# Supplementary material for: Quantitative phosphoproteomics uncovers synergy between DNA-PK and FLT3 inhibitors in acute myeloid leukaemia
Source: Leukemia. 2020 Oct 16;35(6):1782–7. doi: 10.1038/s41375-020-01050-y (PMC8179851; doi:10.1038/s41375-020-01050-y)
Supplement: Supplementary file 3 — Supplementary Data [file 41375_2020_1050_MOESM3_ESM.xlsx]

## Sheet: Table S1
Supplemenatary Table S1. Details of AML patient samples utilised in iTRAQ analysis.
Patient	iTRAQ label	Sex	Age to diagnosis, years	FAB	Cytogenetics	OS, days	DFS, days	FLT3-ITD	FLT3-TKD	Other Mutations
AML1	113	F	64	M1	Normal	2854^	196	N	N	DNMT3A, IDH1, NPM1, NRAS
AML2	114	F	71	M1	Complex karyotype	1831		N	N	n.d.
AML3	115	M	86	M4	trisomy 8	9	9	Y	N	DNMT3A, FLT3-ITD, NPM1, NRAS, CSF3R, IDH1, TET2, U2AF1
AML4	116	F	39	M1	Normal	273	205	Y	N	DNMT3A, FLT3-ITD, IDH2, NPM1
AML5	117	M	72	M1	5q-	44	44	N	Y	FLT3-D835Y, WT1, SRSF2
AML6	118	F	69	M1	Normal	281	245	Y	N	DNMT3A, FLT3-ITD, IDH2, TET2, CSF3R, RUNX1
AML7	119	F	64	M1	del(16)	58	58	N	N	DNMT3A, PTPN11, TET2, TP53, ASXL1, SRSF2
FAB, French-American-British classification; OS, overall survival; DFS, disease free survival. Class 1 mutations are classified as pathogenic, class 2 mutations are classed as likely pathogenic. ^patient alive at time of reporting. n.d., not done. AML cell line MV4-11 was included as a control with iTRAQ label 121.

## Sheet: Table S2
Supplementary Table 2. Quantitative analysis of phosphorylation in AML patient samples.
Master Protein Accessions	Gene Name	Positions in Master Proteins	Annotated Sequence	Modifications identified in the Peptide	Modification sites in the Master Protein	Phosphosites in the Master Proteins	Phosphosite 1	Phosphosite 2	Phosphosite 3	Phosphosite 4	# Protein Groups	# Proteins	# PSMs	# Missed Cleavages	Theo. MH+ [Da]	113_FLT3WT	114_FLT3WT	115_FLT3ITD	116_FLT3ITD	117_FLT3D835	118_FLT3ITD	119_FLT3WT	121_MV411	Upstream Kinase	Average WT-FLT3	Average Mutant-FLT3	Fold Change (Mutant-FLT3/WT-FLT3)
P33241	LSP1	P33241 [175-197]	[R].TPSPLVLEGTIEQSSPPLSPTTK.[L]	1xiTRAQ8plex [T/K]; 4xPhospho [T1(100); S3(100); S15(99); S19(99)]	P33241 4xPhospho [T175(100); S177(100); S189(99); S/T]	4	T175	S177	S189	S/T	1	3	30	0	3307.54	38.2	45.1	94.7	171.6	284.2	62.8	66.3	37.1		49.8667	153.325	3.0747
P33241	LSP1	P33241 [170-197]	[K].CQQPRTPSPLVLEGTIEQSSPPLSPTTK.[L]	1xiTRAQ8plex [C/K]; 4xPhospho [T6(100); S8(99.5); S24(98.5); S/T]; 1xCarbamidomethyl [C1]	P33241 4xPhospho [T175(100); S177(99.5); S193(98.5); S/T]	4	T175	S177	S193	S/T	1	3	4	1	3976.84	122.5	73.8	138.2	101.1	89.4	78.3	132.3	64.3		109.533	101.75	0.928941
Q8WXI9	GATAD2B	Q8WXI9 [117-137]	[R].GRLTPSPDIIVLSDNEASSPR.[S]	1xiTRAQ8plex [N-Term]; 4xPhospho [T4(100); S6(100); S13(100); S]	Q8WXI9 4xPhospho [T120(100); S122(100); S129(100); S]	4	T120	S122	S129	S	1	4	1	1	2848.23	39	68.5	142.1	234.7	207.6	26	43.9	38.3		50.4667	152.6	3.02378
Q8IWX8	CHERP	Q8IWX8 [813-838]	[R].SRSRSPTPPSSAGLGSNSAPPIPDSR.[L]	1xiTRAQ8plex [N-Term]; 4xPhospho [S1(100); S3(100); S5(100); T7(100)]	Q8IWX8 4xPhospho [S813(100); S815(100); S817(100); T819(100)]	4	S813	S815	S817	T819	1	2	6	2	3202.37	43	89	93.2	278.9	76.1	60.8	79.3	79.5		70.4333	127.25	1.80667
P35659	DEK	P35659 [299-314]	[K].KESESEDSSDDEPLIK.[K]	iTRAQ8plex [K]; 4xPhospho [S3(100); S5(100); S8(100); S9(100)]	P35659 4xPhospho [S301(100); S303(100); S306(100); S307(100)]	4	S301	S303	S306	S307	1	1	2	1	3040.29	71.4	75.6	24.6	36	60.6	95.6	362	74.2		169.667	54.2	0.31945
Q14839	CHD4	Q14839 [510-541]	[K].WGQPPSPTPVPRPPDADPNTPSPKPLEGRPER.[Q]	3xPhospho [T20(99.9); S22(100); S/T]; 1xiTRAQ8plex [K24(100)]	Q14839 3xPhospho [T529(99.9); S531(100); S/T]	3	T529	S531	S/T		1	3	2	0	4318.07	16.7	116.1	209.3	194.3	109.3	45.6	77.1	31.7	CDK2	69.9667	139.625	1.99559
P85037	FOXK1	P85037 [431-456]	[R].SGGLQTPECLSREGSPIPHDPEFGSK.[L]	1xCarbamidomethyl [C9]; 3xPhospho [T6(100); S11(100); S15(100)]; 1xiTRAQ8plex [K26(100)]	P85037 3xPhospho [T436(100); S441(100); S445(100)]	3	T436	S441	S445		1	1	7	1	3630.62	138.3	55	189.9	88	71.7	90.6	34.9	131.7		76.0667	110.05	1.44676
P33241	LSP1	P33241 [175-197]	[R].TPSPLVLEGTIEQSSPPLSPTTK.[L]	1xiTRAQ8plex [T/K]; 3xPhospho [S19(97.3); S/T]	P33241 3xPhospho [T175(100); S177(100); S193(100)]	3	T175	S177	S193		1	3	62	0	3227.58	34.8	34	97.7	133.2	298.7	91.2	48.1	62.4		38.9667	155.2	3.98289
P33241	LSP1	P33241 [170-197]	[K].CQQPRTPSPLVLEGTIEQSSPPLSPTTK.[L]	1xiTRAQ8plex [C/K]; 3xPhospho [T6(98.5); S/T]; 1xCarbamidomethyl [C1]	P33241 3xPhospho [T175(100); S177(98.1); S/T]	3	T175	S177	S/T		1	3	9	1	3896.88	127.4	64.5	270.2	76.7	61.7	63	91.3	45.1		94.4	117.9	1.24894
Q8WXI9	GATAD2B	Q8WXI9 [117-137]	[R].GRLTPSPDIIVLSDNEASSPR.[S]	1xiTRAQ8plex [N-Term]; 3xPhospho [T4(100); S6(100); S]	Q8WXI9 3xPhospho [T120(100); S122(100); S]	3	T120	S122	S		1	4	4	1	2768.26	41.5	39.2	58.7	310.2	212.7	46.6	56.2	35		45.6333	157.05	3.44156
P62995	TRA2B	P62995 [93-104]	[R].RHSHSHSPMSTR.[R]	1xiTRAQ8plex [N-Term]; 3xPhospho [S3(100); S5(100); S7(100)]	P62995 3xPhospho [S95(100); S97(100); S99(100)]	3	S95	S97	S99		1	1	3	1	1963.77	193.6	42.1	45	52.7	36.4	205.3	43.1	181.8		92.9333	84.85	0.91302
Q8IWX8	CHERP	Q8IWX8 [815-838]	[R].SRSPTPPSSAGLGSNSAPPIPDSR.[L]	1xiTRAQ8plex [N-Term]; 3xPhospho [S1(100); S3(100); T5(100)]	Q8IWX8 3xPhospho [S815(100); S817(100); T819(100)]	3	S815	S817	T819		1	2	16	1	2879.27	64.7	75.9	103.2	224.2	96.8	83.5	91.5	60.1		77.3667	126.925	1.64056
Q9BZF1	OSBPL8	Q9BZF1 [796-820]	[K].GYSSPEPDIQDSSGSEAQSVKPSTR.[R]	1xiTRAQ8plex [G/K]; 3xPhospho [S12(100); S13(100); S15(100)]	Q9BZF1 3xPhospho [S807(100); S808(100); S810(100)]	3	S807	S808	S810		1	1	4	0	3457.51	86.7	159.6	121.9	104.4	84.8	35	155.9	51.7		134.067	86.525	0.645388
Q99856	ARID3A	Q99856 [67-95]	[R].AAAAGLGHPASPGGSEDGPPGSEEEDAAR.[E]	1xiTRAQ8plex [N-Term]; 3xPhospho [S11(100); S15(100); S22(100)]	Q99856 3xPhospho [S77(100); S81(100); S88(100)]	3	S77	S81	S88		1	1	40	0	3204.29	77.9	154.9	96.7	72.4	59.7	69.1	83.2	186.2		105.333	74.475	0.707041
A0FGR8	ESYT2	A0FGR8 [751-770]	[K].EPTPSIASDISLPIATQELR.[Q]	1xiTRAQ8plex [N-Term]; 3xPhospho [S5(100); S8(100); S11(100)]	A0FGR8 3xPhospho [S755(100); S758(100); S761(100)]	3	S755	S758	S761		1	3	10	0	2682.24	32.5	72.2	201.3	133.7	173.1	60	101.4	25.9		68.7	142.025	2.06732
P50502	ST13	P50502 [71-85]	[K].ADEPSSEESDLEIDK.[E]	1xiTRAQ8plex [K15(100)]; 3xPhospho [S5(100); S6(100); S9(100)]	P50502 3xPhospho [S75(100); S76(100); S79(100)]	3	S75	S76	S79		1	4	8	0	2512.03	80.1	59.9	60.8	67.5	135.3	174.8	49.2	172.4		63.0667	109.6	1.73784
P50502	ST13	P50502 [64-85]	[K].KVEEDLKADEPSSEESDLEIDK.[E]	iTRAQ8plex [K]; 3xPhospho [S12(100); S13(100); S16(100)]	P50502 3xPhospho [S75(100); S76(100); S79(100)]	3	S75	S76	S79		1	1	1	2	3961.89	88.4	56.8	81.8	71.8	142.9	46.4	180.2	131.7		108.467	85.725	0.790335
P25205	MCM3	P25205 [701-724]	[K].DGDSYDPYDFSDTEEEMPQVHTPK.[T]	1xiTRAQ8plex [K24(100)]; 3xPhospho [S4(100); T22(100); S/T/Y]	P25205 3xPhospho [S704(100); T722(100); S/T/Y]	3	S704	T722	S/T/Y		1	3	6	0	3650.45	34	138	165.6	171.8	129.8	68.3	25.8	66.7	CDK2	65.9333	133.875	2.03046
Q8N163	CCAR2	Q8N163 [675-693]	[R].SVASNQSEMEFSSLQDMPK.[E]	3xPhospho [S1(100); S4(100); S7(100)]; 1xiTRAQ8plex [K19(100)]	Q8N163 3xPhospho [S675(100); S678(100); S681(100)]	3	S675	S678	S681		1	4	12	0	2963.25	16.2	23	62.7	240.1	322.7	46.3	36.6	52.5		25.2667	167.95	6.6471
Q9H1B7	IRF2BPL	Q9H1B7 [655-670]	[R].RNSSSPVSPASVPGQR.[R]	1xiTRAQ8plex [N-Term]; 3xPhospho [S3(99.6); S8(100); S]	Q9H1B7 3xPhospho [S657(99.6); S662(100); S]	3	S657	S662	S		1	1	2	1	2169.94	121.8	63.9	119.7	87.6	77.4	67.8	114.6	147.1		100.1	88.125	0.88037
P35612	ADD2	P35612 [584-607]	[K].ETAPEEPGSPAKSAPASPVQSPAK.[E]	iTRAQ8plex [E]; 3xPhospho [S9(100); S13(100); S17(100)]	P35612 3xPhospho [S592(100); S596(100); S600(100)]	3	S592	S596	S600		1	1	5	1	3485.68	49.5	83.5	115.9	97.8	92.4	68.8	86.4	205.7		73.1333	93.725	1.28156
Q09666	AHNAK	Q09666 [5745-5765]	[K].SSKASLGSLEGEAEAEASSPK.[G]	3xPhospho [S5(98.6); S8(100); S19(98.7)]; iTRAQ8plex [K]	Q09666 3xPhospho [S5749(98.6); S5752(100); S5763(98.7)]	3	S5749	S5752	S5763		1	1	2	1	3187.5	252.6	67.4	133.5	102.9	128.4	20.4	34.5	60.2	CDK1	118.167	96.3	0.814951
Q3KQU3	MAP7D1	Q3KQU3 [538-560]	[K].ESAAPASPAPSPAPSPTPAPPQK.[E]	1xiTRAQ8plex [K23(100)]; 3xPhospho [S7(100); S11(100); S15(99.1)]	Q3KQU3 3xPhospho [S544(100); S548(100); S552(99.1)]	3	S544	S548	S552		1	2	2	0	3001.4	156.2	123	67.7	49.6	74.5	80.6	64.9	183.4		114.7	68.1	0.593723
P29590	PML	P29590 [516-555]	[K].AVSPPHLDGPPSPRSPVIGSEVFLPNSNHVASGAGEAEER.[V]	1xiTRAQ8plex [N-Term]; 3xPhospho [S3(100); S12(100); S15(100)]; 2xDeamidated [N26(100); N28(100)]	P29590 3xPhospho [S518(100); S527(100); S530(100)]	3	S518	S527	S530		1	2	4	1	4607.08	27.2	58.3	109.1	187.5	232.9	61.8	104.4	18.9	ERK1, ERK2	63.3	147.825	2.33531
P29590	PML	P29590 [516-555]	[K].AVSPPHLDGPPSPRSPVIGSEVFLPNSNHVASGAGEAEER.[V]	1xiTRAQ8plex [N-Term]; 3xPhospho [S3(100); S12(100); S15(100)]; 1xDeamidated [N28(100)]	P29590 3xPhospho [S518(100); S527(100); S530(100)]	3	S518	S527	S530		1	2	10	1	4606.1	39.3	64.6	142.7	202	149.5	54.5	132.2	15.2	ERK1, ERK2	78.7	137.175	1.74301
P29590	PML	P29590 [516-555]	[K].AVSPPHLDGPPSPRSPVIGSEVFLPNSNHVASGAGEAEER.[V]	1xiTRAQ8plex [N-Term]; 3xPhospho [S3(100); S12(100); S15(100)]	P29590 3xPhospho [S518(100); S527(100); S530(100)]	3	S518	S527	S530		1	2	7	1	4605.12	28.4	57	88.9	244.6	177.2	50.4	136.2	17.2	ERK1, ERK2	73.8667	140.275	1.89903
H3BT57	PML	H3BT57 [468-506]	[K].AVSPPHLDGPPSPRSPVIGSEVFLPNSNHVASGAGEAGR.[E]	1xiTRAQ8plex [N-Term]; 3xPhospho [S3(100); S12(100); S15(97.8)]	H3BT57 3xPhospho [S470(100); S479(100); S482(97.8)]	3	S470	S479	S482		1	3	2	1	4404.05	36.4	72	134.7	172.4	143.8	76.3	129	35.4	ERK1, ERK2	79.1333	131.8	1.66554
Q7Z5L9	IRF2BP2	Q7Z5L9 [453-467]	[R].RNSNSPPSPSSMNQR.[R]	1xiTRAQ8plex [N-Term]; 3xPhospho [S3(100); S5(100); S8(100)]; 1xOxidation [M12(100)]	Q7Z5L9 3xPhospho [S455(100); S457(100); S460(100)]	3	S455	S457	S460		1	1	8	1	2218.87	191.1	53.3	117.2	83.9	64.5	76.3	109.8	104.1		118.067	85.475	0.723955
Q7Z5L9	IRF2BP2	Q7Z5L9 [453-467]	[R].RNSNSPPSPSSMNQR.[R]	1xiTRAQ8plex [N-Term]; 3xPhospho [S3(100); S5(100); S8(100)]	Q7Z5L9 3xPhospho [S455(100); S457(100); S460(100)]	3	S455	S457	S460		1	1	18	1	2202.87	244.6	60.2	63.8	46.6	41.2	143.3	63.8	136.5		122.867	73.725	0.600041
O60832	DKC1	O60832 [448-467]	[R].KRESESESDETPPAAPQLIK.[K]	3xPhospho [S4(100); S6(100); S8(99.2)]; iTRAQ8plex [K]	O60832 3xPhospho [S451(100); S453(100); S455(99.2)]	3	S451	S453	S455		1	1	6	2	3364.62	50.5	84.6	67.9	189.4	103.1	106.3	144	54.3		93.0333	116.675	1.25412
Q9H7L9	SUDS3	Q9H7L9 [42-59]	[R].GRESDEDTEDASETDLAK.[H]	3xPhospho [S4(100); T8(100); S12(99.2)]; 1xiTRAQ8plex [K18(100)]	Q9H7L9 3xPhospho [S45(100); T49(100); S53(99.2)]	3	S45	T49	S53		1	1	2	1	2816.14	222.6	84.5	71.9	52.6	46.5	146.7	68.9	106.4		125.333	79.425	0.63371
Q5SSJ5	HP1BP3	Q5SSJ5 [426-454]	[K].KEPDDSRDEDEDEDESSEEDSEDEEPPPK.[R]	3xPhospho [S16(100); S17(100); S21(100)]; iTRAQ8plex [K]	Q5SSJ5 3xPhospho [S441(100); S442(100); S446(100)]	3	S441	S442	S446		1	1	6	2	4530.8	41.6	57.3	107.3	78.5	69.4	95.3	311.7	38.8		136.867	87.625	0.640222
Q96JM3	CHAMP1	Q96JM3 [421-440]	[R].KPGPPLSPEIRSPAGSPELR.[K]	1xiTRAQ8plex [K1(100)]; 3xPhospho [S7(100); S12(100); S16(100)]	Q96JM3 3xPhospho [S427(100); S432(100); S436(100)]	3	S427	S432	S436		1	1	6	1	2933.45	127.3	188.2	122.4	110.3	98.9	32.7	20.5	99.6		112	91.075	0.81317
O15027	SEC16A	O15027 [408-437]	[R].GSVSQPSTPSPPKPTGIFQTSANSSFEPVK.[S]	iTRAQ8plex [G]; 3xPhospho [S25(100); T/S]	O15027 3xPhospho [S411(96.5); T415(98.2); S417(94.7)]	3	S411	T415	S417		1	3	8	0	4212.05	44.8	69.8	130.6	143.3	145.8	74	125.1	66.6		79.9	123.425	1.54474
Q8IYB3	SRRM1	Q8IYB3 [387-396]	[R].RLSPSASPPR.[R]	1xiTRAQ8plex [N-Term]; 3xPhospho [S3(100); S5(100); S7(100)]	Q8IYB3 3xPhospho [S389(100); S391(100); S393(100)]	3	S389	S391	S393		1	4	4	1	1611.7	81.2	83.5	50.1	68.4	82.6	193.9	73.1	167.1		79.2667	98.75	1.24579
Q7Z4V5	HDGFL2	Q7Z4V5 [360-382]	[R].GEAERGSGGSSGDELREDDEPVK.[K]	3xPhospho [S7(100); S10(100); S11(100)]; 1xiTRAQ8plex [K23(100)]	Q7Z4V5 3xPhospho [S366(100); S369(100); S370(100)]	3	S366	S369	S370		1	2	2	2	3224.36	126.9	55.6	17.2	12.6	11.1	167.7	201.9	206.9		128.133	52.15	0.406998
Q7Z4V5	HDGFL2	Q7Z4V5 [365-382]	[R].GSGGSSGDELREDDEPVK.[K]	3xPhospho [S2(100); S5(100); S6(100)]; 1xiTRAQ8plex [K18(100)]	Q7Z4V5 3xPhospho [S366(100); S369(100); S370(100)]	3	S366	S369	S370		1	2	2	1	2682.12	118.2	54.2	19.5	14.7	24.3	212	168.5	188.6		113.633	67.625	0.595116
P29590; H3BT57		P29590 [34-56]; H3BT57 [34-56]	[R].QPSPSPSPTERAPASEEEFQFLR.[C]	1xiTRAQ8plex [N-Term]; 3xPhospho [S3(100); S5(100); S7(98.8)]	P29590 3xPhospho [S36(100); S38(100); S40(98.8)]; H3BT57 3xPhospho [S36(100); S38(100); S40(98.8)]	3	S36	S38	S40		2	2	3	1	3131.35	24.2	97.8	144.9	50.2	214.7	21.6	231.9	14.8		117.967	107.85	0.914241
P29590; H3BT57		P29590 [34-44]; H3BT57 [34-44]	[R].QPSPSPSPTER.[A]	1xiTRAQ8plex [N-Term]; 3xPhospho [S3(100); S5(100); S7(99.5)]	P29590 3xPhospho [S36(100); S38(100); S40(99.5)]; H3BT57 3xPhospho [S36(100); S38(100); S40(99.5)]	3	S36	S38	S40		2	2	8	0	1726.68	39.3	46	25.7	75	270.8	88.5	228.9	25.9		104.733	115	1.09803
Q9UK58	CCNL1	Q9UK58 [319-344]	[K].GLNPDGTPALSTLGGFSPASKPSSPR.[E]	1xiTRAQ8plex [G/K]; 3xPhospho [S17(100); S20(99.4); S/T]	Q9UK58 3xPhospho [S335(98.8); S338(100); S342(98.8)]	3	S335	S338	S342		1	1	6	0	3359.59	23.2	122.9	115.1	246	154.6	36	38.5	63.6		61.5333	137.925	2.24147
Q92922	SMARCC1	Q92922 [326-340]	[R].KHSPSPPPPTPTESR.[K]	1xiTRAQ8plex [K1(100)]; 3xPhospho [S3(100); S5(100); T10(99.4)]	Q92922 3xPhospho [S328(100); S330(100); T335(99.4)]	3	S328	S330	T335		1	1	3	1	2463.13	174.5	124	56.6	41.4	36.6	138	54.2	174.7		117.567	68.15	0.579671
P49585	PCYT1A	P49585 [310-326]	[R].MLQAISPKQSPSSSPTR.[E]	1xiTRAQ8plex [K8(100)]; 3xPhospho [S6(100); S10(100); T16(99.1)]	P49585 3xPhospho [S315(100); S319(100); T325(99.1)]	3	S315	S319	T325		1	2	6	1	2663.25	121.7	165.5	137.3	34.9	28.5	80.4	96.9	134.9		128.033	70.275	0.54888
P08240	SRPRA	P08240 [283-314]	[R].GTGSGGQLQDLDCSSSDDEGAAQNSTKPSATK.[G]	iTRAQ8plex [G]; 1xCarbamidomethyl [C13]; 3xPhospho [S14(100); S15(100); S16(100)]	P08240 3xPhospho [S296(100); S297(100); S298(100)]	3	S296	S297	S298		1	1	2	0	4321.9	121.1	92	132.5	96.9	85.8	75.1	126.9	69.6		113.333	97.575	0.860956
Q8WVC0	LEO1	Q8WVC0 [290-306]	[K].NAIASDSEADSDTEVPK.[D]	3xPhospho [S5(100); S7(100); S11(99.3)]; 1xiTRAQ8plex [K17(100)]	Q8WVC0 3xPhospho [S294(100); S296(100); S300(99.3)]	3	S294	S296	S300		1	1	4	0	2597.09	97.1	154.9	100.7	50.6	53.3	84.5	152.4	106.5		134.8	72.275	0.536165
Q96JM3	CHAMP1	Q96JM3 [280-301]	[R].KPSPSESPEPWKPFPAVSPEPR.[R]	3xPhospho [S3(100); S18(100); S]; iTRAQ8plex [K]	Q96JM3 3xPhospho [S282(100); S297(100); S]	3	S282	S297	S		1	1	2	0	3598.76	88.6	260.2	77.6	91.4	131.1	24.4	41.3	85.3		130.033	81.125	0.623878
Q9NYF8	BCLAF1	Q9NYF8 [256-271]	[K].NTPSQHSHSIQHSPER.[S]	1xiTRAQ8plex [N-Term]; 3xPhospho [S4(99.4); S9(100); S13(100)]	Q9NYF8 3xPhospho [S259(99.4); S264(100); S268(100)]	3	S259	S264	S268		1	6	2	0	2385.97	291.2	56.9	56.1	41	36.3	139.8	53.7	125.1		133.933	68.3	0.509955
P35659	DEK	P35659 [222-238]	[K].CPEILSDESSSDEDEKK.[N]	1xCarbamidomethyl [C1]; 3xPhospho [S9(100); S10(100); S11(100)]; iTRAQ8plex [K]	P35659 3xPhospho [S230(100); S231(100); S232(100)]	3	S230	S231	S232		1	3	2	1	3120.35	36.9	16.9	13.8	10.1	11.6	69.5	624.1	17.1		225.967	26.25	0.116168
Q01082	SPTBN1	Q01082 [2159-2174]	[R].TSSKESSPIPSPTSDR.[K]	1xiTRAQ8plex [T/K]; 3xPhospho [S7(98.8); S11(97.7); T/S]	Q01082 3xPhospho [S2161(98.2); S2169(99.1); S/T]	3	S2161	S2169	S/T		1	2	2	1	2524.12	202	351	34.2	14	14.6	72.4	71.1	40.6		208.033	33.8	0.162474
F5GXF9	AFF1	F5GXF9 [197-223]	[R].ELSPLISLPSPVPPLSPIHSNQQTLPR.[T]	1xiTRAQ8plex [N-Term]; 3xPhospho [S3(100); S7(100); S16(100)]	F5GXF9 3xPhospho [S199(100); S203(100); S212(100)]	3	S199	S203	S212		1	4	2	0	3461.72	21.7	55.7	104.3	175.5	256.5	59.1	99.9	27.4		59.1	148.85	2.51861
Q8TDX7	NEK7	Q8TDX7 [185-207]	[R].FFSSKTTAAHSLVGTPYYMSPER.[I]	1xiTRAQ8plex [F/K]; 3xPhospho [S11(100); S/T/Y]	Q8TDX7 3xPhospho [S188(98.1); S195(100); T/S/Y]	3	S188	S195	T/S/Y		1	1	3	1	3425.55	211.1	104.8	231.9	95.2	70.8	21.4	36.1	28.8		117.333	104.825	0.893395
O00566	MPHOSPH10	O00566 [162-179]	[R].KSPVFSDEDSDLDFDISK.[L]	3xPhospho [S2(100); S6(100); S10(100)]; iTRAQ8plex [K]	O00566 3xPhospho [S163(100); S167(100); S171(100)]	3	S163	S167	S171		1	2	4	1	3196.45	49.8	34.3	119.8	222.2	190	59.3	50.1	74.7		44.7333	147.825	3.30458
P32519	ELF1	P32519 [160-173]	[K].YADSPGASSPEQPK.[R]	1xiTRAQ8plex [K14(100)]; 3xPhospho [S4(100); S8(100); S9(100)]	P32519 3xPhospho [S163(100); S167(100); S168(100)]	3	S163	S167	S168		1	2	6	0	2281.96	157.5	46.2	44.5	26.4	32.7	180.5	87.5	224.8		97.0667	71.025	0.731714
P42167; P42166		P42167 [149-173]; P42166 [149-173]	[K].LREQGTESRSSTPLPTISSSAENTR.[Q]	1xiTRAQ8plex [N-Term]; 3xPhospho [S11(99.2); T12(99.2); S/T]	P42167 3xPhospho [S159(99.2); T160(99.2); S/T]; P42166 3xPhospho [S159(99.2); T160(99.2); S/T]	3	S159	T160			2	4	3	2	3248.45	158	140.2	53.5	76.4	53.7	132	117.9	68.3		138.7	78.9	0.568854
P42167; P42166		P42167 [151-173]; P42166 [151-173]	[R].EQGTESRSSTPLPTISSSAENTR.[Q]	1xiTRAQ8plex [N-Term]; 3xPhospho [S6(97.9); S9(100); T10(100)]	P42167 3xPhospho [S156(97.9); S159(100); T160(100)]; P42166 3xPhospho [S156(97.9); S159(100); T160(100)]	3	S156	S159	T160		2	4	2	1	2979.27	180.9	118.8	94	39	20.3	147.4	120	79.6		139.9	75.175	0.537348
Q5JTV8	TOR1AIP1	Q5JTV8 [150-174]	[R].GLRDSHSSEEDEASSQTDLSQTISK.[K]	1xiTRAQ8plex [G/K]; 3xPhospho [S5(100); S7(100); S8(100)]	Q5JTV8 3xPhospho [S154(100); S156(100); S157(100)]	3	S154	S156	S157		1	4	6	1	3555.54	226.9	68.5	61.8	82.1	67.2	125.7	62.7	105.1		119.367	84.2	0.70539
P51531	SMARCA2	P51531 [1506-1533]	[K].IAKEEESEDESNEEEEEEDEEESESEAK.[S]	iTRAQ8plex [I]; 3xPhospho [S7(100); S11(100); S23(99)]; 1xDeamidated [N12(100)]	P51531 3xPhospho [S1512(100); S1516(100); S1528(99)]	3	S1512	S1516	S1528		1	1	2	1	4440.77	107.6	198.2	91.6	80.4	59.3	51.9	153.6	57.4		153.133	70.8	0.462342
P51531	SMARCA2	P51531 [1506-1533]	[K].IAKEEESEDESNEEEEEEDEEESESEAK.[S]	iTRAQ8plex [I]; 3xPhospho [S7(100); S11(100); S23(100)]	P51531 3xPhospho [S1512(100); S1516(100); S1528(100)]	3	S1512	S1516	S1528		1	14	5	1	4439.79	92.3	228.2	95.1	80.2	75.8	70.6	111.4	46.4		143.967	80.425	0.558636
Q8WUZ0	BCL7C	Q8WUZ0 [110-142]	[K].GTEPSPGGTPQPSRPVSPAGPPEGVPEEAQPPR.[L]	1xiTRAQ8plex [N-Term]; 3xPhospho [S5(100); T9(100); S/T]; 1xDeamidated [Q11(100)]	Q8WUZ0 3xPhospho [S114(100); T118(100); S/T]	3	S114	T118	S/T		1	2	1	0	3804.69	65.3	86.9	137.9	126.7	123.8	135	83.2	41.2		78.4667	130.85	1.66759
Q8WUZ0	BCL7C	Q8WUZ0 [110-142]	[K].GTEPSPGGTPQPSRPVSPAGPPEGVPEEAQPPR.[L]	1xiTRAQ8plex [N-Term]; 3xPhospho [S5(98.4); T9(100); S17(98.4)]	Q8WUZ0 3xPhospho [S114(98.4); T118(100); S126(98.4)]	3	S114	T118	S126		1	2	6	0	3803.7	42.3	69.1	64.6	179.7	104.6	89.7	179.5	70.5		96.9667	109.65	1.1308
Q9P2R6	RERE	Q9P2R6 [1095-1132]	[K].EEALDDAEEPESPPPPPRSPSPEPTVVDTPSHASQSAR.[F]	1xiTRAQ8plex [N-Term]; 3xPhospho [S12(100); S19(100); S21(100)]	Q9P2R6 3xPhospho [S1106(100); S1113(100); S1115(100)]	3	S1106	S1113	S1115		1	2	2	1	4549.96	54.4	87.4	163.7	119.7	105.9	92.7	156.7	19.5		99.5	120.5	1.21106
Q8NE71	ABCF1	Q8NE71 [103-121]	[K].KLSVPTSDEEDEVPAPKPR.[G]	3xPhospho [S3(100); T6(100); S7(100)]; iTRAQ8plex [K]	Q8NE71 3xPhospho [S105(100); T108(100); S109(100)]	3	S105	T108	S109		1	3	6	1	3246.59	153.2	83.7	124.8	70.6	114.5	36	32.6	184.6	CK2-A1	89.8333	86.475	0.962616
Q86YP4	GATAD2A	Q86YP4 [97-116]	[R].RPPSPDVIVLSDNEQPSSPR.[V]	1xiTRAQ8plex [N-Term]; 3xPhospho [S4(100); S11(100); S18(99.4)]	Q86YP4 3xPhospho [S100(100); S107(100); S114(99.4)]	3	S100	S107	S114		1	5	18	0	2734.22	44.5	62.1	111.7	187.1	166	69.9	67.2	91.6		57.9333	133.675	2.30739
Q9H6Z4	RANBP3	Q9H6Z4 [96-120]	[R].SAGGSSPEGGEDSDREDGNYCPPVK.[R]	1xiTRAQ8plex [K25(100)]; 1xCarbamidomethyl [C21]; 3xPhospho [S5(100); S6(100); S13(100)]	Q9H6Z4 3xPhospho [S100(100); S101(100); S108(100)]	3	S100	S101	S108		1	4	4	1	3415.37	114.9	72.3	37.6	27.5	24.3	129	115.3	279.1		100.833	54.6	0.541488
Q86YP4	GATAD2A	Q86YP4 [97-126]	[R].RPPSPDVIVLSDNEQPSSPRVNGLTTVALK.[E-]	1xiTRAQ8plex [R/K]; 3xPhospho [S4(100); S17(98.4); S18(98.4)]; 1xDeamidated [N/Q]	Q86YP4 3xPhospho [S100(100); S113(98.4); S114(98.4)]	3	S100	S113	S114		1	5	2	1	4036.01	52.1	83.7	156.8	114.7	101.4	88.8	150.1	52.4		95.3	115.425	1.21118
H0YG16	KLC1	H0YG16 [64-81]	[K].VDSPTVTTTLKNLGALYR.[R]	1xiTRAQ8plex [N-Term]; 2xPhospho [Y17(100); T/S]; 1xAcetyl [K11(100)]	H0YG16 2xPhospho [Y80(100); T/S]; 1xAcetyl [K74(100)]	2	Y80	T/S			1	12	2	1	2455.22	10.3	175.3	183.9	118.2	152.8	36.6	59.5	63.4		81.7	122.875	1.50398
Q96J65	ABCC12	Q96J65 [1-15]	[-].MVGEGPYLISDLDQR.[G]	1xiTRAQ8plex [N-Term]; 2xPhospho [Y7(100); S10(100)]; 1xOxidation [M1(100)]	Q96J65 2xPhospho [Y7(100); S10(100)]	2	Y7	S10			1	3	2	0	2172.96	3.8	120.5	281	182.5	181.8	10.5	17.7	2.2		47.3333	163.95	3.46373
Q01196	RUNX1	Q01196 [245-279]	[R].QIQPSPPWSYDQSYQYLGSIASPSVHPATPISPGR.[A]	1xiTRAQ8plex [Q/Y]; 2xPhospho [Y/T/S]; 1xDeamidated [Q15]	Q01196 2xPhospho [Y/T/S]	2	Y/T/S	Y/T/S			1	2	2	0	4581.2	23.4	60.2	112.8	288.7	109.4	63.9	108	33.6		63.8667	143.7	2.25
Q99856	ARID3A	Q99856 [96-104]	[R].EGTPGSPGR.[G]	1xiTRAQ8plex [N-Term]; 2xPhospho [T3(100); S6(100)]	Q99856 2xPhospho [T98(100); S101(100)]	2	T98	S101			1	1	2	0	1321.55	143.1	45.1	19.6	43.1	62.2	114.5	37.6	334.9		75.2667	59.85	0.795173
Q8IYB3	SRRM1	Q8IYB3 [870-885]	[K].KETESEAEDNLDDLEK.[H]	iTRAQ8plex [K]; 2xPhospho [T3(100); S5(100)]	Q8IYB3 2xPhospho [T872(100); S874(100)]	2	T872	S874			1	2	6	1	2937.38	73.6	62.7	40.8	61.9	43.8	127.4	61	328.9		65.7667	68.475	1.04118
Q9BW71	HIRIP3	Q9BW71 [81-91]	[K].RPPTPCSDPER.[K]	1xiTRAQ8plex [N-Term]; 1xCarbamidomethyl [C6]; 2xPhospho [T4(100); S7(100)]	Q9BW71 2xPhospho [T84(100); S87(100)]	2	T84	S87			1	1	8	0	1775.75	150.4	119.6	65.7	48.1	45.8	128.1	96.1	146.1		122.033	71.925	0.589388
O60315	ZEB2	O60315 [780-794]	[R].SNTPSPLNLSSTSSK.[N]	1xiTRAQ8plex [S/K]; 2xPhospho [T3(100); S5(100)]	O60315 2xPhospho [T782(100); S784(100)]	2	T782	S784			1	6	2	0	2288.1	65	103.8	47.4	86.6	73.6	115.4	72.6	235.7		80.4667	80.75	1.00352
P21127	CDK11B	P21127 [749-771]	[K].RGTSPRPPEGGLGYSQLGDDDLK.[E]	2xPhospho [T3(100); S4(100)]; 1xiTRAQ8plex [K23(100)]	P21127 2xPhospho [T751(100); S752(100)]	2	T751	S752			1	10	6	1	3183.53	65.9	204.6	122.7	124.8	58.1	50.9	86	87.1		118.833	89.125	0.75
P42167; P42166		P42167 [61-86]; P42166 [61-86]	[K].GPPDFSSDEEREPTPVLGSGAAAAGR.[S]	1xiTRAQ8plex [N-Term]; 2xPhospho [T14(100); S]	P42167 2xPhospho [T74(100); S]; P42166 2xPhospho [T74(100); S]	2	T74	S			2	3	43	1	3034.35	49.8	35.8	101.8	190.6	174.8	66.3	58.7	122.1		48.1	133.375	2.77287
P25205	MCM3	P25205 [701-724]	[K].DGDSYDPYDFSDTEEEMPQVHTPK.[T]	1xiTRAQ8plex [D/K]; 2xPhospho [T13; T22]; 1xDeamidated [Q19]; 1xOxidation [M17]	P25205 2xPhospho [T713; T722]	2	T713	T722			1	1	1	0	3587.46	44.6	67.5	126.4	147.9	163.6	71.6	121	57.3	CDK2	77.7	127.375	1.63932
O75676	RPS6KA4	O75676 [681-699]	[R].SSPPLRTPDVLESSGPAVR.[S]	1xiTRAQ8plex [N-Term]; 2xPhospho [T7(100); S]	O75676 2xPhospho [T687(100); S]	2	T687	S			1	3	4	1	2429.18	69.4	85.9	278.1	138	87.9	87.8	30.1	22.9		61.8	147.95	2.39401
Q6PJG2	MIDEAS	Q6PJG2 [648-664]	[R].SFELPPYTPPPILSPVR.[E]	1xiTRAQ8plex [N-Term]; 2xPhospho [T8(100); S14(100)]	Q6PJG2 2xPhospho [T655(100); S661(100)]	2	T655	S661			1	3	12	0	2374.18	65.9	40.8	157	178.2	244.7	34.7	58.6	20.2		55.1	153.65	2.78857
Q66K74	MAP1S	Q66K74 [638-645]	[R].TPSPESHR.[S]	1xiTRAQ8plex [N-Term]; 2xPhospho [T1(100); S3(100)]	Q66K74 2xPhospho [T638(100); S640(100)]	2	T638	S640			1	1	1	0	1374.58	21.2	72	295	149.2	109.6	57.8	17.4	78		36.8667	152.9	4.14738
Q2M2I8	AAK1	Q2M2I8 [616-626]	[K].VGSLTPPSSPK.[T]	1xiTRAQ8plex [K11(100)]; 2xPhospho [T5(99.7); S9(100)]	Q2M2I8 2xPhospho [T620(99.7); S624(100)]	2	T620	S624			1	2	23	0	1837.93	178.2	84.8	62.2	51.1	51.4	94.7	78.2	199.4		113.733	64.85	0.570193
Q8IYB3	SRRM1	Q8IYB3 [612-622]	[K].RRTASPPPPPK.[R]	2xPhospho [T3(100); S5(100)]; 1xiTRAQ8plex [K11(100)]	Q8IYB3 2xPhospho [T614(100); S616(100)]	2	T614	S616			1	4	11	2	1972.04	189.9	78.9	37.8	33.6	45.3	152.3	35.1	227		101.3	67.25	0.66387
Q8IYB3	SRRM1	Q8IYB3 [614-622]	[R].TASPPPPPK.[R]	1xiTRAQ8plex [T/K]; 2xPhospho [T1(100); S3(100)]	Q8IYB3 2xPhospho [T614(100); S616(100)]	2	T614	S616			1	1	1	0	1659.84	93.6	114.1	49.2	56.8	92.2	160.7	58.3	175		88.6667	89.725	1.01194
Q8NDX5	PHC3	Q8NDX5 [606-624]	[R].MDRTPPPPTLSPAAITVGR.[G]	1xiTRAQ8plex [N-Term]; 2xPhospho [T4(100); S11(100)]	Q8NDX5 2xPhospho [T609(100); S616(100)]	2	T609	S616			1	3	2	1	2441.2	109.9	99.6	154.1	84.9	114.5	71.2	45.6	120.3		85.0333	106.175	1.24863
Q14978	NOLC1	Q14978 [605-613]	[K].LQTPNTFPK.[R]	2xPhospho [T3(100); T6(100)]; 1xiTRAQ8plex [K9(100)]	Q14978 2xPhospho [T607(100); T610(100)]	2	T607	T610			1	2	3	0	1813.91	27.4	125	56.8	48.3	51.9	36.9	48.8	404.9	CDK1	67.0667	48.475	0.722788
P13051	UNG	P13051 [50-73]	[K].KAPAGQEEPGTPPSSPLSAEQLDR.[I]	1xiTRAQ8plex [K1(100)]; 2xPhospho [T11(100); S15(100)]	P13051 2xPhospho [T60(100); S64(100)]	2	T60	S64			1	3	6	1	3230.56	57.8	328.4	76.3	75.5	50.4	51.3	56.3	104	CDK1	147.5	63.375	0.429661
P04198	MYCN	P04198 [52-65]	[K].KFELLPTPPLSPSR.[GR]	1xiTRAQ8plex [K1(100)]; 2xPhospho [T7(100); S11(99.6)]	P04198 2xPhospho [T58(100); S62(99.6)]	2	T58	S62			1	6	10	1	2350.24	12.8	27	103.5	329.4	184	16.6	52.9	73.8	ERK2, MTOR, GSK3B	30.9	158.375	5.1254
Q8IYB3	SRRM1	Q8IYB3 [571-578]	[R].RTPTPPPR.[R]	1xiTRAQ8plex [N-Term]; 2xPhospho [T2(100); T4(100)]	Q8IYB3 2xPhospho [T572(100); T574(100)]	2	T572	T574			1	4	1	1	1385.66	191.9	64	77	100.1	66.4	113.9	40.9	145.9	MTOR	98.9333	89.35	0.903133
Q14839	CHD4	Q14839 [510-541]	[K].WGQPPSPTPVPRPPDADPNTPSPKPLEGRPER.[Q]	2xPhospho [T20(100); S22(100)]; 1xiTRAQ8plex [K24(100)]	Q14839 2xPhospho [T529(100); S531(100)]	2	T529	S531			1	3	3	0	4238.1	31.6	108.7	128.3	230.4	92.9	33.2	149.5	25.4	CDK2	96.6	121.2	1.25466
Q92615	LARP4B	Q92615 [509-545]	[K].FTSSQTQSPTPPKPPSPSFELGLSSFPPLPGAAGNLK.[T]	iTRAQ8plex [F]; 2xPhospho [T10(98.2); S/T]	Q92615 2xPhospho [T518(97.9); S/T]	2	T518	S/T			1	2	4	0	4839.48	39	77.1	144.4	105.6	144.8	81.8	138.3	68.9		84.8	119.15	1.40507
K7ELQ4; P17544		K7ELQ4 [42-56]; P17544 [42-56]	[R].TDSVIIADQTPTPTR.[F]	1xiTRAQ8plex [N-Term]; 2xPhospho [T10(100); T12(99.5)]	K7ELQ4 2xPhospho [T51(100); T53(99.5)]; P17544 2xPhospho [T51(100); T53(99.5)]	2	T51	T53			2	3	2	0	2078.97	97.4	48.8	79.5	119	46.8	187	162.5	58.9		102.9	108.075	1.05029
O00567	NOP56	O00567 [454-480]	[R].LAALALASSENSSSTPEECEEMSEKPK.[K]	1xCarbamidomethyl [C19]; 2xPhospho [T15(99.6); S]; iTRAQ8plex [K]	O00567 2xPhospho [T468(99.6); S]	2	T468	S			1	1	15	0	3967.87	21	34.9	106.9	266.2	174.7	42.5	129.7	24		61.8667	147.575	2.38537
P18887	XRCC1	P18887 [437-458]	[K].TKPTQAAGPSSPQKPPTPEETK.[A]	2xPhospho [T17(100); S/T]; iTRAQ8plex [K]	P18887 2xPhospho [T453(100); S/T]	2	T453	S/T			1	2	28	0	3653.93	118.7	142.5	77.3	65.2	61.6	68.6	153.5	112.7		138.233	68.175	0.493188
P18887	XRCC1	P18887 [437-458]	[K].TKPTQAAGPSSPQKPPTPEETK.[A]	iTRAQ8plex [T]; 2xPhospho [T17(100); S/T]; 1xDeamidated [Q13(100)]	P18887 2xPhospho [T453(100); S/T]	2	T453	S/T			1	1	1	0	3654.91	121.7	187.4	60.7	55.7	54.5	37.1	168.4	114.6		159.167	52	0.326702
Q13112	CHAF1B	Q13112 [424-438]	[R].TQDPSSPGTTPPQAR.[Q]	1xiTRAQ8plex [N-Term]; 2xPhospho [T10(98.8); S/T]	Q13112 2xPhospho [T433(98.8); S/T]	2	T433	S/T			1	1	3	0	2003.88	156.4	95.1	54.8	40	35.4	152	52.4	213.9		101.3	70.55	0.696446
Q96IG2	FBXL20	Q96IG2 [409-426]	[K].VHAYFAPVTPPPSVGGSR.[Q]	1xiTRAQ8plex [N-Term]; 2xPhospho [T9(100); S13(99.7)]	Q96IG2 2xPhospho [T417(100); S421(99.7)]	2	T417	S421			1	2	12	0	2303.09	47	74.7	170.3	179.9	102.4	43.2	77	105.6		66.2333	123.95	1.87141
Q9UKV3	ACIN1	Q9UKV3 [399-421]	[K].ASLVALPEQTASEEETPPPLLTK.[E]	1xiTRAQ8plex [K23(100)]; 2xPhospho [T16(100); T/S]	Q9UKV3 2xPhospho [T414(100); T/S]	2	T414	T/S			1	3	2	0	3189.62	53.4	34.3	64.3	329.2	195.5	36.4	61.6	25.3		49.7667	156.35	3.14166
O75821	EIF3G	O75821 [33-57]	[K].GIPLATGDTSPEPELLPGAPLPPPK.[E]	1xiTRAQ8plex [K25(100)]; 2xPhospho [T9(99); S10(99)]	O75821 2xPhospho [T41(99); S42(99)]	2	T41	S42			1	5	4	0	3232.68	33.7	86.7	162.2	118.7	105	91.9	155.4	46.4		91.9333	119.45	1.29931
Q13542	EIF4EBP2	Q13542 [21-51]	[R].TVAISDAAQLPHDYCTTPGGTLFSTTPGGTR.[I]	1xiTRAQ8plex [N-Term]; 1xCarbamidomethyl [C15]; 2xPhospho [T17(99); T26(97)]	Q13542 2xPhospho [T37(99); T46(97)]	2	T37	T46			1	1	2	0	3656.66	19.4	16.1	60.4	346.6	296.8	17.1	28.9	14.8	ERK2, MTOR	21.4667	180.225	8.39557
P49585	PCYT1A	P49585 [342-353]	[K].TSPPCSPANLSR.[H]	1xiTRAQ8plex [N-Term]; 1xCarbamidomethyl [C5]; 2xPhospho [T1(99.3); S6(100)]	P49585 2xPhospho [T342(99.3); S347(100)]	2	T342	S347			1	2	8	0	1750.75	148.5	80.3	25.5	27.8	33.3	228.9	79	176.8		102.6	78.875	0.768762
Q92597	NDRG1	Q92597 [326-341]	[R].SRTASGSSVTSLDGTR.[S]	1xiTRAQ8plex [N-Term]; 2xPhospho [T3(100); S5(100)]	Q92597 2xPhospho [T328(100); S330(100)]	2	T328	S330			1	3	3	1	2045.92	411.3	104	32.2	23.5	20.8	62.9	44.7	100.4	SGK1, PKACA	186.667	34.85	0.186696
Q96RU3	FNBP1	Q96RU3 [294-304]	[R].TVSDNSLSNSR.[G]	1xiTRAQ8plex [N-Term]; 2xPhospho [T1(99.5); S6(100)]	Q96RU3 2xPhospho [T294(99.5); S299(100)]	2	T294	S299			1	3	6	0	1643.7	271.8	77	30.7	38.6	44.5	220.9	42	74.6		130.267	83.675	0.642336
O94880	PHF14	O94880 [279-297]	[R].NSADDEELTNDSLTLSQSK.[S]	2xPhospho [T9(100); S12(100)]; 1xiTRAQ8plex [K19(100)]	O94880 2xPhospho [T287(100); S290(100)]	2	T287	S290			1	2	2	0	2835.28	70.2	95	88.9	65	92	80.6	229.8	78.5		131.667	81.625	0.619937
Q7Z2W4	ZC3HAV1	Q7Z2W4 [271-282]	[R].SCTPSPDQISHR.[A]	1xiTRAQ8plex [N-Term]; 1xCarbamidomethyl [C2]; 2xPhospho [T3(100); S5(100)]	Q7Z2W4 2xPhospho [T273(100); S275(100)]	2	T273	S275			1	2	2	0	1848.77	217.7	27	50.6	37	32.8	132	82.4	220.4		109.033	63.1	0.578722
Q5T200	ZC3H13	Q5T200 [263-278]	[R].TPSPPPPIPEDIALGK.[K]	1xiTRAQ8plex [K16(100)]; 2xPhospho [T1(100); S3(100)]	Q5T200 2xPhospho [T263(100); S265(100)]	2	T263	S265			1	1	14	0	2397.23	9.1	17.6	74.7	352.5	296.7	13.5	27.9	8		18.2	184.35	10.1291
Q5T200	ZC3H13	Q5T200 [260-278]	[K].GPRTPSPPPPIPEDIALGK.[K]	2xPhospho [T4(100); S6(100)]; 1xiTRAQ8plex [K19(100)]	Q5T200 2xPhospho [T263(100); S265(100)]	2	T263	S265			1	1	17	1	2707.41	31.8	59.1	96.3	362.3	144.3	35.1	41.1	30		44	159.5	3.625
Q5T200	ZC3H13	Q5T200 [259-278]	[K].KGPRTPSPPPPIPEDIALGK.[K]	iTRAQ8plex [K]; 2xPhospho [T5(100); S7(100)]	Q5T200 2xPhospho [T263(100); S265(100)]	2	T263	S265			1	1	2	2	3139.71	40.7	93.8	125.5	268	110.4	28.4	110.5	22.7		81.6667	133.075	1.62949
Q92733	PRCC	Q92733 [259-282]	[K].QITQEEDDSDEEVAPENFFSLPEK.[A]	1xiTRAQ8plex [Q/K]; 2xPhospho [T3(100); S9(100)]; 1xDeamidated [Q4(98.8)]	Q92733 2xPhospho [T261(100); S267(100)]	2	T261	S267			1	1	2	0	3565.56	33.3	55.3	160.4	140.1	150.7	58.6	99.1	102.5		62.5667	127.45	2.03703
H7C127	BRD8	H7C127 [258-271]	[K].ATPPPSPLLSELLK.[K]	2xPhospho [T2(100); S6(100)]; 1xiTRAQ8plex [K14(100)]	H7C127 2xPhospho [T259(100); S263(100)]	2	T259	S263			1	3	4	0	2231.19	47.2	22.8	162	221.6	187.8	63.3	28.7	66.6		32.9	158.675	4.82295
Q63ZY6	NSUN5P2	Q63ZY6 [252-264]	[K].ASAPERTPSPAPK.[R]	2xPhospho [T7(99.4); S9(100)]; 1xiTRAQ8plex [K13(100)]	Q63ZY6 2xPhospho [T258(99.4); S260(100)]	2	T258	S260			1	1	4	1	2077.03	195	92.5	76.2	27.1	24	93.8	20.9	270.5		102.8	55.275	0.537695
O75533	SF3B1	O75533 [241-252]	[K].GSETPGATPGSK.[I]	2xPhospho [T4(100); T8(100)]; 1xiTRAQ8plex [K12(100)]	O75533 2xPhospho [T244(100); T248(100)]	2	T244	T248			1	1	3	0	1856.87	211.7	240.1	37.6	37.1	70.6	56.5	36	110.4	CDK2	162.6	50.45	0.310271
O75533	SF3B1	O75533 [215-231]	[K].LSSWDQAETPGHTPSLR.[W]	1xiTRAQ8plex [N-Term]; 2xPhospho [T9(100); T13(100)]	O75533 2xPhospho [T223(100); T227(100)]	2	T223	T227			1	1	4	0	2346.05	88.5	49.4	122.5	179.2	119.7	75.8	58.6	106.3		65.5	124.3	1.89771
Q7L2J0	MEPCE	Q7L2J0 [208-222]	[R].TLNAETPKSSPLPAK.[G]	iTRAQ8plex [T]; 2xPhospho [T6(100); S/T]	Q7L2J0 2xPhospho [T213(100); S/T]	2	T213	S/T			1	1	4	1	2626.4	195.3	64.3	16.8	42.5	92.6	179.8	68.5	140.3		109.367	82.925	0.758229
Q8NEY8	PPHLN1	Q8NEY8 [200-216]	[K].TSRDTSPSSGSAVSSSK.[V]	1xiTRAQ8plex [T/K]; 2xPhospho [S2(99.5); T5(99.5)]	Q8NEY8 2xPhospho [T204(97.9); S205(97.9)]	2	T204	S205			1	5	4	1	2409.12	222.7	31.2	58.4	42.7	37.8	137.4	55.9	213.9		103.267	69.075	0.668899
Q96QU8	XPO6	Q96QU8 [198-229]	[K].HSVTAATPPPSPTSGESGDLLSNLLQSPSSAK.[L]	1xiTRAQ8plex [H/K]; 2xPhospho [T7(100); S22(95.9)]	Q96QU8 2xPhospho [T204(100); S219(95.9)]	2	T204	S219			1	1	5	0	3901.91	34.3	148.4	126.6	77.2	184.3	59.8	101	68.4		94.5667	111.975	1.18409
E9PAV3	NACA	E9PAV3 [2008-2042]	[K].VQGEAVSNIQENTQTPTVQEESEEEEVDETGVEVK.[D]	1xiTRAQ8plex [K35(100)]; 2xPhospho [T13(98.9); T17(98.9)]	E9PAV3 2xPhospho [T2020(98.9); T2024(98.9)]	2	T2020	T2024			1	5	6	0	4629.11	34.8	97.2	154.3	141.7	138.5	94.3	93.1	46.1		75.0333	132.2	1.76188
Q9H1E3	NUCKS1	Q9H1E3 [200-218]	[K].EKTPSPKEEDEEPESPPEK.[K]	iTRAQ8plex [E]; 2xPhospho [T3(100); S5(100)]	Q9H1E3 2xPhospho [T202(100); S204(100)]	2	T202	S204			1	1	5	2	3558.76	178.8	76.5	83.7	76.9	75.2	184.3	63.1	61.4		106.133	105.025	0.989557
P20700	LMNB1	P20700 [15-26]	[R].AGGPTTPLSPTR.[L]	1xiTRAQ8plex [N-Term]; 2xPhospho [T5(100); T/S]	P20700 2xPhospho [T19(100); T/S]	2	T19	T/S			1	4	2	0	1618.75	90.7	197.8	35.4	42.2	43.4	71.5	42.8	276.1		110.433	48.125	0.435783
O14950	MYL12B	O14950 [18-35]	[R].ATSNVFAMFDQSQIQEFK.[E]	2xPhospho [T2(100); S3(100)]; 1xOxidation [M8(100)]; 1xiTRAQ8plex [K18(100)]	O14950 2xPhospho [T19(100); S20(100)]	2	T19	S20			1	5	6	0	2875.32	91	168.6	114.6	135.9	118.6	73.6	73.1	24.6	ROCK1, AURB, PAK1	110.9	110.675	0.997971
P33241	LSP1	P33241 [175-197]	[R].TPSPLVLEGTIEQSSPPLSPTTK.[L]	1xiTRAQ8plex [T/K]; 2xPhospho [S15(99.4); S19(100)]	P33241 2xPhospho [T184(98.5); S193(99.2)]	2	T184	S193			1	3	66	0	3147.61	53.4	44.9	164.1	147.1	188.6	77.6	59.5	64.8		52.6	144.35	2.7443
Q16539	MAPK14	Q16539 [174-186]	[R].HTDDEMTGYVATR.[W]	1xiTRAQ8plex [N-Term]; 2xPhospho [T7(100); Y9(100)]	Q16539 2xPhospho [T180(100); Y182(100)]	2	T180	Y182			1	3	6	0	1959.79	284.6	188.2	36.7	32.7	68.9	66.2	22.8	99.9	ASK1, MKK3	165.2	51.125	0.309473
Q16539	MAPK14	Q16539 [174-186]	[R].HTDDEMTGYVATR.[W]	1xiTRAQ8plex [N-Term]; 2xPhospho [T7(100); Y9(100)]; 1xOxidation [M6(100)]	Q16539 2xPhospho [T180(100); Y182(100)]	2	T180	Y182			1	3	7	0	1975.78	304.8	165.5	35.7	39.7	73.1	54.7	28.5	98	ASK1, MKK3	166.267	50.8	0.305533
P41212	ETV6	P41212 [15-39]	[R].ISYTPPESPVPSYASSTPLHVPVPR.[A]	1xiTRAQ8plex [N-Term]; 2xPhospho [T4(99.3); S8(100)]	P41212 2xPhospho [T18(99.3); S22(100)]	2	T18	S22			1	1	10	0	3142.52	15.2	32.7	98.8	359.1	154.5	63.2	46.4	30.1	P38-ALPHA	31.4333	168.9	5.37328
Q9Y6E0	STK24	Q9Y6E0 [17-38]	[R].ATLPHPGGSTNLKADPEELFTK.[L]	1xiTRAQ8plex [A/K]; 2xPhospho [T2; T/S]; 1xAcetyl [K13]; 1xDeamidated [N11]	Q9Y6E0 2xPhospho [T18; T/S]; 1xAcetyl [K29]	2	T18	T/S			1	1	6	1	3134.53	25	74.1	105.4	159	305.1	44.1	61.7	25.6	PKACA	53.6	153.4	2.86194
Q9H1E3	NUCKS1	Q9H1E3 [176-184]	[K].ATVTPSPVK.[G]	2xPhospho [T4(100); S6(100)]; 1xiTRAQ8plex [K9(100)]	Q9H1E3 2xPhospho [T179(100); S181(100)]	2	T179	S181			1	1	8	0	1667.86	203.2	72.8	22.5	20.9	22.3	74.3	31.9	352.1	CDK1, CDK2	102.633	35	0.34102
P52594	AGFG1	P52594 [176-186]	[K].GTPSQSPVVGR.[S]	1xiTRAQ8plex [N-Term]; 2xPhospho [T2(99.5); S6(100)]	P52594 2xPhospho [T177(99.5); S181(100)]	2	T177	S181			1	3	2	0	1548.71	225.5	60.5	30.3	34.6	60.8	169.4	58.1	160.9		114.7	73.775	0.6432
P33241	LSP1	P33241 [170-197]	[K].CQQPRTPSPLVLEGTIEQSSPPLSPTTK.[L]	1xiTRAQ8plex [C/K]; 1xCarbamidomethyl [C1]; 2xPhospho [T6(100); S8(100)]	P33241 2xPhospho [T175(100); S177(100)]	2	T175	S177			1	3	8	1	3816.91	168.7	44.1	364.9	48.1	45.2	55.5	53.5	20		88.7667	128.425	1.44677
Q1KMD3	HNRNPUL2	Q1KMD3 [161-174]	[R].SGDETPGSEVPGDK.[A]	2xPhospho [T5(100); S8(100)]; 1xiTRAQ8plex [K14(100)]	Q1KMD3 2xPhospho [T165(100); S168(100)]	2	T165	S168			1	2	4	0	2142.95	182.8	119.1	44.8	33.6	28.3	187	86.9	117.6		129.6	73.425	0.566551
Q9BRD0	BUD13	Q9BRD0 [157-166]	[R].HDTPDPSPLR.[G]	1xiTRAQ8plex [N-Term]; 2xPhospho [T3(100); S7(100)]	Q9BRD0 2xPhospho [T159(100); S163(100)]	2	T159	S163			1	1	5	0	1598.69	163.8	66.9	41.2	33.3	38.4	198.2	31.2	227		87.3	77.775	0.890893
O15231	ZNF185	O15231 [151-175]	[R].RSSTSGDTEEEEEEEVVPFSSDEQK.[R]	1xiTRAQ8plex [K25(100)]; 2xPhospho [T8(98.6); S/T]	O15231 2xPhospho [T158(98.6); S/T]	2	T158	S/T			1	2	6	1	3598.55	20.2	72.6	141.9	78.5	158.9	54.9	83.2	189.8		58.6667	108.55	1.85028
Q14839	CHD4	Q14839 [1540-1565]	[K].TPTPSTPGDTQPNTPAPVPPAEDGIK.[I]	2xPhospho [T14(100); S/T]; 1xiTRAQ8plex [K26(100)]	Q14839 2xPhospho [T1553(100); S/T]	2	T1553	S/T			1	3	7	0	3353.62	42.1	90.5	143.6	131.9	161.2	87.8	86.7	56.1		73.1	131.125	1.79378
P29692; E9PL71		P29692 [144-169]; E9PL71 [120-145]	[K].KPATPAEDDEDDDIDLFGSDNEEEDK.[E]	2xPhospho [T4(100); S19(100)]; iTRAQ8plex [K]	P29692 2xPhospho [T147(100); S162(100)]; E9PL71 2xPhospho [T123(100); S138(100)]	2	T147	S162			2	9	9	0	3981.75	80.7	44.3	76.2	108.2	155.5	56.1	59.9	219		61.6333	99	1.60627
P29692; E9PL71		P29692 [144-175]; E9PL71 [120-151]	[K].KPATPAEDDEDDDIDLFGSDNEEEDKEAAQLR.[E]	2xPhospho [T4(100); S19(100)]; 2xiTRAQ8plex [K1(100); K26(100)]	P29692 2xPhospho [T147(100); S162(100)]; E9PL71 2xPhospho [T123(100); S138(100)]	2	T147	S162			2	9	1	1	4650.11	9.8	297.2	245.2	34.5	67.1	26.7	99.3	20.2		135.433	93.375	0.689454
P29692; E9PL71		P29692 [144-175]; E9PL71 [120-151]	[K].KPATPAEDDEDDDIDLFGSDNEEEDKEAAQLR.[E]	iTRAQ8plex [K]; 2xPhospho [T4(100); S19(100)]; 1xDeamidated [N21(100)]	P29692 2xPhospho [T147(100); S162(100)]; E9PL71 2xPhospho [T123(100); S138(100)]	2	T147	S162			2	9	5	1	4651.09	14.5	337.5	222.2	55.1	58.1	39.4	52.3	21		134.767	93.7	0.695276
Q9BRD0	BUD13	Q9BRD0 [143-153]	[K].DRHDTPDPSPR.[R]	1xiTRAQ8plex [N-Term]; 2xPhospho [T5(100); S9(100)]	Q9BRD0 2xPhospho [T147(100); S151(100)]	2	T147	S151			1	1	11	1	1756.74	180.9	58.2	93.8	88.3	104.6	97	67.3	109.9		102.133	95.925	0.939213
Q9UQ35	SRRM2	Q9UQ35 [1394-1416]	[K].AGMSSNQSISSPVLDAVPRTPSR.[E]	1xiTRAQ8plex [N-Term]; 2xPhospho [T20(98.7); S]	Q9UQ35 2xPhospho [T1413(98.7); S]	2	T1413	S			1	1	4	1	2821.33	15.4	146.3	403.2	64	34.5	36.6	76.5	23.6	CDK1	79.4	134.575	1.6949
Q01196	RUNX1	Q01196 [12-24]	[R].RFTPPSTALSPGK.[M]	2xPhospho [T3(100); S10(100)]; 1xiTRAQ8plex [K13(100)]	Q01196 2xPhospho [T14(100); S21(100)]	2	T14	S21			1	4	6	1	2127.09	125.8	109.3	56	108.7	46.6	28.5	119.3	205.8		118.133	59.95	0.507477
Q00526	CDK3	Q00526 [10-20]	[K].IGEGTYGVVYK.[AG]	2xPhospho [T5(100); Y6(100)]; 1xiTRAQ8plex [K11(99.8)]	Q00526 2xPhospho [T14(100); Y15(100)]	2	T14	Y15			1	10	18	0	1953.96	57.9	364.5	47.6	22.8	32.2	37.3	25.1	212.6		149.167	34.975	0.234469
O75976	CPD	O75976 [1358-1379]	[K].SLLSHEFQDETDTEEETLYSSK.[H]	1xiTRAQ8plex [S/K]; 2xPhospho [T11(100); T13(100)]	O75976 2xPhospho [T1368(100); T1370(100)]	2	T1368	T1370			1	1	2	0	3356.5	51	33.9	142.6	342	120.5	22.5	37.9	49.6		40.9333	156.9	3.83306
Q9BRD0	BUD13	Q9BRD0 [133-141]	[R].HGTPDPSPR.[K]	1xiTRAQ8plex [N-Term]; 2xPhospho [T3(100); S7(100)]	Q9BRD0 2xPhospho [T135(100); S139(100)]	2	T135	S139			1	1	7	0	1427.6	270.2	38.4	32.3	40.8	31.9	149.7	30.9	205.8		113.167	63.675	0.562666
Q8WXI9	GATAD2B	Q8WXI9 [117-137]	[R].GRLTPSPDIIVLSDNEASSPR.[S]	1xiTRAQ8plex [N-Term]; 2xPhospho [T4(100); S6(100)]	Q8WXI9 2xPhospho [T120(100); S122(100)]	2	T120	S122			1	4	3	1	2688.29	84.9	68.1	207.3	195.4	112.2	54.2	38.2	39.7		63.7333	142.275	2.23235
O60264	SMARCA5	O60264 [98-119]	[K].QTELFAHFIQPAAQKTPTSPLK.[M]	2xPhospho [T16(99.2); S19(99.2)]; iTRAQ8plex [K]	O60264 2xPhospho [T113(99.2); S116(99.2)]	2	T113	S116			1	1	2	1	3525.87	38.8	127.6	117.2	181	160.1	24.6	108.1	42.5		91.5	120.725	1.3194
Q8NE71	ABCF1	Q8NE71 [104-121]	[K].LSVPTSDEEDEVPAPKPR.[G]	1xiTRAQ8plex [K16(100)]; 2xPhospho [T5(100); S6(100)]	Q8NE71 2xPhospho [T108(100); S109(100)]	2	T108	S109			1	3	4	0	2734.32	55.1	40.3	126.5	156.8	120.2	107.6	64.5	129	CK2-A1	53.3	127.775	2.39728
Q8NE71	ABCF1	Q8NE71 [103-121]	[K].KLSVPTSDEEDEVPAPKPR.[G]	iTRAQ8plex [K]; 2xPhospho [T6(100); S7(100)]	Q8NE71 2xPhospho [T108(100); S109(100)]	2	T108	S109			1	3	2	1	3166.62	50.4	68.2	127.7	93.4	82.6	72.4	122.3	182.8	CK2-A1	80.3	94.025	1.17092
Q6IQ26	DENND5A	Q6IQ26 [1060-1090]	[R].ILVGELLTSQPEVDERPCRTPPLQQSPSVIR.[R]	1xiTRAQ8plex [N-Term]; 1xCarbamidomethyl [C18]; 2xPhospho [T20(98.7); S/T]	Q6IQ26 2xPhospho [T1079(98.7); S/T]	2	T1079	S/T			1	2	1	1	3979.01	52.2	44.7	83.7	159.2	297.8	47.4	80.1	34.9		59	147.025	2.49195
O95696	BRD1	O95696 [1046-1058]	[R].VHGEPTSDLSDID.[-]	1xiTRAQ8plex [N-Term]; 2xPhospho [T6(100); S7(100)]	O95696 2xPhospho [T1051(100); S1052(100)]	2	T1051	S1052			1	1	5	0	1848.76	54.4	99.9	77.9	132.3	79.6	77.3	160.9	117.7		105.067	91.775	0.873493
Q7LBC6	KDM3B	Q7LBC6 [725-763]	[R].SSSPTSSLTQPIEMPTLSSSPTEERPTVGPGQQDNPLLK.[T]	1xiTRAQ8plex [S/K]; 2xPhospho [T/S]; 1xDeamidated [Q/N]; 1xOxidation [M14]	Q7LBC6 2xPhospho [T/S]	2	T/S				1	1	5	0	4879.35	45.4	79.4	126	266.1	113.1	77	76	17.1		66.9333	145.55	2.17455
Q14814	MEF2D	Q14814 [92-116]	[K].GFNGCDSPEPDGEDSLEQSPLLEDK.[Y]	1xiTRAQ8plex [K25(100)]; 1xCarbamidomethyl [C5]; 2xPhospho [S7(100); S15(100)]; 1xDeamidated [N3(100)]	Q14814 2xPhospho [S98(100); S106(100)]	2	S98	S106			1	2	2	0	3504.49	21.3	13.7	153.5	170.3	173.8	66.7	41.7	159		25.5667	141.075	5.51793
Q8NBZ0	INO80E	Q8NBZ0 [96-137]	[R].KRSPPLGGAPSPSSLSLPPSTGFPLQASGVPSPYLSSLASSR.[Y]	1xiTRAQ8plex [K]; 2xPhospho [S3; S11]; 1xDeamidated [Q26]	Q8NBZ0 2xPhospho [S98; S106]	2	S98	S106			1	3	4	2	4904.51	31.8	81.8	153.2	112	158.5	86.8	146.7	29.2		86.7667	127.625	1.4709
Q9UK61	TASOR	Q9UK61 [971-986]	[R].SSDYQFPSSPFTDTLK.[G]	1xiTRAQ8plex [K16(100)]; 2xPhospho [S9(99.6); S/Y/T]	Q9UK61 2xPhospho [S979(99.6); S/Y/T]	2	S979	S/Y/T			1	1	2	0	2588.18	36.2	34.5	167.8	198.3	246.4	36.6	61.8	18.5		44.1667	162.275	3.67415
O60244	MED14	O60244 [975-1011]	[R].RRSVNEDDNPPSPIGGDMMDSLISQLQPPPQQQPFPK.[Q]	2xPhospho [S3(100); S12(99.9)]; 1xiTRAQ8plex [K37(100)]	O60244 2xPhospho [S977(100); S986(99.9)]	2	S977	S986			1	1	3	2	4884.33	30.2	77.8	145.6	213	94.2	82.5	139.4	17.4		82.4667	133.825	1.62278
Q8NHM5	KDM2B	Q8NHM5 [961-985]	[R].TENSLANENQQPIKSEPESEGEEPK.[R]	2xPhospho [S15(100); S19(100)]; iTRAQ8plex [K]	Q8NHM5 2xPhospho [S975(100); S979(100)]	2	S975	S979			1	2	2	1	3856.83	63.9	77.7	123.3	113.2	110.7	113.1	74.4	123.9		72	115.075	1.59826
K7ELQ4	ATF7-NPFF	K7ELQ4 [89-105]	[K].AAAGPLDMSLPSTPDIK.[I]	2xPhospho [S9(99.4); T13(100)]; 1xiTRAQ8plex [K17(100)]	K7ELQ4 2xPhospho [S97(99.4); T101(100)]	2	S97	T101			1	1	1	0	2452.21	75	35.1	65.6	187.2	186.8	126.4	62.8	61.1		57.6333	141.5	2.45518
Q9H2P0	ADNP	Q9H2P0 [948-966]	[K].LMHNASDSEVDQDDVVEWK.[D]	2xPhospho [S6(100); S8(100)]; 1xOxidation [M2(100)]; 1xiTRAQ8plex [K19(100)]	Q9H2P0 2xPhospho [S953(100); S955(100)]	2	S953	S955			1	1	2	0	3001.31	70.6	40.4	166.3	204.5	117.4	42.8	72.4	85.6		61.1333	132.75	2.17148
Q9UQ35	SRRM2	Q9UQ35 [952-962]	[R].SVSPCSNVESR.[L]	1xiTRAQ8plex [N-Term]; 1xCarbamidomethyl [C5]; 2xPhospho [S1(100); S3(100)]	Q9UQ35 2xPhospho [S952(100); S954(100)]	2	S952	S954			1	3	2	0	1685.69	123.1	88.2	36.4	86.5	106.8	170.9	82.1	106		97.8	100.15	1.02403
Q6PD62	CTR9	Q6PD62 [939-955]	[R].KGSGSEQEGEDEEGGER.[K]	2xPhospho [S3(100); S5(100)]; 1xiTRAQ8plex [K1(100)]	Q6PD62 2xPhospho [S941(100); S943(100)]	2	S941	S943			1	1	1	1	2548.07	212.3	32.5	60.8	44.5	39.4	134.5	58.3	217.7		101.033	69.8	0.690861
Q9Y2W1	THRAP3	Q9Y2W1 [922-944]	[K].WAHDKFSGEEGEIEDDESGTENR.[E]	1xiTRAQ8plex [K5(100)]; 2xPhospho [S7(100); S18(99.3)]	Q9Y2W1 2xPhospho [S928(100); S939(99.3)]	2	S928	S939			1	1	4	1	3405.44	47.3	43.4	46	248.8	103.4	148.8	48.4	113.9		46.3667	136.75	2.94932
Q15311	RALBP1	Q15311 [81-102]	[K].RTEGYAAFQEDSSGDEAESPSK.[M]	2xPhospho [S12(100); S13(100)]; 1xiTRAQ8plex [K22(100)]	Q15311 2xPhospho [S92(100); S93(100)]	2	S92	S93			1	3	2	1	3129.35	96.2	93.3	87.1	80	78.2	165.1	84.1	115.9		91.2	102.6	1.125
Q13029	PRDM2	Q13029 [891-917]	[K].VLLNEYNGIDLPVENPADGTRSPSPCK.[S]	1xCarbamidomethyl [C26]; 2xPhospho [S24(99.5); T/S/Y]; 1xiTRAQ8plex [K27(100)]	Q13029 2xPhospho [S914(99.5); T/S/Y]	2	S914	T/S/Y			1	1	2	1	3723.8	106.2	39.6	125.9	108.4	124.6	83.9	92.2	119.3		79.3333	110.7	1.39538
Q8TEK3	DOT1L	Q8TEK3 [897-908]	[R].ARSTPSPVLQPR.[D]	1xiTRAQ8plex [N-Term]; 2xPhospho [S6(100); S/T]	Q8TEK3 2xPhospho [S902(100); S/T]	2	S902	S/T			1	1	2	1	1772.88	139.8	59.2	20.5	63	41.1	177.8	94.3	204.3		97.7667	75.6	0.77327
Q9NZM3	ITSN2	Q9NZM3 [882-902]	[R].TVSPGSVSPIHGQGQVVENLK.[A]	1xiTRAQ8plex [K21(100)]; 2xPhospho [S3(99.3); S/T]	Q9NZM3 2xPhospho [S884(99.3); S/T]	2	S884	S/T			1	2	2	0	2901.47	61.4	105.5	154.4	103.2	127.8	118.5	66.7	62.6		77.8667	125.975	1.61783
Q01831	XPC	Q01831 [869-898]	[K].SEAAAPHTDAGGGLSSDEEEGTSSQAEAAR.[I]	1xiTRAQ8plex [N-Term]; 2xPhospho [S15(100); S16(100)]	Q01831 2xPhospho [S883(100); S884(100)]	2	S883	S884			1	1	4	0	3352.38	97.6	177.4	59.6	47.2	37.5	128.9	168.7	83		147.9	68.3	0.461799
P07814	EPRS1	P07814 [871-889]	[K].EYIPGQPPLSQSSDSSPTR.[N]	1xiTRAQ8plex [N-Term]; 2xPhospho [S12(99.2); S16(98.5)]	P07814 2xPhospho [S882(99.2); S886(98.5)]	2	S882	S886			1	2	8	0	2510.12	59.4	120.5	149.5	101	100.4	73.4	81.1	114.8	CDK5	87	106.075	1.21925
Q96B36	AKT1S1	Q96B36 [71-100]	[R].AATAARPPAPPPAPQPPSPTPSPPRPTLAR.[E]	1xiTRAQ8plex [N-Term]; 2xPhospho [S18(100); S22(100)]	Q96B36 2xPhospho [S88(100); S92(100)]	2	S88	S92			1	2	71	0	3428.75	44.6	153.9	95.1	146.9	139.1	64.5	71.5	84.4		90	111.4	1.23778
Q6P2E9	EDC4	Q6P2E9 [870-898]	[R].DSQDASAEQSDHDDEVASLASASGGFGTK.[V]	2xPhospho [S2(100); S/T]; 1xiTRAQ8plex [K29(100)]	Q6P2E9 2xPhospho [S871(100); S/T]	2	S871	S/T			1	1	2	0	3650.56	38.8	84.1	98.4	183.6	171.9	58.6	47.1	117.4		56.6667	128.125	2.26103
O14974	PPP1R12A	O14974 [852-880]	[R].STGVSFWTQDSDENEQEQQSDTEEGSNKK.[E]	iTRAQ8plex [S]; 2xPhospho [S11; S20]; 1xDeamidated [Q]	O14974 2xPhospho [S862; S871]	2	S862	S871			1	4	2	1	4363.92	45.5	90.9	144.2	132.5	129.5	88.2	87	82.3		74.4667	123.6	1.6598
O14974	PPP1R12A	O14974 [852-880]	[R].STGVSFWTQDSDENEQEQQSDTEEGSNKK.[E]	iTRAQ8plex [S]; 2xPhospho [S11(100); S20(98.9)]	O14974 2xPhospho [S862(100); S871(98.9)]	2	S862	S871			1	4	2	1	4362.93	32.5	91	144.4	132.7	129.7	88.3	87.1	94.2		70.2	123.775	1.76318
Q9NXG2	THUMPD1	Q9NXG2 [78-100]	[K].FTDKDQQPSGSEGEDDDAEAALK.[K]	iTRAQ8plex [F]; 2xPhospho [S9(100); S11(100)]	Q9NXG2 2xPhospho [S86(100); S88(100)]	2	S86	S88			1	2	5	1	3525.61	114.9	181.8	112.1	45.7	48.3	99.4	109.6	88.1		135.433	76.375	0.563931
Q9NXG2	THUMPD1	Q9NXG2 [82-100]	[K].DQQPSGSEGEDDDAEAALK.[K]	2xPhospho [S5(100); S7(100)]; 1xiTRAQ8plex [K19(100)]	Q9NXG2 2xPhospho [S86(100); S88(100)]	2	S86	S88			1	2	5	0	2730.16	98.4	91.4	110.7	96.3	86.5	119.7	107.9	89.2		99.2333	103.3	1.04098
Q6PKG0	LARP1	Q6PKG0 [845-871]	[R].TASISSSPSEGTPTVGSYGCTPQSLPK.[F]	1xiTRAQ8plex [T/K]; 2xPhospho [S6(97.8); T/S/Y]; 1xCarbamidomethyl [C20]	Q6PKG0 2xPhospho [S850(97.8); T/S/Y]	2	S850	T/S/Y			1	1	2	0	3464.62	62.4	90.3	112.7	128.3	154	35.5	60	156.9		70.9	107.625	1.51798
O15541	RNF113A	O15541 [78-101]	[K].AAYGDLSSEEEEENEPESLGVVYK.[S]	2xPhospho [S7(100); S8(100)]; 1xiTRAQ8plex [K24(99.3)]	O15541 2xPhospho [S84(100); S85(100)]	2	S84	S85			1	1	8	0	3412.52	43.2	70.6	164.7	157.5	172.7	48.7	57.2	85.5		57	135.9	2.38421
Q76L83	ASXL2	Q76L83 [832-858]	[K].APSPTGPALISGASPVHCAADGTVELK.[A]	1xCarbamidomethyl [C18]; 2xPhospho [S3(100); S14(100)]; 1xiTRAQ8plex [K27(100)]	Q76L83 2xPhospho [S834(100); S845(100)]	2	S834	S845			1	2	2	0	3371.66	35.2	45.3	201.5	259.9	123.5	30	50.8	53.8		43.7667	153.725	3.51238
Q14687	GSE1	Q14687 [824-835]	[R].ERSPSPPTIQSK.[R]	2xPhospho [S3(100); S5(100)]; 1xiTRAQ8plex [K12(100)]	Q14687 2xPhospho [S826(100); S828(100)]	2	S826	S828			1	3	12	1	2095.04	97	210.6	16.6	24.9	25.4	117.5	158.8	149.1		155.467	46.1	0.296527
Q96JP5	ZFP91	Q96JP5 [80-100]	[R].RRSSPSARPPDVPGQQPQAAK.[S]	1xiTRAQ8plex [K21(100)]; 2xPhospho [S3(100); S4(100)]	Q96JP5 2xPhospho [S82(100); S83(100)]	2	S82	S83			1	2	4	2	2998.52	322	69.9	42.9	31.4	27.7	159.1	67.7	79.3		153.2	65.275	0.426077
Q7Z589	EMSY	Q7Z589 [816-840]	[K].RHSPESPSIAVVESELVAEYITTER.[T]	1xiTRAQ8plex [N-Term]; 2xPhospho [S3(100); S6(100)]	Q7Z589 2xPhospho [S818(100); S821(100)]	2	S818	S821			1	1	2	1	3263.55	33.8	86.9	162.6	119	105.2	92.2	155.7	44.6		92.1333	119.75	1.29975
Q15637	SF1	Q15637 [67-92]	[R].TGDLGIPPNPEDRSPSPEPIYNSEGK.[R]	1xiTRAQ8plex [K26(100)]; 2xPhospho [S14(100); S16(100)]	Q15637 2xPhospho [S80(100); S82(100)]	2	S80	S82			1	1	77	1	3534.67	31.9	96.6	134.9	149.4	128.9	51.5	150.5	56.2	KIS	93	116.175	1.24919
Q15637	SF1	Q15637 [67-92]	[R].TGDLGIPPNPEDRSPSPEPIYNSEGK.[R]	2xPhospho [S14(98.4); S16(98.4)]; 2xiTRAQ8plex [Y21(100); K26(100)]	Q15637 2xPhospho [S80(98.4); S82(98.4)]	2	S80	S82			1	1	2	1	3838.87	30.2	95.3	109.2	194.4	115.4	47.4	146.4	61.7	KIS	90.6333	116.6	1.2865
P13861	PRKAR2A	P13861 [76-93]	[K].GDSESEEDEDLEVPVPSR.[F]	1xiTRAQ8plex [N-Term]; 2xPhospho [S3(100); S5(100)]	P13861 2xPhospho [S78(100); S80(100)]	2	S78	S80			1	1	8	0	2452.99	29.7	47.1	107.1	261.9	214.4	56.1	38.5	45.3		38.4333	159.875	4.1598
P13861	PRKAR2A	P13861 [71-93]	[R].VADAKGDSESEEDEDLEVPVPSR.[F]	1xiTRAQ8plex [K5(100)]; 2xPhospho [S8(100); S10(100)]	P13861 2xPhospho [S78(100); S80(100)]	2	S78	S80			1	1	17	1	3241.46	63.4	158.1	138.2	124.7	90.4	67	61	97.2		94.1667	105.075	1.11584
Q8IWA0	WDR75	Q8IWA0 [766-791]	[K].EIPEDVDMEEEKESEDSDEENDFTEK.[V]	iTRAQ8plex [E]; 2xPhospho [S14(100); S17(100)]	Q8IWA0 2xPhospho [S779(100); S782(100)]	2	S779	S782			1	1	2	1	4189.79	18.9	19.5	156.6	221.2	181.5	20.6	146.5	35.2		61.6333	144.975	2.35222
O43765	SGTA	O43765 [70-93]	[K].EMPQDLRSPARTPPSEEDSAEAER.[L]	1xiTRAQ8plex [N-Term]; 2xPhospho [S8(100); T12(100)]	O43765 2xPhospho [S77(100); T81(100)]	2	S77	T81			1	2	3	2	3162.38	78.7	246.5	45.5	17.5	15.5	107.3	119.3	169.7		148.167	46.45	0.313498
P10644	PRKAR1A	P10644 [75-92]	[R].TDSREDEISPPPPNPVVK.[G]	2xPhospho [S3(99.5); S9(100)]; 1xiTRAQ8plex [K18(100)]	P10644 2xPhospho [S77(99.5); S83(100)]	2	S77	S83			1	8	9	1	2745.34	101.7	252.6	78.8	46	67.5	60.8	90.2	102.4	CDK2	148.167	63.275	0.427053
Q99856	ARID3A	Q99856 [67-95]	[R].AAAAGLGHPASPGGSEDGPPGSEEEDAAR.[E]	1xiTRAQ8plex [N-Term]; 2xPhospho [S11(100); S15(100)]	Q99856 2xPhospho [S77(100); S81(100)]	2	S77	S81			1	1	32	0	3124.32	108.4	69.7	90.7	63.5	55.1	104.6	85.9	222.1		88	78.475	0.891761
Q8IYB3	SRRM1	Q8IYB3 [763-787]	[K].KPPAPPSPVQSQSPSTNWSPAVPVK.[KG]	2xPhospho [S7(100); S13(98.1)]; iTRAQ8plex [K]	Q8IYB3 2xPhospho [S769(100); S775(98.1)]	2	S769	S775			1	3	9	0	3655.91	30.3	177.4	85.6	187.2	129.9	63.4	68.2	58	CDK2	91.9667	116.525	1.26704
Q6PKG0	LARP1	Q6PKG0 [766-778]	[R].SLPTTVPESPNYR.[N]	1xiTRAQ8plex [N-Term]; 2xPhospho [S1(100); S9(100)]	Q6PKG0 2xPhospho [S766(100); S774(100)]	2	S766	S774			1	4	2	0	1924.88	134.9	140.6	147.3	49.4	62.5	46.5	97.1	121.8	MTOR, CDK2	124.2	76.425	0.615338
A0FGR8	ESYT2	A0FGR8 [751-770]	[K].EPTPSIASDISLPIATQELR.[Q]	1xiTRAQ8plex [N-Term]; 2xPhospho [S8(100); S11(100)]	A0FGR8 2xPhospho [S758(100); S761(100)]	2	S758	S761			1	3	43	0	2602.27	22.8	51.7	110.2	207.4	290.8	22.7	70.5	24		48.3333	157.775	3.26431
Q14C86	GAPVD1	Q14C86 [755-786]	[R].EVSSRPSTPGLSVVSGISATSEDIPNKIEDLR.[S]	1xiTRAQ8plex [E/K]; 2xPhospho [S4; S7]	Q14C86 2xPhospho [S758; S761]	2	S758	S761			1	5	1	1	4109.07	56.8	50.4	94.3	151.7	207.4	53.4	90.3	95.6		65.8333	126.7	1.92456
O75152	ZC3H11A	O75152 [756-775]	[R].RLSSASTGKPPLSVEDDFEK.[L]	iTRAQ8plex [R]; 2xPhospho [S3(99.2); S/T]	O75152 2xPhospho [S758(99.2); S/T]	2	S758	S/T			1	3	2	1	3235.64	137.7	112.7	140.6	98.4	79.3	102.4	46.2	82.7		98.8667	105.175	1.06381
Q9H1E3	NUCKS1	Q9H1E3 [71-87]	[K].DDSHSAEDSEDEKEDHK.[N]	iTRAQ8plex [D]; 2xPhospho [S5(100); S9(100)]	Q9H1E3 2xPhospho [S75(100); S79(100)]	2	S75	S79			1	1	2	1	3045.31	157.7	17.2	32.2	23.5	137.4	227.8	30.8	173.4		68.5667	105.225	1.53464
Q08J23	NSUN2	Q08J23 [738-767]	[R].AGEPNSPDAEEANSPDVTAGCDPAGVHPPR.[-]	1xiTRAQ8plex [N-Term]; 1xCarbamidomethyl [C21]; 2xPhospho [S6(100); S14(100)]; 1xDeamidated [N13(100)]	Q08J23 2xPhospho [S743(100); S751(100)]	2	S743	S751			1	1	2	0	3479.44	111.5	69.3	110	101	158	67.3	66.3	116.5		82.3667	109.075	1.32426
Q08J23	NSUN2	Q08J23 [738-767]	[R].AGEPNSPDAEEANSPDVTAGCDPAGVHPPR.[-]	1xiTRAQ8plex [N-Term]; 1xCarbamidomethyl [C21]; 2xPhospho [S6(100); S14(100)]	Q08J23 2xPhospho [S743(100); S751(100)]	2	S743	S751			1	1	20	0	3478.46	101.5	110.3	103.5	131.2	73.9	77	80	122.6		97.2667	96.4	0.99109
Q9Y6X9	MORC2	Q9Y6X9 [737-754]	[R].KRSVAVSDEEEVEEEAER.[R]	1xiTRAQ8plex [K1(100)]; 2xPhospho [S3(100); S7(100)]	Q9Y6X9 2xPhospho [S739(100); S743(100)]	2	S739	S743			1	1	4	2	2859.33	219.9	119.8	60.4	34.2	39.1	78.4	82.1	166		140.6	53.025	0.377134
Q8IYB3	SRRM1	Q8IYB3 [736-745]	[K].AASPSPQSVR.[R]	1xiTRAQ8plex [N-Term]; 2xPhospho [S3(100); S5(100)]	Q8IYB3 2xPhospho [S738(100); S740(100)]	2	S738	S740			1	3	15	0	1463.66	122.8	70.2	42.9	57.5	45.5	217.6	42.3	201.1		78.4333	90.875	1.15863
Q8IYB3	SRRM1	Q8IYB3 [735-745]	[K].KAASPSPQSVR.[R]	2xPhospho [S4(100); S6(100)]; 1xiTRAQ8plex [K1(100)]	Q8IYB3 2xPhospho [S738(100); S740(100)]	2	S738	S740			1	3	5	1	1895.96	102.6	102.1	35.8	82.3	78	158.8	47.9	192.4		84.2	88.725	1.05374
P28290	ITPRID2	P28290 [737-749]	[R].SQSLPTTLLSPVR.[V]	1xiTRAQ8plex [N-Term]; 2xPhospho [S1(100); S3(100)]	P28290 2xPhospho [S737(100); S739(100)]	2	S737	S739			1	3	2	0	1862.93	73.2	21.2	87.2	194.1	264	35.9	37.9	86.5		44.1	145.3	3.29478
Q96T58	SPEN	Q96T58 [733-746]	[R].RPQSPGASPSQAER.[L]	1xiTRAQ8plex [N-Term]; 2xPhospho [S4(100); S8(100)]	Q96T58 2xPhospho [S736(100); S740(100)]	2	S736	S740			1	1	7	0	1931.87	215.3	43.3	54	52.3	40.2	182.8	85.3	126.9		114.633	82.325	0.718159
P98175	RBM10	P98175 [727-744]	[R].GLVAAYSGESDSEEEQER.[G]	1xiTRAQ8plex [N-Term]; 2xPhospho [S10(100); S12(100)]	P98175 2xPhospho [S736(100); S738(100)]	2	S736	S738			1	2	12	0	2419.98	142.7	95.2	101.8	131.7	92.6	95.5	43.8	96.6		93.9	105.4	1.12247
O43719	HTATSF1	O43719 [706-724]	[K].LFDEEEDSSEKLFDDSDER.[G]	1xiTRAQ8plex [K11(100)]; 2xPhospho [S8(100); S9(100)]	O43719 2xPhospho [S713(100); S714(100)]	2	S713	S714			1	1	8	1	3073.31	55.5	22.9	42.9	335.3	112.1	135.4	23	72.9		33.8	156.425	4.62796
P25205	MCM3	P25205 [701-724]	[K].DGDSYDPYDFSDTEEEMPQVHTPK.[T]	2xPhospho [S11(100); T22(100)]; 1xiTRAQ8plex [K24(100)]	P25205 2xPhospho [S711(100); T722(100)]	2	S711	T722			1	3	18	0	3570.48	36.1	128.4	164.8	190.6	128.1	70.9	30.5	50.6	CDK2	65	138.6	2.13231
P25205	MCM3	P25205 [701-724]	[K].DGDSYDPYDFSDTEEEMPQVHTPK.[T]	1xiTRAQ8plex [D/K]; 2xPhospho [S4(96.1); T22(100)]; 1xOxidation [M17(100)]	P25205 2xPhospho [S711(98.6); T722(100)]	2	S711	T722			1	3	9	0	3586.47	39.3	174.6	163.5	154.8	129.7	48.7	31.3	58	CDK2	81.7333	124.175	1.51927
Q8IXT5	RBM12B	Q8IXT5 [701-724]	[R].RPPEEDFRHSPEEDFRQSPQEHFR.[R]	1xiTRAQ8plex [N-Term]; 2xPhospho [S10(100); S18(100)]	Q8IXT5 2xPhospho [S710(100); S718(100)]	2	S710	S718			1	1	7	2	3516.54	62.9	57.8	129.8	193.8	70	70.5	119.1	96.1		79.9333	116.025	1.45152
P48553	TRAPPC10	P48553 [705-728]	[R].RQESSSSLEMPSGVALEEGAHVLR.[C]	1xiTRAQ8plex [N-Term]; 2xPhospho [S4(99.3); S]	P48553 2xPhospho [S708(99.3); S]	2	S708	S			1	1	2	1	3033.41	16.1	90.9	170.1	181	165.1	43.8	74	59		60.3333	140	2.32044
Q9UIG0	BAZ1B	Q9UIG0 [698-731]	[R].RSDVQEESEGSDTDDNKDSAAFEDNEVQDEFLEK.[L]	iTRAQ8plex [R]; 2xPhospho [S2(87.3); S8(87.3)]; 1xDeamidated [N/Q]	Q9UIG0 2xPhospho [S705(97); S/T]	2	S705	S/T			1	1	2	2	4951.16	49.4	98.6	156.5	143.7	140.5	95.7	94.4	21.3		80.8	134.1	1.65965
Q9UIG0	BAZ1B	Q9UIG0 [699-731]	[R].SDVQEESEGSDTDDNKDSAAFEDNEVQDEFLEK.[L]	iTRAQ8plex [S]; 2xPhospho [S7(98.4); S/T]; 1xDeamidated [N15(98.4)]	Q9UIG0 2xPhospho [S705(99.4); S/T]	2	S705	S/T			1	1	4	1	4795.06	28.1	78.5	124.5	114.4	201.2	76.1	150.2	27.1		85.6	129.05	1.50759
Q9UIG0	BAZ1B	Q9UIG0 [699-731]	[R].SDVQEESEGSDTDDNKDSAAFEDNEVQDEFLEK.[L]	iTRAQ8plex [S]; 2xPhospho [S7(99.3); S/T]	Q9UIG0 2xPhospho [S705(99.3); S/T]	2	S705	S/T			1	1	2	1	4794.08	22.8	63.9	101.4	260.8	91	62	177.4	20.7		88.0333	128.8	1.46308
Q9UIG0	BAZ1B	Q9UIG0 [698-731]	[R].RSDVQEESEGSDTDDNKDSAAFEDNEVQDEFLEK.[L]	iTRAQ8plex [R]; 2xPhospho [S8(100); S11(98.4)]	Q9UIG0 2xPhospho [S705(100); S708(98.4)]	2	S705	S708			1	1	3	2	4950.18	38.3	69.5	141.1	99	93.6	69.7	262.3	26.5		123.367	100.85	0.817482
Q9UHB7	AFF4	Q9UHB7 [700-717]	[K].ELLSPLSEPDDRYPLIVK.[I]	2xPhospho [S4(100); S7(100)]; 1xiTRAQ8plex [K18(100)]	Q9UHB7 2xPhospho [S703(100); S706(100)]	2	S703	S706			1	1	4	1	2852.47	104	69.6	117.4	208.1	202.1	21.4	44.8	32.5		72.8	137.25	1.8853
P16070	CD44	P16070 [695-715]	[R].KPSGLNGEASKSQEMVHLVNK.[E]	2xPhospho [S3(100); S]; 3xiTRAQ8plex [K1(100); K11(100); K21(100)]	P16070 2xPhospho [S697(100); S]	2	S697	S			1	4	1	1	3629.92	358.8	215.3	53.1	16.2	27.2	46.4	70	12.9		214.7	35.725	0.166395
Q96TA1	NIBAN2	Q96TA1 [686-705]	[K].AAPEASSPPASPLQHLLPGK.[A]	2xPhospho [S11(99.6); S]; 1xiTRAQ8plex [K20(100)]	Q96TA1 2xPhospho [S696(99.6); S]	2	S696	S			1	1	10	0	2736.4	93.7	84.6	191.6	161.5	82.1	43.8	49.8	92.9		76.0333	119.75	1.57497
O14497	ARID1A	O14497 [694-710]	[R].GPSPSPVGSPASVAQSR.[S]	1xiTRAQ8plex [N-Term]; 2xPhospho [S3(99.5); S9(100)]	O14497 2xPhospho [S696(99.5); S702(100)]	2	S696	S702			1	4	2	0	2044.94	208.3	79.8	71.1	52	46	128.9	68.1	145.9		118.733	74.5	0.627456
A0FGR8	ESYT2	A0FGR8 [688-719]	[K].SHMSGSPGPGGSNTAPSTPVIGGSDKPGMEEK.[A]	iTRAQ8plex [S]; 2xPhospho [S4; S6]	A0FGR8 2xPhospho [S691; S693]	2	S691	S693			1	3	1	0	4125.94	101.9	36.4	68.1	89.7	44.1	57.9	319.7	82.1		152.667	64.95	0.425437
Q9H6F5	CCDC86	Q9H6F5 [54-71]	[R].AGLGSPERPPKTSPGSPR.[L]	2xPhospho [S16(100); S/T]; 1xiTRAQ8plex [K11(100)]	Q9H6F5 2xPhospho [S69(100); S/T]	2	S69	S/T			1	2	2	1	2559.29	157.7	55.7	32.4	20.6	31.9	263.3	83.6	154.9		99	87.05	0.879293
Q9NYV4	CDK12	Q9NYV4 [664-689]	[R].HLLTDLPLPPELPGGDLSPPDSPEPK.[A]	1xiTRAQ8plex [K26(100)]; 2xPhospho [S18(100); S22(100)]	Q9NYV4 2xPhospho [S681(100); S685(100)]	2	S681	S685			1	2	78	0	3499.76	31.1	74.1	110.2	238.7	199.4	36.3	57.5	52.6		54.2333	146.15	2.69484
Q8N163	CCAR2	Q8N163 [675-693]	[R].SVASNQSEMEFSSLQDMPK.[E]	2xPhospho [S4(100); S7(100)]; 1xiTRAQ8plex [K19(100)]	Q8N163 2xPhospho [S678(100); S681(100)]	2	S678	S681			1	4	10	0	2883.28	43.1	42.9	176.2	176.9	229.9	30.5	46.9	53.6		44.3	153.375	3.46219
Q8N163	CCAR2	Q8N163 [675-693]	[R].SVASNQSEMEFSSLQDMPK.[E]	1xiTRAQ8plex [S/K]; 2xPhospho [S4(100); S7(100)]; 1xOxidation [M17(100)]	Q8N163 2xPhospho [S678(100); S681(100)]	2	S678	S681			1	4	2	0	2899.28	68.7	86.9	189	126.7	193.6	29.7	50.3	55.1		68.6333	134.75	1.96333
Q9Y3T9	NOC2L	Q9Y3T9 [666-684]	[K].DLFDLNSSEEDDTEGFSER.[G]	1xiTRAQ8plex [N-Term]; 2xPhospho [S7(100); S8(100)]	Q9Y3T9 2xPhospho [S672(100); S673(100)]	2	S672	S673			1	1	18	0	2669.05	16.2	49	118.1	221.8	229.7	47.5	80.2	37.4		48.4667	154.275	3.18312
P25205	MCM3	P25205 [667-680]	[K].RSEDESETEDEEEK.[S]	1xiTRAQ8plex [K14(100)]; 2xPhospho [S6(100); T8(100)]	P25205 2xPhospho [S672(100); T674(100)]	2	S672	T674			1	3	2	1	2480.02	267.9	61.1	25.4	18.6	46.1	177.3	24.4	179.3		117.8	66.85	0.567487
Q96T37	RBM15	Q96T37 [666-681]	[R].HCAPSPDRSPELSSSR.[D]	1xiTRAQ8plex [N-Term]; 1xCarbamidomethyl [C2]; 2xPhospho [S5(100); S9(100)]	Q96T37 2xPhospho [S670(100); S674(100)]	2	S670	S674			1	2	7	1	2246.96	136.4	41.9	37.8	50.4	24.4	185.2	140.2	183.7		106.167	74.45	0.701256
Q9BXP5	SRRT	Q9BXP5 [64-78]	[R].ERFSPPRHELSPPQK.[R]	2xPhospho [S4(100); S11(100)]; 1xiTRAQ8plex [K15(100)]	Q9BXP5 2xPhospho [S67(100); S74(100)]	2	S67	S74			1	2	6	2	2573.29	141.1	78.3	55.9	35.5	45.1	148.2	53.5	242.4		90.9667	71.175	0.782429
P18858	LIG1	P18858 [63-79]	[R].VLGSEGEEEDEALSPAK.[G]	2xPhospho [S4(100); S14(100)]; 1xiTRAQ8plex [K17(100)]	P18858 2xPhospho [S66(100); S76(100)]	2	S66	S76			1	6	8	0	2528.17	95.3	83.1	137.2	82.3	87.5	53.6	40.7	220.3	CK2-A1, CDK1, CDK2	73.0333	90.15	1.23437
Q5BIX2	C18orf25	Q5BIX2 [64-83]	[R].RDSSESQLASTESDKPTTGR.[V]	1xiTRAQ8plex [R/K]; 2xPhospho [S3; S4]	Q5BIX2 2xPhospho [S66; S67]	2	S66	S67			1	4	1	1	2920.35	272.6	26.5	49.7	36.4	32.2	211.2	47.6	123.9		115.567	82.375	0.712792
Q86YS7	C2CD5	Q86YS7 [657-674]	[R].SQSESSDEVTELDLSHGK.[K]	1xiTRAQ8plex [K18(100)]; 2xPhospho [S3(100); S/T]	Q86YS7 2xPhospho [S659(100); S/T]	2	S659	S/T			1	1	2	0	2716.22	86.9	195.7	84.7	50	35.4	111.5	102.1	133.7		128.233	70.4	0.548999
Q4KMP7	TBC1D10B	Q4KMP7 [649-666]	[R].QQPPLGPSSSLLSLPGLK.[S]	2xPhospho [S9(99.4); S13(100)]; 1xiTRAQ8plex [K18(100)]	Q4KMP7 2xPhospho [S657(99.4); S661(100)]	2	S657	S661			1	1	14	0	2587.38	88.9	40.3	125.5	143.5	270.5	65.4	26.6	39.2		51.9333	151.225	2.91191
Q9H501	ESF1	Q9H501 [651-677]	[K].ALAEEASEEELPSDVDLNDPYFAEEVK.[Q]	2xPhospho [S7(100); Y21(99)]; 1xiTRAQ8plex [K27(100)]	Q9H501 2xPhospho [S657(100); Y671(99)]	2	S657	Y671			1	1	2	0	3777.72	34	87.5	163.8	119.8	106	92.8	156.9	39.1		92.8	120.6	1.29957
Q9H1B7	IRF2BPL	Q9H1B7 [655-670]	[R].RNSSSPVSPASVPGQR.[R]	1xiTRAQ8plex [N-Term]; 2xPhospho [S3(99.4); S5(99.4)]	Q9H1B7 2xPhospho [S657(99.4); S659(99.4)]	2	S657	S659			1	1	2	1	2089.97	192.4	81	79.8	58.4	51.7	176.4	76.5	83.8		116.633	91.575	0.785153
Q9UKV3	ACIN1	Q9UKV3 [655-662]	[K].SLSPGVSR.[D]	1xiTRAQ8plex [N-Term]; 2xPhospho [S1(100); S3(100)]	Q9UKV3 2xPhospho [S655(100); S657(100)]	2	S655	S657			1	3	2	0	1266.58	114	31	24.8	115.1	122.5	216.5	28.3	147.7		57.7667	119.725	2.07256
Q66K74	MAP1S	Q66K74 [623-645]	[K].ALELPLAASSIPRPRTPSPESHR.[S]	1xiTRAQ8plex [N-Term]; 2xPhospho [S18(100); S/T]	Q66K74 2xPhospho [S640(100); S/T]	2	S640	S/T			1	1	15	1	2946.49	135.5	86.5	223.8	64.1	39.1	52.8	45.7	152.5		89.2333	94.95	1.06406
Q3YEC7	RABL6	Q3YEC7 [623-645]	[K].NDSDLFGLGLEEAGPKESSEEGK.[E]	iTRAQ8plex [N]; 2xPhospho [S18(100); S19(100)]	Q3YEC7 2xPhospho [S640(100); S641(100)]	2	S640	S641			1	3	6	1	3480.66	194.1	52.5	41.9	110.9	166.7	44	21.9	167.9		89.5	90.875	1.01536
O43159	RRP8	O43159 [46-72]	[R].ALEAASLSQHPPSLCISDSEEEEEERK.[K]	1xCarbamidomethyl [C15]; 2xPhospho [S19(99.2); S]; 1xiTRAQ8plex [K27(100)]	O43159 2xPhospho [S64(99.2); S]	2	S64	S			1	2	1	1	3809.74	61.6	48	89.8	243.1	133.7	50.9	86	86.8		65.2	129.375	1.98428
Q6P6C2	ALKBH5	Q6P6C2 [60-78]	[K].YQEDSDPERSDYEEQQLQK.[E]	1xiTRAQ8plex [K19(100)]; 2xPhospho [S5(100); S10(100)]	Q6P6C2 2xPhospho [S64(100); S69(100)]	2	S64	S69			1	1	2	1	3155.37	113.5	111.7	47.1	30.3	25.6	143.1	63.2	265.5		96.1333	61.525	0.639997
Q12888	TP53BP1	Q12888 [1017-1031]	[K].NGSTAVAESVASPQK.[T]	1xPhospho [S12(100)]; 1xiTRAQ8plex [K15(100)]	Q12888 1xPhospho [S1028(100)]	1	S1028				1	3	2	0	2134.1	132	76.8	51.8	162	128.4	112.4	27.5	109.1		78.7667	113.65	1.44287
Q8IYB3	SRRM1	Q8IYB3 [634-642]	[R].RVSHSPPPK.[Q]	2xPhospho [S3(100); S5(100)]; 1xiTRAQ8plex [K9(100)]	Q8IYB3 2xPhospho [S636(100); S638(100)]	2	S636	S638			1	4	7	1	1772.91	64.1	196.7	58.6	108.3	81.4	86.6	37.9	166.3		99.5667	83.725	0.840894
Q7Z6I6	ARHGAP30	Q7Z6I6 [629-642]	[K].GSGSLEGEAAGCGR.[Q]	1xiTRAQ8plex [N-Term]; 1xCarbamidomethyl [C12]; 2xPhospho [S2(100); S4(100)]	Q7Z6I6 2xPhospho [S630(100); S632(100)]	2	S630	S632			1	3	2	0	1771.7	188.4	66	55.2	16.1	14.3	205.1	74	180.9		109.467	72.675	0.663901
Q8N9T8	KRI1	Q8N9T8 [615-642]	[R].QLPALDGSLMGPESPPAQEEEAPVSPHK.[K]	2xPhospho [S14(100); S25(100)]; 1xOxidation [M10(100)]; 1xiTRAQ8plex [K28(100)]	Q8N9T8 2xPhospho [S628(100); S639(100)]	2	S628	S639			1	1	1	0	3695.75	33.5	86	161.1	117.8	104.2	91.3	154.2	51.9		91.2333	118.6	1.29996
Q6PKG0	LARP1	Q6PKG0 [621-642]	[K].NTFTAWSDEESDYEIDDRDVNK.[I]	2xPhospho [S7(100); S11(100)]; 1xiTRAQ8plex [K22(100)]	Q6PKG0 2xPhospho [S627(100); S631(100)]	2	S627	S631			1	3	2	1	3417.47	51.4	39.4	180.9	127.1	174	72.8	22.8	131.7		37.8667	138.7	3.66285
Q8IYB3	SRRM1	Q8IYB3 [624-632]	[R].RASPSPPPK.[R]	1xiTRAQ8plex [K9(100)]; 2xPhospho [S3(100); S5(100)]	Q8IYB3 2xPhospho [S626(100); S628(100)]	2	S626	S628			1	4	19	1	1704.87	73.1	70.8	72.3	101.3	99.4	128.4	38.5	216.2		60.8	100.35	1.65049
Q9H165	BCL11A	Q9H165 [621-634]	[K].LLLGSPSSLSPFSK.[R]	1xiTRAQ8plex [K14(100)]; 2xPhospho [S5(100); S10(99.6)]	Q9H165 2xPhospho [S625(100); S630(99.6)]	2	S625	S630			1	1	4	0	2201.15	45.1	28	41.6	255.4	273.9	94.3	34.6	27		35.9	166.3	4.63231
Q96T23	RSF1	Q96T23 [613-640]	[K].STLESEKPGSPEAAETSPPSNIIDHCEK.[L]	1xCarbamidomethyl [C26]; 2xPhospho [S10(98.8); T/S]; 2xiTRAQ8plex [K7(100); K28(100)]	Q96T23 2xPhospho [S622(98.8); T/S]	2	S622	T/S			1	3	2	0	4082.94	103.8	73.1	116	99.6	100	143.5	73	91		83.3	114.775	1.37785
O43159	RRP8	O43159 [46-71]	[R].ALEAASLSQHPPSLCISDSEEEEEER.[K]	1xiTRAQ8plex [N-Term]; 1xCarbamidomethyl [C15]; 2xPhospho [S17(100); S19(100)]	O43159 2xPhospho [S62(100); S64(100)]	2	S62	S64			1	2	10	0	3377.44	46.6	32	124.1	294	124.1	43.2	89.1	46.9		55.9	146.35	2.61807
A0A096LPC5; Q641Q2		A0A096LPC5 [613-640]; Q641Q2 [613-640]	[K].ASALLFSSDEEDQWNIPASQTHLASDSR.[S]	1xiTRAQ8plex [N-Term]; 2xPhospho [S7(100); S8(100)]	A0A096LPC5 2xPhospho [S619(100); S620(100)]; Q641Q2 2xPhospho [S619(100); S620(100)]	2	S619	S620			2	6	8	0	3539.57	60.3	42.8	146.2	184.6	178.9	45.4	82.5	59.3		61.8667	138.775	2.24313
Q684P5	RAP1GAP2	Q684P5 [605-620]	[K].SETSSNPSSPEICPNK.[E]	1xiTRAQ8plex [K16(100)]; 1xCarbamidomethyl [C13]; 2xPhospho [S5(99.5); S9(99.5)]	Q684P5 2xPhospho [S609(99.5); S613(99.5)]	2	S609	S613			1	2	6	0	2502.11	287.1	84.9	43.7	38.3	41.9	135.9	47.5	120.7		139.833	64.95	0.464482
Q8IYB3	SRRM1	Q8IYB3 [603-611]	[R].RYSPSPPPK.[R]	1xiTRAQ8plex [K9(100)]; 2xPhospho [S3(100); S5(100)]	Q8IYB3 2xPhospho [S605(100); S607(100)]	2	S605	S607			1	4	21	1	1796.9	100.5	122.1	42.3	38.9	47.8	178.1	58.7	211.7		93.7667	76.775	0.818788
Q92615	LARP4B	Q92615 [583-610]	[R].EPSVPASCAVSATYERSPSPAHLPDDPK.[V]	1xCarbamidomethyl [C8]; 2xPhospho [S19(100); T/S/Y]; 1xiTRAQ8plex [K28(100)]	Q92615 2xPhospho [S601(100); T/S/Y]	2	S601	T/S/Y			1	3	3	1	3733.74	86.2	59.1	110.7	81	71.6	62.7	106	222.5		83.7667	81.5	0.972941
Q99543	DNAJC2	Q99543 [57-77]	[K].KELSEESEDEELQLEEFPMLK.[T]	2xPhospho [S4(100); S7(100)]; iTRAQ8plex [K]	Q99543 2xPhospho [S60(100); S63(100)]	2	S60	S63			1	4	4	1	3624.74	49.9	71.6	124.8	147.1	236.3	48.5	44.3	77.5		55.2667	139.175	2.51824
Q3YEC7	RABL6	Q3YEC7 [585-613]	[R].RADDFPVRDDPSDVTDEDEGPAEPPPPPK.[L]	1xiTRAQ8plex [K29(100)]; 2xPhospho [S12(100); T15(100)]	Q3YEC7 2xPhospho [S596(100); T599(100)]	2	S596	T599			1	3	10	2	3928.78	144.5	69	117.2	122.7	100.1	75.1	88.6	82.8		100.7	103.775	1.03054
Q3YEC7	RABL6	Q3YEC7 [586-613]	[R].ADDFPVRDDPSDVTDEDEGPAEPPPPPK.[L]	2xPhospho [S11(100); T14(100)]; 1xiTRAQ8plex [K28(100)]	Q3YEC7 2xPhospho [S596(100); T599(100)]	2	S596	T599			1	3	4	1	3772.68	38.6	72.3	125.3	102	95	73.5	193.9	99.5		101.6	98.95	0.973917
Q92619	ARHGAP45	Q92619 [576-606]	[R].KSSFNVSDVARPEAAGSPPEEGGCTEGTPAK.[D]	1xCarbamidomethyl [C24]; 2xPhospho [S17(98.7); S/T]; iTRAQ8plex [K]	Q92619 2xPhospho [S592(98.7); S/T]	2	S592	S/T			1	5	9	1	4205	84.9	89.8	132.4	107.5	113.5	83.6	97.7	90.6		90.8	109.25	1.20319
Q9Y2X7	GIT1	Q9Y2X7 [590-613]	[R].HGSGADSDYENTQSGDPLLGLEGK.[R]	2xPhospho [S3(100); S7(100)]; 1xiTRAQ8plex [K24(100)]	Q9Y2X7 2xPhospho [S592(100); S596(100)]	2	S592	S596			1	4	4	0	3215.44	67.5	81.7	95.6	181.8	165.7	43.3	73.2	91.2		74.1333	121.6	1.64029
P21127	CDK11B	P21127 [586-604]	[R].EYGSPLKAYTPVVVTLWYR.[A]	2xPhospho [S4(100); T10(100)]; 1xiTRAQ8plex [K/Y/E]	P21127 2xPhospho [S589(100); T595(100)]	2	S589	T595			1	7	3	1	3010.53	4.4	232.8	282.8	18.4	13.6	11.9	233.7	2.5	CDK7	156.967	81.675	0.520333
O00453	LST1	O00453 [44-61]	[R].SWAQGSSEQELHYASLQR.[L]	1xiTRAQ8plex [N-Term]; 2xPhospho [S15(100); S/Y]	O00453 2xPhospho [S58(100); S/Y]	2	S58	S/Y			1	1	2	0	2541.11	154.4	130.4	123.9	137.3	75.3	63.8	36	78.8		106.933	100.075	0.935863
Q09666	AHNAK	Q09666 [5778-5787]	[R].HRSNSFSDER.[E]	1xiTRAQ8plex [N-Term]; 2xPhospho [S3(100); S5(100)]	Q09666 2xPhospho [S5780(100); S5782(100)]	2	S5780	S5782			1	1	4	1	1698.69	526.2	80.2	54.8	38.3	23.1	20.3	34.2	22.9		213.533	34.125	0.159811
O15014	ZNF609	O15014 [571-582]	[R].LVEPHSPSPSSK.[F]	1xiTRAQ8plex [K12(100)]; 2xPhospho [S6(100); S8(100)]	O15014 2xPhospho [S576(100); S578(100)]	2	S576	S578			1	1	8	0	2033	238	64.7	29.2	117.1	44.9	163.3	55	87.8		119.233	88.625	0.74329
Q09666	AHNAK	Q09666 [5748-5765]	[K].ASLGSLEGEAEAEASSPK.[G]	1xiTRAQ8plex [K18(100)]; 2xPhospho [S2(100); S5(100)]	Q09666 2xPhospho [S5749(100); S5752(100)]	2	S5749	S5752			1	1	18	0	2501.17	120.4	47.3	167.9	152.9	216.5	31.9	32.1	30.9		66.6	142.3	2.13664
P17812	CTPS1	P17812 [571-584]	[R].SGSSSPDSEITELK.[F]	1xiTRAQ8plex [K14(100)]; 2xPhospho [S4(99.4); S5(100)]	P17812 2xPhospho [S574(99.4); S575(100)]	2	S574	S575			1	1	2	0	2205.02	84.4	161.2	126.2	77.2	69	61.1	130.7	90.3		125.433	83.375	0.664696
Q09666	AHNAK	Q09666 [5726-5740]	[K].GGVTGSPEASISGSK.[G]	2xPhospho [S6(99.6); S10(100)]; 1xiTRAQ8plex [K15(100)]	Q09666 2xPhospho [S5731(99.6); S5735(100)]	2	S5731	S5735			1	1	12	0	2102	395.6	100	55.4	38.2	40.4	53.7	69	47.7		188.2	46.925	0.249336
P17812	CTPS1	P17812 [565-584]	[R].DTYSDRSGSSSPDSEITELK.[F]	1xiTRAQ8plex [D/K]; 2xPhospho [S7(99.2); S/T/Y]	P17812 2xPhospho [S571(99.2); S/T/Y]	2	S571	S/T/Y			1	1	2	1	2942.32	34.5	55.9	89.7	120.3	105.2	158.8	76.9	158.7		55.7667	118.5	2.12493
Q9NTJ3	SMC4	Q9NTJ3 [57-81]	[R].SLEEILNSIPPPPPPAMTNEAGAPR.[L]	1xiTRAQ8plex [N-Term]; 2xPhospho [S1(100); S8(100)]; 1xDeamidated [N7(100)]	Q9NTJ3 2xPhospho [S57(100); S64(100)]	2	S57	S64			1	5	1	0	3063.45	101.5	61.7	97.9	89.9	87.9	59.9	59.1	242.1		74.1	83.9	1.13225
O00567	NOP56	O00567 [562-578]	[K].FSKEEPVSSGPEEAVGK.[S]	2xPhospho [S8(100); S9(100)]; iTRAQ8plex [K]	O00567 2xPhospho [S569(100); S570(100)]	2	S569	S570			1	1	2	1	2849.41	75.2	83.7	99	85.6	72.2	92.8	110.4	181.1		89.7667	87.4	0.973635
O00567	NOP56	O00567 [565-578]	[K].EEPVSSGPEEAVGK.[S]	1xiTRAQ8plex [K14(100)]; 2xPhospho [S5(100); S6(100)]	O00567 2xPhospho [S569(100); S570(100)]	2	S569	S570			1	1	18	0	2183.01	88.5	38.3	36.2	80.1	111.4	141.2	148.9	155.5		91.9	92.225	1.00354
Q6ZRS2	SRCAP	Q6ZRS2 [558-581]	[R].DEEQSEADAGSGPPTPGPTTLGPK.[K]	2xPhospho [S11(100); T15(100)]; 1xiTRAQ8plex [K24(100)]	Q6ZRS2 2xPhospho [S568(100); T572(100)]	2	S568	T572			1	4	2	0	3106.41	111.2	147.8	123.4	113.3	110.8	75.5	74.4	43.6		111.133	105.75	0.95156
Q8IYB3	SRRM1	Q8IYB3 [558-568]	[R].RRSPSPAPPPR.[R]	1xiTRAQ8plex [N-Term]; 2xPhospho [S3(100); S5(100)]	Q8IYB3 2xPhospho [S560(100); S562(100)]	2	S560	S562			1	4	5	2	1681.82	84.9	124.5	88.1	82.5	71.5	168.1	35.1	145.3		81.5	102.55	1.25828
Q8IYB3	SRRM1	Q8IYB3 [559-568]	[R].RSPSPAPPPR.[R]	1xiTRAQ8plex [N-Term]; 2xPhospho [S2(100); S4(100)]	Q8IYB3 2xPhospho [S560(100); S562(100)]	2	S560	S562			1	4	17	1	1525.72	101.5	89.1	44.3	67.2	72.9	187	37.7	200.3		76.1	92.85	1.22011
Q8IYB3	SRRM1	Q8IYB3 [560-568]	[R].SPSPAPPPR.[R]	1xiTRAQ8plex [N-Term]; 2xPhospho [S1(100); S3(100)]	Q8IYB3 2xPhospho [S560(100); S562(100)]	2	S560	S562			1	4	14	0	1369.62	79.8	115.9	29.2	65.8	74.9	215.1	35.9	183.4		77.2	96.25	1.24676
Q9Y5B6	PAXBP1	Q9Y5B6 [549-574]	[K].MADHLEGLSSDDEETSTDITNFNLEK.[D]	1xiTRAQ8plex [K26(100)]; 2xPhospho [S9(100); S10(100)]	Q9Y5B6 2xPhospho [S557(100); S558(100)]	2	S557	S558			1	1	4	0	3679.62	20.3	53.4	156.7	278	128.6	23.1	117	23		63.5667	146.6	2.30624
Q9NPH3	IL1RAP	Q9NPH3 [554-568]	[R].RSSSDEQGLSYSSLK.[N]	1xiTRAQ8plex [K15(100)]; 2xPhospho [S4(99.8); S/Y]	Q9NPH3 2xPhospho [S557(99.8); S/Y]	2	S557	S/Y			1	1	2	1	2412.13	42.3	75.7	62.2	56.4	56.3	171.9	219	116.2		112.333	86.7	0.77181
P27824	CANX	P27824 [552-570]	[K].QKSDAEEDGGTVSQEEEDR.[K]	2xPhospho [S3(100); T/S]; 1xiTRAQ8plex [K2(100)]	P27824 2xPhospho [S554(100); T/S]	2	S554	T/S			1	1	6	1	2877.23	258.4	63.8	62.5	57.4	56.1	78.8	37.7	185.2		119.967	63.7	0.530981
Q8IYB3	SRRM1	Q8IYB3 [548-556]	[R].RSPSPPPTR.[R]	1xiTRAQ8plex [N-Term]; 2xPhospho [S2(100); S4(100)]	Q8IYB3 2xPhospho [S549(100); S551(100)]	2	S549	S551			1	4	3	1	1458.68	112.5	68	60.6	79.8	99.3	137.4	58	184.4		79.5	94.275	1.18585
Q96D71	REPS1	Q96D71 [535-559]	[R].SHSGTSPDNTAPPPPPPRPQPSHSR.[S]	1xiTRAQ8plex [N-Term]; 2xPhospho [S6(98.8); S/T]	Q96D71 2xPhospho [S540(98.8); S/T]	2	S540	S/T			1	3	9	0	3065.39	76	60.7	113.6	83.1	76.4	73.4	108.8	208.1		81.8333	86.625	1.05855
Q86VM9	ZC3H18	Q86VM9 [529-537]	[K].LGVSVSPSR.[A]	1xiTRAQ8plex [N-Term]; 2xPhospho [S4(100); S6(99.4)]	Q86VM9 2xPhospho [S532(100); S534(99.4)]	2	S532	S534			1	3	4	0	1365.65	70.1	90.9	148.8	27	30.8	128.7	194	109.6		118.333	83.825	0.70838
Q9BQ61	TRIR	Q9BQ61 [28-70]	[R].WAESGSGTSPESGDEEVSGAGSSPVSGGVNLFANDGSFLELFK.[R]	1xiTRAQ8plex [W/K]; 2xPhospho [S26; S37]; 1xDeamidated [N34]	Q9BQ61 2xPhospho [S53; S64]	2	S53	S64			1	1	1	0	5031.26	32.3	82.9	155.3	113.6	160.7	88	148.7	18.5		87.9667	129.4	1.47101
O94979	SEC31A	O94979 [520-545]	[K].DSDQVAQSDGEESPAAEEQLLGEHIK.[E]	2xPhospho [S8(100); S13(100)]; 1xiTRAQ8plex [K26(100)]	O94979 2xPhospho [S527(100); S532(100)]	2	S527	S532			1	4	3	0	3550.61	27.7	54.4	150.8	167.7	210.4	55.5	91.9	41.6		58	146.1	2.51897
P29590	PML	P29590 [516-555]	[K].AVSPPHLDGPPSPRSPVIGSEVFLPNSNHVASGAGEAEER.[V]	1xiTRAQ8plex [N-Term]; 2xPhospho [S12(100); S15(100)]; 2xDeamidated [N26(100); N28(100)]	P29590 2xPhospho [S527(100); S530(100)]	2	S527	S530			1	2	2	1	4527.12	31.5	81	151.6	188.6	98.1	85.9	145.2	18.1	ERK1, ERK2	85.9	131.05	1.52561
P29590	PML	P29590 [516-555]	[K].AVSPPHLDGPPSPRSPVIGSEVFLPNSNHVASGAGEAEER.[V]	1xiTRAQ8plex [N-Term]; 2xPhospho [S12(100); S15(100)]	P29590 2xPhospho [S527(100); S530(100)]	2	S527	S530			1	2	2	1	4525.15	26.1	67.2	125.8	285.2	81.4	71.3	120.5	22.5	ERK1, ERK2	71.2667	140.925	1.97743
Q5VTL8	PRPF38B	Q5VTL8 [525-537]	[R].RRSQSIEQESQEK.[Q]	2xPhospho [S3(100); S5(100)]; 1xiTRAQ8plex [K13(100)]	Q5VTL8 2xPhospho [S527(100); S529(100)]	2	S527	S529			1	2	1	2	2373.14	192	101.6	32.8	24	21.2	198.8	31.4	198.2		108.333	69.2	0.638769
Q5VTR2	RNF20	Q5VTR2 [515-551]	[R].SGSALLQSQSSTEDPKDEPAELKPDSEDLSSQSSASK.[A]	iTRAQ8plex [S]; 2xPhospho [S11; T12]; 1xDeamidated [Q32]	Q5VTR2 2xPhospho [S525; T526]	2	S525	T526			1	1	1	1	5213.52	33.5	93.8	148.8	136.7	133.6	91	89.8	72.8		72.3667	127.525	1.76221
Q12888	TP53BP1	Q12888 [1016-1031]	[R].KNGSTAVAESVASPQK.[T]	iTRAQ8plex [K]; 1xPhospho [S13(100)]; 1xDeamidated [N2(100)]	Q12888 1xPhospho [S1028(100)]	1	S1028				1	3	2	1	2567.38	188.9	125.9	98.6	72.1	63.8	133.5	52.5	64.7		122.433	92	0.751429
O75427	LRCH4	O75427 [511-529]	[R].SSSQSGSGPSSPDSVLRPR.[R]	1xiTRAQ8plex [N-Term]; 2xPhospho [S11(98.8); S]	O75427 2xPhospho [S521(98.8); S]	2	S521	S			1	3	1	0	2352.05	161.2	148.5	61.5	25.6	31.8	65.9	42.6	263		117.433	46.2	0.393415
Q96QH2	PRAM1	Q96QH2 [519-528]	[R].RPSAASIDLR.[R]	1xiTRAQ8plex [N-Term]; 2xPhospho [S3(100); S6(100)]	Q96QH2 2xPhospho [S521(100); S524(100)]	2	S521	S524			1	1	7	0	1549.74	273.3	110	79	44.9	39.7	89.5	100	63.7		161.1	63.275	0.392768
P55081	MFAP1	P55081 [44-64]	[K].RPDYAPMESSDEEDEEFQFIK.[K]	2xPhospho [S9(100); S10(100)]; 1xiTRAQ8plex [K21(100)]	P55081 2xPhospho [S52(100); S53(100)]	2	S52	S53			1	1	18	0	3330.44	39.9	24.4	123.5	259.6	206.2	53.8	45.4	47.2		36.5667	160.775	4.39676
P55081	MFAP1	P55081 [44-64]	[K].RPDYAPMESSDEEDEEFQFIK.[K]	2xPhospho [S9(100); S10(100)]; 1xOxidation [M7(100)]; 1xiTRAQ8plex [K21(100)]	P55081 2xPhospho [S52(100); S53(100)]	2	S52	S53			1	1	28	0	3346.44	37.2	24.5	122.1	261.3	199.1	54.4	51.8	49.6		37.8333	159.225	4.20859
Q8TAD8	SNIP1	Q8TAD8 [45-62]	[R].RPDHSGGSPSPPTSEPAR.[S]	1xiTRAQ8plex [N-Term]; 2xPhospho [S8(100); S10(100)]	Q8TAD8 2xPhospho [S52(100); S54(100)]	2	S52	S54			1	1	2	0	2296.01	136.6	88.6	59.2	108.3	115	130.9	56.7	104.6		93.9667	103.35	1.09986
P29590; H3BT57		P29590 [516-529]; H3BT57 [468-481]	[K].AVSPPHLDGPPSPR.[S]	1xiTRAQ8plex [N-Term]; 2xPhospho [S3(100); S12(100)]	P29590 2xPhospho [S518(100); S527(100)]; H3BT57 2xPhospho [S470(100); S479(100)]	2	S518	S527			2	5	30	0	1890.88	18.7	26.8	78.8	197.4	194.4	125.3	130.7	27.8		58.7333	148.975	2.53646
Q6PKG0	LARP1	Q6PKG0 [514-523]	[K].ETESAPGSPR.[A]	1xiTRAQ8plex [N-Term]; 2xPhospho [S4(100); S8(100)]	Q6PKG0 2xPhospho [S517(100); S521(100)]	2	S517	S521			1	4	8	0	1494.62	129.3	51.8	60.9	52.1	52.7	131.2	19.8	302.2		66.9667	74.225	1.10839
Q9UGU5	HMGXB4	Q9UGU5 [502-515]	[K].SPPTTMLLPASPAK.[A]	1xiTRAQ8plex [K14(100)]; 2xPhospho [S1(100); S11(100)]	Q9UGU5 2xPhospho [S502(100); S512(100)]	2	S502	S512			1	1	2	0	2179.11	59.1	31	58	216.5	240.3	72.3	55.6	67.1		48.5667	146.775	3.02213
Q9Y2X3	NOP58	Q9Y2X3 [498-518]	[K].EEPLSEEEPCTSTAIASPEKK.[K]	1xCarbamidomethyl [C10]; 2xPhospho [S5(100); S17(100)]; iTRAQ8plex [K]	Q9Y2X3 2xPhospho [S502(100); S514(100)]	2	S502	S514			1	1	5	1	3404.63	85.7	61.4	72.8	61.1	31.4	60.1	204	223.5		117.033	56.35	0.481487
Q9Y2X3	NOP58	Q9Y2X3 [498-517]	[K].EEPLSEEEPCTSTAIASPEK.[K]	1xiTRAQ8plex [K20(100)]; 1xCarbamidomethyl [C10]; 2xPhospho [S5(100); S17(100)]	Q9Y2X3 2xPhospho [S502(100); S514(100)]	2	S502	S514			1	1	7	0	2972.33	52.6	83.4	145.2	120.4	95.5	77.9	118.4	106.6		84.8	109.75	1.29422
Q9Y2J2	EPB41L3	Q9Y2J2 [2-28]	[M].TTESGSDSESKPDQEAEPQEAAGAQGR.[A]	1xiTRAQ8plex [T/K]; 2xPhospho [T/S]	Q9Y2J2 2xPhospho [S5(99); S7(100)]	2	S5	S7			1	1	2	0	3530.54	147.4	68.4	114.9	97.8	92.7	68.4	84.1	126.3		99.9667	93.45	0.934812
Q9H0D6	XRN2	Q9H0D6 [495-510]	[R].KAEDSDSEPEPEDNVR.[L]	2xPhospho [S5(100); S7(100)]; 1xiTRAQ8plex [K1(100)]	Q9H0D6 2xPhospho [S499(100); S501(100)]	2	S499	S501			1	1	7	1	2585.13	106.5	91	55.6	41.3	48.6	165.3	181.3	110.4		126.267	77.7	0.615364
Q9H0D6	XRN2	Q9H0D6 [494-510]	[K].RKAEDSDSEPEPEDNVR.[L]	2xPhospho [S6(100); S8(100)]; 1xiTRAQ8plex [K2(100)]	Q9H0D6 2xPhospho [S499(100); S501(100)]	2	S499	S501			1	1	1	2	2741.23	293.2	64.5	46.4	34	30	113.1	44.5	174.4		134.067	55.875	0.41677
Q8TCJ2	STT3B	Q8TCJ2 [491-505]	[R].ENPPVEDSSDEDDKR.[N]	2xPhospho [S8(100); S9(100)]; 1xiTRAQ8plex [K14(100)]	Q8TCJ2 2xPhospho [S498(100); S499(100)]	2	S498	S499			1	1	1	1	2500.07	210.4	34.4	54.6	50.2	93.2	133.6	108.7	115		117.833	82.9	0.703536
Q9H7N4	SCAF1	Q9H7N4 [496-516]	[R].QRSPSPAPAPAPAAAAGPPTR.[K]	1xiTRAQ8plex [N-Term]; 2xPhospho [S3(100); S5(100)]	Q9H7N4 2xPhospho [S498(100); S500(100)]	2	S498	S500			1	1	2	1	2432.18	160.1	65.5	25.5	209.1	97.4	124.4	24.4	93.5		83.3333	114.1	1.3692
Q6UN15	FIP1L1	Q6UN15 [490-504]	[R].DHSPTPSVFNSDEER.[Y]	1xiTRAQ8plex [N-Term]; 2xPhospho [S3(99.5); S11(100)]	Q6UN15 2xPhospho [S492(99.5); S500(100)]	2	S492	S500			1	1	2	0	2180.88	129.3	165.5	24.8	57.7	68.1	141.6	74.2	138.9		123	73.05	0.593902
Q6UN15	FIP1L1	Q6UN15 [488-504]	[R].ERDHSPTPSVFNSDEER.[Y]	1xiTRAQ8plex [N-Term]; 2xPhospho [S5(100); S13(100)]	Q6UN15 2xPhospho [S492(100); S500(100)]	2	S492	S500			1	1	2	1	2466.03	57.1	40.2	32.7	79	44.5	276.4	134.8	135.1		77.3667	108.15	1.39789
Q9Y3T9	NOC2L	Q9Y3T9 [45-61]	[R].EAARSPDKPGGSPSASR.[R]	2xPhospho [S5(100); S12(99.3)]; 1xiTRAQ8plex [K8(100)]	Q9Y3T9 2xPhospho [S49(100); S56(99.3)]	2	S49	S56			1	1	2	1	2438.17	124.9	53.2	17.8	13	35.7	95.8	59.6	399.9		79.2333	40.575	0.512095
O60832	DKC1	O60832 [481-498]	[K].AGLESGAEPGDGDSDTTK.[K]	1xiTRAQ8plex [K18(100)]; 2xPhospho [S5(100); S14(99.4)]	O60832 2xPhospho [S485(100); S494(99.4)]	2	S485	S494			1	1	4	0	2475.08	73	286.3	32.6	28.8	33.4	150.2	81.8	113.9		147.033	61.25	0.416572
Q96L73	NSD1	Q96L73 [478-490]	[K].SLAFDSEHSADEK.[E]	2xPhospho [S6(100); S9(100)]; 1xiTRAQ8plex [K13(100)]	Q96L73 2xPhospho [S483(100); S486(100)]	2	S483	S486			1	1	2	0	2203.98	244.7	42	32.7	23.9	21.2	103.8	59.5	272.1		115.4	45.4	0.393414
Q8N108	MIER1	Q8N108 [481-503]	[R].VNSNGKESPGSSEFFQEAVSHGK.[F]	2xPhospho [S3(100); S8(100)]; iTRAQ8plex [K]	Q8N108 2xPhospho [S483(100); S488(100)]	2	S483	S488			1	1	8	1	3494.68	169	39.2	105	115.2	103.8	139.8	58.5	69.6		88.9	115.95	1.30427
Q15311	RALBP1	Q15311 [44-66]	[R].TGEPSPPHDILHEPPDVVSDDEK.[D]	1xiTRAQ8plex [K23(100)]; 2xPhospho [S5(100); S19(100)]	Q15311 2xPhospho [S48(100); S62(100)]	2	S48	S62			1	3	2	0	3278.51	111.3	37.7	70.5	242.5	45.6	91.9	67.5	132.9		72.1667	112.625	1.56062
Q9UKV3	ACIN1	Q9UKV3 [463-487]	[R].ELLVSQHTVQLVGGLSPLSSPSDTK.[A]	1xiTRAQ8plex [K25(100)]; 2xPhospho [S16(99.5); S/T]	Q9UKV3 2xPhospho [S478(99.5); S/T]	2	S478	S/T			1	3	4	0	3360.73	69.3	36	67.4	219.5	255.2	57.3	64.6	30.6		56.6333	149.85	2.64597
Q9H0D6	XRN2	Q9H0D6 [466-493]	[R].MQNNSSPSISPNTSFTSDGSPSPLGGIK.[R]	1xiTRAQ8plex [M/K]; 2xPhospho [S10(95.6); S/T]	Q9H0D6 2xPhospho [S471(99); S473(100)]	2	S471	S473			1	1	4	0	3575.66	45.2	46.8	122.7	171.8	213.3	87.4	67.2	45.6		53.0667	148.8	2.80402
Q9BTU6	PI4K2A	Q9BTU6 [38-56]	[R].VAAAAGSGPSPPGSPGHDR.[E]	1xiTRAQ8plex [N-Term]; 2xPhospho [S10(100); S14(100)]	Q9BTU6 2xPhospho [S47(100); S51(100)]	2	S47	S51			1	1	18	0	2151.95	152.5	105.7	51.2	50.2	58.7	95.9	85.9	199.9		114.7	64	0.557977
Q99543	DNAJC2	Q99543 [45-57]	[R].NASASFQELEDKK.[E]	2xPhospho [S3(100); S5(100)]; iTRAQ8plex [K]	Q99543 2xPhospho [S47(100); S49(100)]	2	S47	S49			1	4	3	1	2539.26	105.2	66.8	67.2	47.5	57.7	146.4	48.8	260.5		73.6	79.7	1.08288
O00567	NOP56	O00567 [454-480]	[R].LAALALASSENSSSTPEECEEMSEKPK.[K]	iTRAQ8plex [L]; 1xCarbamidomethyl [C19]; 2xPhospho [S14(97); T15(97)]; 1xOxidation [M22(100)]	O00567 2xPhospho [S467(97); T468(97)]	2	S467	T468			1	1	3	0	3983.87	27.8	71.4	133.7	254.3	86.5	75.8	128.1	22.3		75.7667	137.575	1.81577
Q6ZTN6	ANKRD13D	Q6ZTN6 [462-483]	[R].GPGSPPRTPPAPGPPSFEEQLR.[L]	1xiTRAQ8plex [N-Term]; 2xPhospho [S4(100); T8(100)]	Q6ZTN6 2xPhospho [S465(100); T469(100)]	2	S465	T469			1	1	1	1	2735.29	64.8	32.4	163.6	115.3	286.2	37.8	43.5	56.4		46.9	150.725	3.21375
Q8IYB3	SRRM1	Q8IYB3 [459-469]	[R].KVELSESEEDK.[G]	iTRAQ8plex [K]; 2xPhospho [S5(100); S7(100)]	Q8IYB3 2xPhospho [S463(100); S465(100)]	2	S463	S465			1	4	2	1	2365.17	119.3	92.8	13	24.7	52.9	191.8	50.9	254.6		87.6667	70.6	0.805323
P55201	BRPF1	P55201 [455-476]	[R].RLPALSHSEGEEDEDEEEDEGK.[G]	2xPhospho [S6(100); S8(100)]; 1xiTRAQ8plex [K22(100)]	P55201 2xPhospho [S460(100); S462(100)]	2	S460	S462			1	1	2	1	3268.4	99.4	154.1	66.2	18.3	26.7	113.4	235.4	86.5		162.967	56.15	0.344549
Q7Z5L9	IRF2BP2	Q7Z5L9 [454-467]	[R].NSNSPPSPSSMNQR.[R]	1xiTRAQ8plex [N-Term]; 2xPhospho [S4(99.2); S7(100)]; 1xOxidation [M11(100)]	Q7Z5L9 2xPhospho [S457(99.2); S460(100)]	2	S457	S460			1	1	6	0	1982.8	40.2	64.1	106.5	91.9	87.6	68.7	75.5	265.6		59.9333	88.675	1.47956
Q7Z5L9	IRF2BP2	Q7Z5L9 [454-467]	[R].NSNSPPSPSSMNQR.[R]	1xiTRAQ8plex [N-Term]; 2xPhospho [S4(100); S7(100)]	Q7Z5L9 2xPhospho [S457(100); S460(100)]	2	S457	S460			1	1	21	0	1966.8	76.2	37.6	40.3	31.9	29.4	88.8	61	434.8		58.2667	47.6	0.816934
Q7Z5L9	IRF2BP2	Q7Z5L9 [453-467]	[R].RNSNSPPSPSSMNQR.[R]	1xiTRAQ8plex [N-Term]; 2xPhospho [S3(100); S5(100)]; 1xOxidation [M12(100)]	Q7Z5L9 2xPhospho [S455(100); S457(100)]	2	S455	S457			1	1	8	1	2138.9	132.2	62	89.3	65.3	78	97.4	106.9	168.8		100.367	82.5	0.821986
Q7Z5L9	IRF2BP2	Q7Z5L9 [453-467]	[R].RNSNSPPSPSSMNQR.[R]	1xiTRAQ8plex [N-Term]; 2xPhospho [S3(100); S5(100)]	Q7Z5L9 2xPhospho [S455(100); S457(100)]	2	S455	S457			1	1	22	1	2122.9	170.5	50.3	67.3	50.5	49.5	137.2	76.7	198		99.1667	76.125	0.767647
Q14676	MDC1	Q14676 [445-467]	[R].SQTTTERDSDTDVEEEELPVENR.[E]	1xiTRAQ8plex [N-Term]; 2xPhospho [S9(100); T11(100)]	Q14676 2xPhospho [S453(100); T455(100)]	2	S453	T455			1	1	3	1	3143.32	45.2	381.8	54.7	35.5	16.2	60.7	162.5	43.4	CK2-A1	196.5	41.775	0.212595
O60832	DKC1	O60832 [448-467]	[R].KRESESESDETPPAAPQLIK.[K]	2xPhospho [S6(99.4); S8(99.4)]; iTRAQ8plex [K]	O60832 2xPhospho [S453(99.4); S455(99.4)]	2	S453	S455			1	1	5	2	3284.66	85.4	90.4	84	65.4	72.8	106.2	178.5	117.4		118.1	82.1	0.695174
Q96JM3	CHAMP1	Q96JM3 [441-456]	[R].KPSGSPDLWKLSPDQR.[K]	2xPhospho [S12(100); S]; iTRAQ8plex [K]	Q96JM3 2xPhospho [S452(100); S]	2	S452	S			1	1	1	1	2883.49	124.3	254.2	64	50	43.3	22.3	69.7	172.2		149.4	44.9	0.300535
Q8WWY3	PRPF31	Q8WWY3 [445-470]	[R].SSGTASSVAFTPLQGLEIVNPQAAEK.[K]	2xPhospho [S6(99.4); T11(100)]; 1xiTRAQ8plex [K26(100)]	Q8WWY3 2xPhospho [S450(99.4); T455(100)]	2	S450	T455			1	2	13	0	3370.68	54.5	40.2	163.8	211.2	199.4	35.1	72.1	23.8	CDK2	55.6	152.375	2.74056
Q8IYB3	SRRM1	Q8IYB3 [448-458]	[K].RESPSPAPKPR.[K]	2xPhospho [S3(100); S5(100)]; 1xiTRAQ8plex [K9(100)]	Q8IYB3 2xPhospho [S450(100); S452(100)]	2	S450	S452			1	4	7	1	1990.01	115.2	46	53.1	109.6	43.1	213.7	33.9	185.3		65.0333	104.875	1.61263
Q9H165	BCL11A	Q9H165 [438-464]	[K].SDDGLSTASSPEPGTSDLVGSASSALK.[S]	1xiTRAQ8plex [S/K]; 2xPhospho [S9(99.1); S10(99.1)]	Q9H165 2xPhospho [S446(99.1); S447(99.1)]	2	S446	S447			1	1	2	0	3304.53	10.4	26.9	105.6	411.9	130.1	28.5	48.1	38.4		28.4667	169.025	5.93765
P35269	GTF2F1	P35269 [436-460]	[K].STPQPPSGKTTPNSGDVQVTEDAVR.[R]	1xiTRAQ8plex [K9(100)]; 2xPhospho [S7(98.6); T11(98.7)]	P35269 2xPhospho [S442(98.6); T446(98.7)]	2	S442	T446			1	2	4	1	3336.6	199.2	163.9	77.4	52.4	51.8	115.1	59.1	81	CDK2	140.733	74.175	0.527061
O75362	ZNF217	O75362 [437-457]	[R].GEGGSEDGSEDGLPEGIHLDK.[N]	2xPhospho [S5(100); S9(100)]; 1xiTRAQ8plex [K21(100)]	O75362 2xPhospho [S441(100); S445(100)]	2	S441	S445			1	1	2	0	2866.26	57.8	33.8	113.8	143.4	204.6	35.8	60.6	150.1		50.7333	124.4	2.45204
P85037	FOXK1	P85037 [431-456]	[R].SGGLQTPECLSREGSPIPHDPEFGSK.[L]	1xCarbamidomethyl [C9]; 2xPhospho [S11(100); S15(100)]; 1xiTRAQ8plex [K26(100)]	P85037 2xPhospho [S441(100); S445(100)]	2	S441	S445			1	1	6	1	3550.65	68.8	83	188.4	78.8	33.8	100.9	79.3	166.9		77.0333	100.475	1.30431
Q9P107	GMIP	Q9P107 [434-447]	[R].SLDSPTSSPGAGTR.[Q]	1xiTRAQ8plex [N-Term]; 2xPhospho [S7(98.4); S8(100)]	Q9P107 2xPhospho [S440(98.4); S441(100)]	2	S440	S441			1	2	4	0	1796.78	171.4	96.4	22.2	22.8	34.5	127.6	43.3	281.8		103.7	51.775	0.499277
O00178	GTPBP1	O00178 [38-64]	[R].LHGGFDSDCSEDGEALNGEPELDLTSK.[LM]	1xiTRAQ8plex [K27(100)]; 1xCarbamidomethyl [C9]; 2xPhospho [S7(100); S10(100)]; 1xDeamidated [N17(100)]	O00178 2xPhospho [S44(100); S47(100)]	2	S44	S47			1	2	2	0	3661.57	46.5	53.2	195.5	166.4	163.3	56.4	34	84.8		44.5667	145.4	3.26253
O00178	GTPBP1	O00178 [38-64]	[R].LHGGFDSDCSEDGEALNGEPELDLTSK.[LM]	1xiTRAQ8plex [K27(100)]; 1xCarbamidomethyl [C9]; 2xPhospho [S7(100); S10(100)]	O00178 2xPhospho [S44(100); S47(100)]	2	S44	S47			1	2	6	0	3660.59	68.6	64.1	103.4	206.1	192	43.5	31.9	90.3		54.8667	136.25	2.48329
O43852	CALU	O43852 [38-59]	[K].VHNDAQSFDYDHDAFLGAEEAK.[T]	1xiTRAQ8plex [K22(100)]; 2xPhospho [S7(100); Y10(100)]	O43852 2xPhospho [S44(100); Y47(100)]	2	S44	Y47			1	1	6	0	3247.42	28.2	53.3	143.8	58.4	157.6	33.9	57.4	267.4		46.3	98.425	2.12581
Q15149	PLEC	Q15149 [4384-4401]	[R].SSSVGSSSSYPISPAVSR.[T]	1xiTRAQ8plex [N-Term]; 2xPhospho [S6(99.4); S/Y]	Q15149 2xPhospho [S4389(99.4); S/Y]	2	S4389	S/Y			1	1	4	0	2218.99	115.6	178.7	155.8	96.6	52.6	31.2	110.3	59.3		134.867	84.05	0.623208
Q96ST2	IWS1	Q96ST2 [435-446]	[K].TIASDSEEEAGK.[E]	2xPhospho [S4(100); S6(100)]; 1xiTRAQ8plex [K12(100)]	Q96ST2 2xPhospho [S438(100); S440(100)]	2	S438	S440			1	1	8	0	2004.9	218	65.7	30.4	38.1	29.4	199.4	54.5	164.5		112.733	74.325	0.659299
Q9NPQ8	RIC8A	Q9NPQ8 [424-447]	[R].GLMAGGRPEGQYSEDEDTDTDEYK.[E]	1xiTRAQ8plex [G/K]; 2xPhospho [S13(100); T18(98.8)]; 1xOxidation [M3(100)]	Q9NPQ8 2xPhospho [S436(100); T441(98.8)]	2	S436	T441			1	3	2	0	3447.44	99.6	139.2	116	46.4	124.6	84.4	60.8	129		99.8667	92.85	0.92974
Q9NPQ8	RIC8A	Q9NPQ8 [424-447]	[R].GLMAGGRPEGQYSEDEDTDTDEYK.[E]	1xiTRAQ8plex [K24(99.3)]; 2xPhospho [S13(100); T18(99.3)]	Q9NPQ8 2xPhospho [S436(100); T441(99.3)]	2	S436	T441			1	3	4	0	3431.45	107.8	127.5	87.5	99.5	111.4	82.9	63.6	119.9		99.6333	95.325	0.956758
P35658	NUP214	P35658 [430-446]	[K].SPGSTPTTPTSSQAPQK.[L]	1xiTRAQ8plex [S/K]; 2xPhospho [S4(98.9); T7(99.5)]	P35658 2xPhospho [S433(98.8); T437(100)]	2	S433	T437			1	1	10	0	2440.16	187.2	114.6	45	39.7	42.8	108.7	121.7	140.2		141.167	59.05	0.4183
Q92769	HDAC2	Q92769 [414-432]	[K].RIACDEEFSDSEDEGEGGR.[R]	1xiTRAQ8plex [N-Term]; 1xCarbamidomethyl [C4]; 2xPhospho [S9(100); S11(100)]	Q92769 2xPhospho [S422(100); S424(100)]	2	S422	S424			1	1	2	1	2622	139.6	110.5	51.7	37.8	53.5	93.7	128.7	184.4		126.267	59.175	0.468651
Q92769	HDAC2	Q92769 [414-433]	[K].RIACDEEFSDSEDEGEGGRR.[N]	1xiTRAQ8plex [N-Term]; 1xCarbamidomethyl [C4]; 2xPhospho [S9(100); S11(100)]	Q92769 2xPhospho [S422(100); S424(100)]	2	S422	S424			1	1	4	2	2778.1	145.1	68	72.8	53.2	47.1	101	115	197.9		109.367	68.525	0.626562
Q92769	HDAC2	Q92769 [415-433]	[R].IACDEEFSDSEDEGEGGRR.[N]	1xiTRAQ8plex [N-Term]; 1xCarbamidomethyl [C3]; 2xPhospho [S8(100); S10(100)]	Q92769 2xPhospho [S422(100); S424(100)]	2	S422	S424			1	1	12	1	2622	65.7	82.4	73.1	41.3	25.5	89.8	337.1	85.1		161.733	57.425	0.35506
Q9NTZ6	RBM12	Q9NTZ6 [422-435]	[R].SRSPHEAGFCVYLK.[G]	1xCarbamidomethyl [C10]; 2xPhospho [S1(100); S3(100)]; 1xiTRAQ8plex [K14(100)]	Q9NTZ6 2xPhospho [S422(100); S424(100)]	2	S422	S424			1	1	7	1	2419.15	48.6	153.4	97.2	136.4	154.3	89.8	48.9	71.3		83.6333	119.425	1.42796
Q92769	HDAC2	Q92769 [415-432]	[R].IACDEEFSDSEDEGEGGR.[R]	1xiTRAQ8plex [N-Term]; 1xCarbamidomethyl [C3]; 2xPhospho [S8(100); S10(100)]	Q92769 2xPhospho [S422(100); S424(100)]	2	S422	S424			1	1	18	0	2465.9	64	58	77.5	129.6	67.6	158.5	153.5	91.4		91.8333	108.3	1.17931
Q13547	HDAC1	Q13547 [413-432]	[K].RIACEEEFSDSEEEGEGGRK.[N]	1xCarbamidomethyl [C4]; 2xPhospho [S9(100); S11(100)]; 1xiTRAQ8plex [K20(100)]	Q13547 2xPhospho [S421(100); S423(100)]	2	S421	S423			1	1	3	2	3082.33	183.1	109	56.7	41.5	36.7	85.1	70.6	217.4	CK2-A1	120.9	55	0.454921
Q13547	HDAC1	Q13547 [414-432]	[R].IACEEEFSDSEEEGEGGRK.[N]	1xiTRAQ8plex [K19(100)]; 1xCarbamidomethyl [C3]; 2xPhospho [S8(100); S10(100)]	Q13547 2xPhospho [S421(100); S423(100)]	2	S421	S423			1	1	10	1	2926.23	93.9	94.6	45.9	43.9	34.5	101	270.2	115.9	CK2-A1	152.9	56.325	0.368378
Q13547	HDAC1	Q13547 [413-431]	[K].RIACEEEFSDSEEEGEGGR.[K]	1xiTRAQ8plex [N-Term]; 1xCarbamidomethyl [C4]; 2xPhospho [S9(100); S11(100)]	Q13547 2xPhospho [S421(100); S423(100)]	2	S421	S423			1	1	2	1	2650.03	201.7	104.6	27	10.4	30.3	160	115.5	150.5	CK2-A1	140.6	56.925	0.404872
Q13547	HDAC1	Q13547 [414-431]	[R].IACEEEFSDSEEEGEGGR.[K]	1xiTRAQ8plex [N-Term]; 1xCarbamidomethyl [C3]; 2xPhospho [S8(100); S10(100)]	Q13547 2xPhospho [S421(100); S423(100)]	2	S421	S423			1	1	8	0	2493.93	58.8	60.7	91.6	113.6	69.6	139.9	186.4	79.5	CK2-A1	101.967	103.675	1.01675
P85037	FOXK1	P85037 [416-430]	[R].SAPASPTHPGLMSPR.[S]	1xiTRAQ8plex [N-Term]; 2xPhospho [S1(100); S5(100)]	P85037 2xPhospho [S416(100); S420(100)]	2	S416	S420			1	1	14	0	1969.89	118	70	97.3	47	62.2	181.5	58.7	165.3		82.2333	97	1.17957
O14545	TRAFD1	O14545 [407-420]	[R].LDSQPQETSPELPR.[R]	1xiTRAQ8plex [N-Term]; 2xPhospho [S9(99.6); S/T]	O14545 2xPhospho [S415(99.6); S/T]	2	S415	S/T			1	1	2	0	2060.92	57.8	126.1	99.4	76.3	98.1	56.3	64.2	221.7		82.7	82.525	0.997884
Q15276	RABEP1	Q15276 [405-420]	[R].AQSTDSLGTSGSLQSK.[A]	1xiTRAQ8plex [K16(100)]; 2xPhospho [S3(99.4); S6(100)]	Q15276 2xPhospho [S407(99.4); S410(100)]	2	S407	S410			1	2	2	0	2335.1	103.3	84.8	72.8	34.8	38.6	174.7	95.8	195.1	PKD1	94.6333	80.225	0.847746
Q9BVJ6	UTP14A	Q9BVJ6 [386-422]	[K].EAATQEDPEQLPELEAHGVSESEGEERPVAEEEILLR.[E]	1xiTRAQ8plex [N-Term]; 2xPhospho [S20(100); S22(100)]; 1xDeamidated [Q10(100)]	Q9BVJ6 2xPhospho [S405(100); S407(100)]	2	S405	S407			1	2	3	0	4581.07	26.1	77.3	125.8	230	122.1	71.3	120.4	27		74.6	137.3	1.84048
Q9BVJ6	UTP14A	Q9BVJ6 [386-422]	[K].EAATQEDPEQLPELEAHGVSESEGEERPVAEEEILLR.[E]	1xiTRAQ8plex [N-Term]; 2xPhospho [S20(100); S22(100)]	Q9BVJ6 2xPhospho [S405(100); S407(100)]	2	S405	S407			1	2	2	0	4580.09	34.1	87.7	164.2	120.1	106.3	93.1	157.3	37.2		93.0333	120.925	1.2998
Q14676	MDC1	Q14676 [394-420]	[K].SQASMVINSDTDDEEEVSAALTLAHLK.[E]	1xiTRAQ8plex [S/K]; 2xPhospho [S9(100); T11(100)]; 1xOxidation [M5(100)]	Q14676 2xPhospho [S402(100); T404(100)]	2	S402	T404			1	1	2	0	3658.71	63	57	89.9	271.3	185.4	31.8	53.8	47.6	CK2-A1	57.9333	144.6	2.49597
Q8IYB3	SRRM1	Q8IYB3 [399-410]	[R].HRPSPPATPPPK.[T]	2xPhospho [S4(100); T8(100)]; 1xiTRAQ8plex [K12(100)]	Q8IYB3 2xPhospho [S402(100); T406(100)]	2	S402	T406			1	4	63	0	2050.05	100.5	64.3	38.7	50.2	45.5	196.2	55.6	249.1		73.4667	82.65	1.125
Q96ST2	IWS1	Q96ST2 [394-405]	[K].AAVLSDSEDEEK.[A]	1xiTRAQ8plex [K12(100)]; 2xPhospho [S5(100); S7(100)]	Q96ST2 2xPhospho [S398(100); S400(100)]	2	S398	S400			1	1	22	0	2060.93	146.3	80.4	45.9	67.7	52.8	172.9	65.9	168.1		97.5333	84.825	0.869703
Q14161	GIT2	Q14161 [375-409]	[K].TINNQHSVESQDNDQPDYDSVASDEDTDLETTASK.[T]	1xiTRAQ8plex [T/K]; 2xPhospho [S20; S]; 1xDeamidated [Q/N]	Q14161 2xPhospho [S394; S]	2	S394	S			1	5	4	0	4637.97	35.3	98.8	156.7	144	140.7	95.9	94.6	34.1		76.2333	134.325	1.76202
P20700; Q03252		P20700 [388-397]; Q03252 [402-411]	[R].LKLSPSPSSR.[V]	1xiTRAQ8plex [K2(100)]; 2xPhospho [S4(100); S6(100)]	P20700 2xPhospho [S391(100); S393(100)]; Q03252 2xPhospho [S405(100); S407(100)]	2	S391	S393			2	2	4	1	1839.96	90.4	79.4	19.5	14.3	14.2	31.2	28.5	522.7		66.1	19.8	0.299546
P02545; Q3BDU5		P02545 [387-397]; Q3BDU5 [387-397]	[R].LRLSPSPTSQR.[S]	1xiTRAQ8plex [N-Term]; 2xPhospho [S4(100); S6(100)]	P02545 2xPhospho [S390(100); S392(100)]; Q3BDU5 2xPhospho [S390(100); S392(100)]	2	S390	S392			2	4	15	1	1705.83	162.1	112.8	51.1	39.2	41.6	74.8	51.4	267		108.767	51.675	0.4751
P55010	EIF5	P55010 [384-407]	[K].EAEEESSGGEEEDEDENIEVVYSK.[A]	2xPhospho [S6(100); S7(100)]; 1xiTRAQ8plex [K24(100)]	P55010 2xPhospho [S389(100); S390(100)]	2	S389	S390			1	1	4	0	3470.44	49.3	53.8	135.2	136.6	251.8	37.8	53.4	82.1	CK2-A1	52.1667	140.35	2.69042
Q8IYB3	SRRM1	Q8IYB3 [387-396]	[R].RLSPSASPPR.[R]	1xiTRAQ8plex [N-Term]; 2xPhospho [S3(100); S7(100)]	Q8IYB3 2xPhospho [S389(100); S393(100)]	2	S389	S393			1	4	5	1	1531.73	56.4	82.2	35.2	65	83.1	181.9	116.4	179.8		85	91.3	1.07412
Q9Y2X7	GIT1	Q9Y2X7 [373-398]	[R].SQSDLDDQHDYDSVASDEDTDQEPLR.[S]	1xiTRAQ8plex [N-Term]; 2xPhospho [S13(100); S16(99)]	Q9Y2X7 2xPhospho [S385(100); S388(99)]	2	S385	S388			1	4	2	0	3444.36	117.5	132.8	110.9	101.9	99.6	67.8	66.9	102.5		105.733	95.05	0.89896
P35269	GTF2F1	P35269 [383-402]	[R].GNSRPGTPSAEGGSTSSTLR.[A]	1xiTRAQ8plex [N-Term]; 2xPhospho [S3(100); T7(100)]	P35269 2xPhospho [S385(100); T389(100)]	2	S385	T389			1	2	5	0	2383.06	147.3	39	32.7	23.9	50.1	289.8	31.3	185.8		72.5333	99.125	1.36661
Q9NYV4	CDK12	Q9NYV4 [381-401]	[R].HSSISPVRLPLNSSLGAELSR.[K]	1xiTRAQ8plex [N-Term]; 2xPhospho [S3(99.2); S5(100)]	Q9NYV4 2xPhospho [S383(99.2); S385(100)]	2	S383	S385			1	2	8	1	2684.35	59.2	25.5	106.9	263.6	145.2	74.3	26	99.3		36.9	147.5	3.99729
Q15424	SAFB	Q15424 [371-392]	[K].ESSTSEGADQKMSSPEDDSDTK.[R]	iTRAQ8plex [E]; 2xPhospho [S13; S14]; 1xOxidation [M12]	Q15424 2xPhospho [S383; S384]	2	S383	S384			1	1	2	1	3419.48	161.4	76.5	121.4	111.5	109	74.3	73.2	72.6		103.7	104.05	1.00338
Q96JM3	CHAMP1	Q96JM3 [372-391]	[K].SSSVSPSSWKSPPASPESWK.[S]	iTRAQ8plex [S]; 2xPhospho [S11(100); S15(100)]	Q96JM3 2xPhospho [S382(100); S386(100)]	2	S382	S386			1	1	4	1	3190.56	103.4	175.2	160.2	101	74.5	44	30.3	111.4		102.967	94.925	0.9219
Q76FK4	NOL8	Q76FK4 [372-388]	[R].NDREYDSGDTDEIIAMK.[K]	1xiTRAQ8plex [K17(100)]; 2xPhospho [S7(100); T10(100)]	Q76FK4 2xPhospho [S378(100); T381(100)]	2	S378	T381			1	4	2	1	2740.2	63.5	49	99.8	147.5	80.4	115.4	113.1	131.4		75.2	110.775	1.47307
Q9UQ35	SRRM2	Q9UQ35 [374-401]	[R].HGGSPQPLATTPLSQEPVNPPSEASPTR.[D]	1xiTRAQ8plex [N-Term]; 2xPhospho [S4(100); S25(98.1)]	Q9UQ35 2xPhospho [S377(100); S398(98.1)]	2	S377	S398			1	3	6	0	3316.56	43.2	49.6	85	258.2	173	71	65.8	54.1		52.8667	146.8	2.7768
Q99638	RAD9A	Q99638 [363-391]	[R].SLFFGSILAPVRSPQGPSPVLAEDSEGEG.[-]	1xiTRAQ8plex [N-Term]; 2xPhospho [S13(100); S25(100)]	Q99638 2xPhospho [S375(100); S387(100)]	2	S375	S387			1	1	2	1	3407.61	86.1	76.3	142.9	104.5	92.4	80.9	136.8	80.1	CK2-A1	99.7333	105.175	1.05456
Q15276	RABEP1	Q15276 [373-392]	[R].GSVHSLDAGLLLPSGDPFSK.[S]	1xiTRAQ8plex [K20(100)]; 2xPhospho [S2(100); S5(100)]	Q15276 2xPhospho [S374(100); S377(100)]	2	S374	S377			1	2	6	0	2765.38	33.7	66.8	125	137.1	134.8	101.5	119.7	81.5		73.4	124.6	1.69755
Q14676	MDC1	Q14676 [360-384]	[R].GPGAPGLAHLQESQAGSDTDVEEGK.[A]	2xPhospho [S13(100); T19(100)]; 1xiTRAQ8plex [K25(100)]	Q14676 2xPhospho [S372(100); T378(100)]	2	S372	T378			1	1	2	0	3218.49	105.1	70.7	79.4	118.5	49.2	159.3	60.2	157.8	CK2-A1	78.6667	101.6	1.29153
Q9UEW8	STK39	Q9UEW8 [366-376]	[R].RVPGSSGHLHK.[T]	2xPhospho [S5(100); S6(100)]; 1xiTRAQ8plex [K11(100)]	Q9UEW8 2xPhospho [S370(100); S371(100)]	2	S370	S371			1	1	1	1	1942.99	399.1	111.4	54.9	40.1	49.7	52.9	52.6	39.3		187.7	49.4	0.263186
Q7Z4V5	HDGFL2	Q7Z4V5 [365-382]	[R].GSGGSSGDELREDDEPVK.[K]	2xPhospho [S5(100); S6(100)]; 1xiTRAQ8plex [K18(100)]	Q7Z4V5 2xPhospho [S369(100); S370(100)]	2	S369	S370			1	2	3	1	2602.15	29.7	28.2	13.4	8.8	22.8	61.8	606.5	28.8		221.467	26.7	0.12056
Q00613	HSF1	Q00613 [353-372]	[R].GHTDTEGRPPSPPPTSTPEK.[C]	2xPhospho [S16(99.1); T17(99.1)]; 1xiTRAQ8plex [K20(100)]	Q00613 2xPhospho [S368(99.1); T369(99.1)]	2	S368	T369			1	2	1	0	2856.34	122.9	64.6	32.7	23.9	21.2	166.8	31.3	336.6		72.9333	61.15	0.838437
Q9NQZ2	UTP3	Q9NQZ2 [354-373]	[K].TSAAACAVTDLSDDSDFDEK.[A]	1xCarbamidomethyl [C6]; 2xPhospho [S12(100); S15(100)]; 1xiTRAQ8plex [K20(100)]	Q9NQZ2 2xPhospho [S365(100); S368(100)]	2	S365	S368			1	1	16	0	2886.22	35.8	43.8	122.3	200.3	133.5	51.4	142.7	70.2		74.1	126.875	1.71221
Q13422	IKZF1	Q13422 [361-378]	[R].SNHSAQDSAVENLLLLSK.[A]	2xPhospho [S1(100); S4(100)]; 1xiTRAQ8plex [K18(100)]	Q13422 2xPhospho [S361(100); S364(100)]	2	S361	S364			1	5	6	0	2694.34	49	26.1	195.3	184.5	151.7	95.9	46.8	50.7		40.6333	156.85	3.86013
P29590; H3BT57		P29590 [34-44]; H3BT57 [34-44]	[R].QPSPSPSPTER.[A]	1xiTRAQ8plex [N-Term]; 2xPhospho [S3(99.5); S7(100)]	P29590 2xPhospho [S36(99.5); S40(100)]; H3BT57 2xPhospho [S36(99.5); S40(100)]	2	S36	S40			2	2	6	0	1646.71	63.7	51.9	32.5	62.2	121.8	101.7	334.9	31.3		150.167	79.55	0.529745
Q13427	PPIG	Q13427 [355-363]	[R].RSETPPHWR.[Q]	1xiTRAQ8plex [N-Term]; 2xPhospho [S2(100); T4(100)]	Q13427 2xPhospho [S356(100); T358(100)]	2	S356	T358			1	3	2	1	1629.72	113.2	47.7	36.2	38.8	55.3	159.1	211.9	137.8		124.267	72.35	0.582216
Q5SW79	CEP170	Q5SW79 [356-366]	[K].SIKSDVPVYLK.[R]	iTRAQ8plex [S]; 2xPhospho [S1(100); S4(100)]	Q5SW79 2xPhospho [S356(100); S359(100)]	2	S356	S359			1	2	2	1	2321.27	163	43.4	29.9	138	154.7	133.9	19.7	117.3		75.3667	114.125	1.51426
Q9UQ35	SRRM2	Q9UQ35 [346-356]	[K].SATRPSPSPER.[S]	1xiTRAQ8plex [N-Term]; 2xPhospho [S8(100); S/T]	Q9UQ35 2xPhospho [S353(100); S/T]	2	S353	S/T			1	4	7	0	1648.74	153.7	52	45	120.4	94.7	139.4	33.1	161.6		79.6	99.875	1.25471
P16150	SPN	P16150 [351-362]	[K].SRQGSLAMEELK.[S]	2xPhospho [S1(100); S5(100)]; 1xiTRAQ8plex [K12(100)]	P16150 2xPhospho [S351(100); S355(100)]	2	S351	S355			1	1	6	1	2117.03	256	123.3	86.9	45.9	45.8	51.7	70	120.4	PKCA	149.767	57.575	0.384431
P16150	SPN	P16150 [351-362]	[K].SRQGSLAMEELK.[S]	1xiTRAQ8plex [K12(100)]; 2xPhospho [S1(100); S5(100)]; 1xDeamidated [Q3(100)]	P16150 2xPhospho [S351(100); S355(100)]	2	S351	S355			1	1	3	1	2118.02	289.7	67.2	65.4	36.8	32.6	39.9	48.2	220.1	PKCA	135.033	43.675	0.323439
P11836	MS4A1	P11836 [33-47]	[R].RMSSLVGPTQSFFMR.[E]	1xiTRAQ8plex [N-Term]; 2xPhospho [S3(100); S4(100)]	P11836 2xPhospho [S35(100); S36(100)]	2	S35	S36			1	3	2	1	2208	29.5	106.4	142.2	104	184	80.6	136.2	17		90.7	127.7	1.40794
Q9Y4H4	GPSM3	Q9Y4H4 [35-46]	[R].SAPPSPPPPGTR.[H]	1xiTRAQ8plex [N-Term]; 2xPhospho [S1(100); S5(100)]	Q9Y4H4 2xPhospho [S35(100); S39(100)]	2	S35	S39			1	3	24	0	1624.74	215.3	63.5	39.4	34.3	65.2	152.7	70	159.5		116.267	72.9	0.627007
O75676	RPS6KA4	O75676 [338-354]	[R].LEPVYSPPGSPPPGDPR.[I]	1xiTRAQ8plex [N-Term]; 2xPhospho [S6(100); S10(100)]	O75676 2xPhospho [S343(100); S347(100)]	2	S343	S347			1	3	9	0	2226.02	29.3	44.9	175.4	107	98.4	45.8	272.7	26.5		115.633	106.65	0.922312
Q8WXI9	GATAD2B	Q8WXI9 [332-353]	[R].VSSPLPSPSAMTDAANSQAAAK.[L]	1xiTRAQ8plex [K22(100)]; 2xPhospho [S7(98.3); S/T]	Q8WXI9 2xPhospho [S338(98.3); S/T]	2	S338	S/T			1	3	2	0	2869.37	125	71.4	133.7	97.8	86.5	98.5	128	59		108.133	104.125	0.962932
P12694	BCKDHA	P12694 [333-356]	[R].IGHHSTSDDSSAYRSVDEVNYWDK.[Q]	1xiTRAQ8plex [I/K]; 2xPhospho [S5(99.2); S15(98.4)]	P12694 2xPhospho [S337(99.2); S347(98.4)]	2	S337	S347			1	3	2	1	3536.56	30.8	82.4	142.8	53	12.9	25	420.2	32.9		177.8	58.425	0.3286
Q9UK58	CCNL1	Q9UK58 [319-344]	[K].GLNPDGTPALSTLGGFSPASKPSSPR.[E]	1xiTRAQ8plex [K21(100)]; 2xPhospho [S17(100); S/T]	Q9UK58 2xPhospho [S335(100); S/T]	2	S335	S/T			1	1	6	0	3279.63	10.7	78.7	129.9	244.8	180.4	36.3	82.1	37.1		57.1667	147.85	2.5863
Q8IY81	FTSJ3	Q8IY81 [329-353]	[K].ALDISLSSGEEDEGDEEDSTAGTTK.[Q]	2xPhospho [S7(100); S8(100)]; 1xiTRAQ8plex [K25(100)]	Q8IY81 2xPhospho [S335(100); S336(100)]	2	S335	S336			1	1	6	0	3324.44	31.1	50.5	115.7	207.3	205.5	42.5	102.9	44.5		61.5	142.75	2.32114
P49585	PCYT1A	P49585 [327-335]	[R].ERSPSPSFR.[W]	1xiTRAQ8plex [N-Term]; 2xPhospho [S3(100); S5(100)]	P49585 2xPhospho [S329(100); S331(100)]	2	S329	S331			1	2	2	1	1526.67	140.5	66.5	56.9	38.2	74.6	216.9	63.3	143.2		90.1	96.65	1.0727
Q92922	SMARCC1	Q92922 [326-340]	[R].KHSPSPPPPTPTESR.[K]	2xPhospho [S3(100); S5(100)]; 1xiTRAQ8plex [K1(100)]	Q92922 2xPhospho [S328(100); S330(100)]	2	S328	S330			1	1	49	1	2383.17	81.5	86.8	51.3	52.9	49.7	125.9	230.9	121		133.067	69.95	0.525676
Q92922	SMARCC1	Q92922 [327-340]	[K].HSPSPPPPTPTESR.[K]	1xiTRAQ8plex [N-Term]; 2xPhospho [S2(100); S4(100)]	Q92922 2xPhospho [S328(100); S330(100)]	2	S328	S330			1	1	2	0	1950.87	128	72.5	38.8	42.5	40.1	171.3	129.9	177		110.133	73.175	0.664422
Q92922	SMARCC1	Q92922 [325-340]	[K].RKHSPSPPPPTPTESR.[K]	1xiTRAQ8plex [K2(100)]; 2xPhospho [S4(100); S6(100)]	Q92922 2xPhospho [S328(100); S330(100)]	2	S328	S330			1	1	13	2	2539.27	147.3	57.1	73.5	65	71.3	109.8	61.5	214.6		88.6333	79.9	0.901467
O43823	AKAP8	O43823 [321-338]	[R].VDSEGDFSENDDAAGDFR.[S]	1xiTRAQ8plex [N-Term]; 2xPhospho [S3(100); S8(100)]	O43823 2xPhospho [S323(100); S328(100)]	2	S323	S328			1	2	2	0	2409.91	21.3	5.1	91.8	298.7	171.4	113.8	23.8	74		16.7333	168.925	10.0951
Q96EV8	DTNBP1	Q96EV8 [309-339]	[R].DISEGGESPVVQSDEEEVQVDTALATSHTDR.[E]	1xiTRAQ8plex [N-Term]; 2xPhospho [S8(100); S13(100)]	Q96EV8 2xPhospho [S316(100); S321(100)]	2	S316	S321			1	4	2	0	3764.64	67.6	72.4	135.5	188.3	87.7	76.8	129.8	42		89.9333	122.075	1.35739
Q9Y2W1	THRAP3	Q9Y2W1 [314-333]	[K].KSPVGKSPPSTGSTYGSSQK.[E]	iTRAQ8plex [K]; 2xPhospho [S2(100); S7(100)]	Q9Y2W1 2xPhospho [S315(100); S320(100)]	2	S315	S320			1	1	3	2	3356.76	167.9	60.7	60.4	53.2	51.3	139.5	54	213		94.2	76.1	0.807856
Q13769	THOC5	Q13769 [299-323]	[K].ALFKPPEDSQDDESDSDAEEEQTTK.[R]	iTRAQ8plex [A]; 2xPhospho [S16(100); S/T]	Q13769 2xPhospho [S314(100); S/T]	2	S314	S/T			1	2	18	0	3883.75	28.8	103	110.2	175.2	108.9	67.7	157.6	48.6		96.4667	115.5	1.1973
Q13247	SRSF6	Q13247 [312-320]	[K].ARSVSPPPK.[R]	2xPhospho [S3(100); S5(100)]; 1xiTRAQ8plex [K9(100)]	Q13247 2xPhospho [S314(100); S316(100)]	2	S314	S316			1	1	21	1	1706.89	173.7	80.6	98	69.1	70.6	134.5	22.4	151.2		92.2333	93.05	1.00885
Q6PD74	AAGAB	Q6PD74 [294-315]	[K].AFWMAIGGDRDEIEGLSSDEEH.[-]	1xiTRAQ8plex [N-Term]; 2xPhospho [S17(100); S18(100)]	Q6PD74 2xPhospho [S310(100); S311(100)]	2	S310	S311			1	1	2	1	2928.21	34.6	76.5	104.5	167	247.9	41.7	37.1	90.9		49.4	140.275	2.83957
O94819	KBTBD11	O94819 [308-322]	[R].AGSRPQSPSGDADAR.[G]	1xiTRAQ8plex [N-Term]; 2xPhospho [S3(100); S7(100)]	O94819 2xPhospho [S310(100); S]	2	S310	S			1	1	8	0	1935.83	200.2	48.1	81.9	59.9	53	111.3	78.4	167.2		108.9	76.525	0.702709
Q13435	SF3B2	Q13435 [302-320]	[R].SSLGQSASETEEDTVSVSK.[K]	1xiTRAQ8plex [S/K]; 2xPhospho [S6(100); S8(100)]	Q13435 2xPhospho [S307(100); S309(100)]	2	S307	S309			1	4	4	0	2709.24	59	84.1	93	77.7	109.9	164.8	74.2	137.3		72.4333	111.35	1.53728
P35659	DEK	P35659 [299-314]	[K].KESESEDSSDDEPLIK.[K]	iTRAQ8plex [K]; 2xPhospho [S8(100); S9(100)]	P35659 2xPhospho [S306(100); S307(100)]	2	S306	S307			1	3	2	1	2880.36	11.6	16	9.6	7	6.2	26.8	709.6	13.1		245.733	12.4	0.0504612
P35659	DEK	P35659 [300-314]	[K].ESESEDSSDDEPLIK.[K]	1xiTRAQ8plex [K15(100)]; 2xPhospho [S7(100); S8(100)]	P35659 2xPhospho [S306(100); S307(100)]	2	S306	S307			1	3	6	0	2448.06	22.8	20.4	29.6	100.3	128.6	61.2	411.6	25.5		151.6	79.925	0.52721
P05388	RPLP0	P05388 [298-317]	[K].VEAKEESEESDEDMGFGLFD.[-]	2xPhospho [S7(100); S10(100)]; 1xOxidation [M14(100)]; 1xiTRAQ8plex [K4(100)]	P05388 2xPhospho [S304(100); S307(100)]	2	S304	S307			1	4	6	1	3047.26	52.5	42.6	137.9	153.1	169	58.3	57.9	128.7		51	129.575	2.54069
P05388	RPLP0	P05388 [298-317]	[K].VEAKEESEESDEDMGFGLFD.[-]	1xiTRAQ8plex [K4(100)]; 2xPhospho [S7(100); S10(100)]	P05388 2xPhospho [S304(100); S307(100)]	2	S304	S307			1	4	3	1	3031.27	60	33.6	172.1	135.4	158	56.6	53.2	131.1		48.9333	130.525	2.6674
P05388	RPLP0	P05388 [302-317]	[K].EESEESDEDMGFGLFD.[-]	1xiTRAQ8plex [N-Term]; 2xPhospho [S3(100); S6(100)]	P05388 2xPhospho [S304(100); S307(100)]	2	S304	S307			1	4	2	0	2299.82	17	14.1	105.5	221.9	358.4	23.9	25.3	34		18.8	177.425	9.4375
P05388	RPLP0	P05388 [302-317]	[K].EESEESDEDMGFGLFD.[-]	1xiTRAQ8plex [N-Term]; 2xPhospho [S3(100); S6(100)]; 1xOxidation [M10(100)]	P05388 2xPhospho [S304(100); S307(100)]	2	S304	S307			1	4	2	0	2315.81	6.5	16.8	78.6	276	339.7	17.8	30.1	34.5		17.8	178.025	10.0014
Q00613	HSF1	Q00613 [297-309]	[R].VKEEPPSPPQSPR.[V]	1xiTRAQ8plex [K2(100)]; 2xPhospho [S7(100); S11(100)]	Q00613 2xPhospho [S303(100); S307(100)]	2	S303	S307			1	2	20	1	2216.1	116	61.7	59	56.8	87.9	207.8	39.2	171.6	GSK3B, ERK1	72.3	102.875	1.42289
Q8TAQ2	SMARCC2	Q8TAQ2 [302-312]	[R].SPSPSPTPEAK.[K]	2xPhospho [S1(100); S3(100)]; 1xiTRAQ8plex [K11(100)]	Q8TAQ2 2xPhospho [S302(100); S304(100)]	2	S302	S304			1	2	8	0	1865.89	143.2	38.2	45.4	80	86.2	283.7	38.3	84.9		73.2333	123.825	1.69083
Q8TAQ2	SMARCC2	Q8TAQ2 [300-312]	[R].KRSPSPSPTPEAK.[K]	2xPhospho [S3(100); S5(100)]; iTRAQ8plex [K]	Q8TAQ2 2xPhospho [S302(100); S304(100)]	2	S302	S304			1	2	6	2	2454.29	131.7	81.3	120.5	102.2	96.8	118.1	88.8	60.6		100.6	109.4	1.08748
Q8TAQ2	SMARCC2	Q8TAQ2 [301-312]	[K].RSPSPSPTPEAK.[K]	2xPhospho [S2(100); S4(100)]; 1xiTRAQ8plex [K12(100)]	Q8TAQ2 2xPhospho [S302(100); S304(100)]	2	S302	S304			1	2	4	1	2021.99	228	76	44.3	54	47.7	223.5	25.7	100.8		109.9	92.375	0.840537
Q9NYV4	CDK12	Q9NYV4 [301-307]	[R].SVSPYSR.[R]	1xiTRAQ8plex [N-Term]; 2xPhospho [S1(100); S3(100)]	Q9NYV4 2xPhospho [S301(100); S303(100)]	2	S301	S303			1	2	1	0	1259.54	176.6	28	30.8	38.3	43.9	226.9	29.5	226		78.0333	84.975	1.08896
Q9Y2V2	CARHSP1	Q9Y2V2 [28-46]	[R].ERSPSPLRGNVVPSPLPTR.[R]	1xiTRAQ8plex [N-Term]; 2xPhospho [S3(100); S5(100)]	Q9Y2V2 2xPhospho [S30(100); S32(100)]	2	S30	S32			1	7	2	2	2523.28	65.9	146.6	145.1	65.6	65.2	191.7	65.5	54.5	DYRK2	92.6667	116.9	1.26151
Q7L4I2	RSRC2	Q7L4I2 [25-34]	[K].EQSEVSVSPR.[A]	1xiTRAQ8plex [N-Term]; 2xPhospho [S6(100); S8(100)]	Q7L4I2 2xPhospho [S30(100); S32(100)]	2	S30	S32			1	2	1	0	1581.69	123.7	94	39.8	51	45.1	240.8	53	152.5		90.2333	94.175	1.04368
Q4G0J3	LARP7	Q4G0J3 [298-309]	[R].SSSEDAESLAPR.[S]	1xiTRAQ8plex [N-Term]; 2xPhospho [S2(99.4); S3(100)]	Q4G0J3 2xPhospho [S299(99.4); S300(100)]	2	S299	S300			1	2	4	0	1712.71	217.8	111.8	27.9	38.3	59.1	178.8	95.8	70.5		141.8	76.025	0.536142
Q14676	MDC1	Q14676 [292-320]	[R].SQPPGEDSDTDVDDDSRPPGRPAEVHLER.[A]	1xiTRAQ8plex [N-Term]; 2xPhospho [S8(100); T10(100)]	Q14676 2xPhospho [S299(100); T301(100)]	2	S299	T301			1	1	6	0	3637.57	141.5	56.7	80.1	56.2	53.1	191.9	49.7	170.9	CK2-A1	82.6333	95.325	1.15359
P25440	BRD2	P25440 [283-309]	[K].ADTTTPTPTAILAPGSPASPPGSLEPK.[A]	1xiTRAQ8plex [A/K]; 2xPhospho [S16(100); S19(100)]	P25440 2xPhospho [S298(100); S301(100)]	2	S298	S301			1	11	2	0	3342.67	57.6	52.9	99.1	173.9	147.4	56.1	94.9	118.1		68.4667	119.125	1.7399
P25440	BRD2	P25440 [282-309]	[R].KADTTTPTPTAILAPGSPASPPGSLEPK.[A]	iTRAQ8plex [K]; 2xPhospho [S17(100); S20(100)]	P25440 2xPhospho [S298(100); S301(100)]	2	S298	S301			1	11	2	1	3774.97	58.3	83.3	155.9	114	100.8	88.3	149.2	50.2		96.9333	114.75	1.1838
O00499	BIN1	O00499 [293-311]	[K].GNKSPSPPDGSPAATPEIR.[V]	1xiTRAQ8plex [K3(100)]; 2xPhospho [S4(100); S6(100)]	O00499 2xPhospho [S296(100); S298(100)]	2	S296	S298			1	1	2	1	2646.28	42	216.7	18.5	12.6	8	90.1	356.6	55.4		205.1	32.3	0.157484
Q96RU3	FNBP1	Q96RU3 [293-304]	[K].RTVSDNSLSNSR.[G]	1xiTRAQ8plex [N-Term]; 2xPhospho [S4(100); S7(100)]	Q96RU3 2xPhospho [S296(100); S299(100)]	2	S296	S299			1	3	5	1	1799.8	455.1	75.5	35.6	31.3	27.7	90.8	34.1	49.9		188.233	46.35	0.246237
Q9UQ35	SRRM2	Q9UQ35 [286-302]	[K].THTTALAGRSPSPASGR.[R]	1xiTRAQ8plex [N-Term]; 2xPhospho [S10(100); S12(99.4)]	Q9UQ35 2xPhospho [S295(100); S297(99.4)]	2	S295	S297			1	5	12	1	2131	108.5	43.3	81.7	63.1	53.1	107.3	144.9	198.1		98.9	76.3	0.771486
P08559	PDHA1	P08559 [289-302]	[R].YHGHSMSDPGVSYR.[T]	1xiTRAQ8plex [N-Term]; 2xPhospho [S5(100); S12(100)]	P08559 2xPhospho [S293(100); S300(100)]	2	S293	S300			1	3	18	0	2056.83	68.7	250.1	31	15.3	38.1	265.6	42.6	88.5	PDHK1, PDHK2, PDK1	120.467	87.5	0.726342
P08559	PDHA1	P08559 [289-302]	[R].YHGHSMSDPGVSYR.[T]	1xiTRAQ8plex [N-Term]; 2xPhospho [S5(100); S12(100)]; 1xOxidation [M6(100)]	P08559 2xPhospho [S293(100); S300(100)]	2	S293	S300			1	3	9	0	2072.82	56.9	236.3	89	54.7	77.5	188.9	40	56.6	PDHK1, PDHK2, PDK1	111.067	102.525	0.923094
O14745	SLC9A3R1	O14745 [288-305]	[R].SASSDTSEELNSQDSPPK.[Q]	2xPhospho [S3(99.4); S12(100)]; 1xiTRAQ8plex [K18(100)]	O14745 2xPhospho [S290(99.4); S299(100)]	2	S290	S299			1	2	4	0	2647.16	58	108.4	53.4	41.7	59.5	112.8	141.2	225.1		102.533	66.85	0.651983
Q9BVJ6	UTP14A	Q9BVJ6 [25-41]	[K].DYLLSESEDEGDNDGER.[K]	1xiTRAQ8plex [N-Term]; 2xPhospho [S5(100); S7(100)]	Q9BVJ6 2xPhospho [S29(100); S31(100)]	2	S29	S31			1	1	2	0	2406.92	36.2	42.5	110	203.5	112.7	83.1	146.4	65.6		75.0333	127.325	1.69691
Q6ICG6	KIAA0930	Q6ICG6 [285-296]	[R].VTSFSTPPTPER.[N]	1xiTRAQ8plex [N-Term]; 2xPhospho [S5(99.6); T9(100)]	Q6ICG6 2xPhospho [S289(99.6); T293(100)]	2	S289	T293			1	2	2	0	1782.8	125.4	136.8	97.9	65.7	69.4	92.7	47.5	164.6		103.233	81.425	0.788747
Q9UKM9	RALY	Q9UKM9 [275-306]	[R].TRDDGDEEGLLTHSEEELEHSQDTDADDGALQ.[-]	1xiTRAQ8plex [N-Term]; 2xPhospho [S14(100); T24(98.5)]	Q9UKM9 2xPhospho [S288(100); T298(98.5)]	2	S288	T298			1	1	10	1	3991.62	43.3	122.3	145	130	114.3	94.6	101.7	48.8		89.1	120.975	1.35774
Q6XMH6	MAP2	Q6XMH6 [286-296]	[R].DSFGTLPFSPR.[H]	1xiTRAQ8plex [N-Term]; 2xPhospho [S2(98.9); T5(98.9)]	Q6XMH6 2xPhospho [S287(98.9); T290(98.9)]	2	S287	T290			1	1	1	0	1687.74	54.6	118.4	197.1	102.1	175.3	46.5	78.6	27.4		83.8667	130.25	1.55306
Q96ST2	IWS1	Q96ST2 [284-298]	[R].NQASDSENEELPKPR.[V]	1xiTRAQ8plex [K13(100)]; 2xPhospho [S4(100); S6(100)]	Q96ST2 2xPhospho [S287(100); S289(100)]	2	S287	S289			1	1	2	0	2482.15	110	90.1	19.9	48.8	32.6	233	122.3	143.2		107.467	83.575	0.777683
Q9NYF8	BCLAF1	Q9NYF8 [284-298]	[R].YSPSQNSPIHHIPSR.[R]	1xiTRAQ8plex [N-Term]; 2xPhospho [S2(100); S7(100)]	Q9NYF8 2xPhospho [S285(100); S290(100)]	2	S285	S290			1	7	22	0	2183.99	117.2	70.2	41.7	32.8	25.6	195.8	77.3	239.3		88.2333	73.975	0.838402
Q6JBY9	RCSD1	Q6JBY9 [266-295]	[R].RSSEEVDGQHPAQEEVPESPQTSGPEAENR.[C]	1xiTRAQ8plex [N-Term]; 2xPhospho [S19(100); S/T]; 1xDeamidated [Q21(98.9)]	Q6JBY9 2xPhospho [S284(100); S/T]	2	S284	S/T			1	2	2	1	3741.59	84.1	94.1	149.2	137.1	134	91.3	90	20.3		89.4	127.9	1.43065
A0A096LPC5; Q641Q2		A0A096LPC5 [284-296]; Q641Q2 [284-296]	[R].SRPTSFADELAAR.[I]	1xiTRAQ8plex [N-Term]; 2xPhospho [S1(100); T/S]	A0A096LPC5 2xPhospho [S284(100); T/S]; Q641Q2 2xPhospho [S284(100); T/S]	2	S284	S/T			2	9	3	0	1884.86	95.9	54.6	159.1	103.4	124.5	81.8	90	90.7		80.1667	117.2	1.46195
Q96JM3	CHAMP1	Q96JM3 [280-301]	[R].KPSPSESPEPWKPFPAVSPEPR.[R]	2xPhospho [S3(100); S]; iTRAQ8plex [K]	Q96JM3 2xPhospho [S282(100); S]	2	S282	S			1	1	14	0	3518.79	66.8	177.9	131.5	153.6	163.8	30.7	25.4	50.3		90.0333	119.9	1.33173
Q5C9Z4	NOM1	Q5C9Z4 [272-295]	[K].KAQEAEAQSEDDDEDTEEEQGEEK.[E]	iTRAQ8plex [K]; 2xPhospho [S9(100); T16(100)]; 1xDeamidated [Q8(98.8)]	Q5C9Z4 2xPhospho [S280(100); T287(100)]	2	S280	T287			1	1	2	1	3812.62	70.2	89.3	141.7	130.1	127.2	86.7	85.5	69.3		81.6667	121.425	1.48684
O94888	UBXN7	O94888 [278-295]	[R].SESLIDASEDSQLEAAIR.[A]	1xiTRAQ8plex [N-Term]; 2xPhospho [S3(100); S11(100)]	O94888 2xPhospho [S280(100); S288(100)]	2	S280	S288			1	2	2	0	2398.07	43.2	42.1	157.8	287.2	118.3	90.4	17.2	43.8		34.1667	163.425	4.78317
Q16637	SMN1	Q16637 [24-41]	[R].GTGQSDDSDIWDDTALIK.[A]	1xiTRAQ8plex [K18(100)]; 2xPhospho [S5(100); S8(100)]	Q16637 2xPhospho [S28(100); S31(100)]	2	S28	S31			1	3	10	0	2705.22	41.2	62	148.5	143.7	176.1	66.9	48.4	113.3		50.5333	133.8	2.64776
Q16637	SMN1	Q16637 [23-41]	[R].RGTGQSDDSDIWDDTALIK.[A]	2xPhospho [S6(100); S9(100)]; 1xiTRAQ8plex [K19(100)]	Q16637 2xPhospho [S28(100); S31(100)]	2	S28	S31			1	3	6	1	2861.32	83.8	53.1	218.9	103.2	100.6	35.9	52	152.5		62.9667	114.65	1.8208
Q8WVC0	LEO1	Q8WVC0 [271-285]	[K].SESARGSDSEDEVLR.[M]	1xiTRAQ8plex [N-Term]; 2xPhospho [S9(100); S]	Q8WVC0 2xPhospho [S279(100); S]	2	S279	S			1	1	2	1	2100.88	193.6	50.7	33.9	52.1	21.9	203.6	129.8	114.4		124.7	77.875	0.624499
Q8IXT5	RBM12B	Q8IXT5 [278-289]	[R].SRSPLGFYVHLK.[N]	2xPhospho [S1(100); S3(100)]; 1xiTRAQ8plex [K12(100)]	Q8IXT5 2xPhospho [S278(100); S280(100)]	2	S278	S280			1	2	12	1	2172.12	10.1	76.7	115.3	297.8	160.7	26.5	92.8	20.1		59.8667	150.075	2.50682
Q9NYV4	CDK12	Q9NYV4 [272-280]	[R].RQSVSPPYK.[E]	1xiTRAQ8plex [K9(99.7)]; 2xPhospho [S3(100); S5(100)]	Q9NYV4 2xPhospho [S274(100); S276(100)]	2	S274	S276			1	2	4	1	1829.92	196.2	50.9	23.5	21.5	33.5	194.1	29.3	250.8		92.1333	68.15	0.739689
O75475	PSIP1	O75475 [267-287]	[K].TGVTSTSDSEEEGDDQEGEKK.[R]	2xPhospho [S7(99.2); S9(100)]; iTRAQ8plex [K]	O75475 2xPhospho [S273(99.2); S275(100)]	2	S273	S275			1	1	4	1	3300.48	374.3	32.5	51.5	47.3	46.2	130.7	31.1	86.4		145.967	68.925	0.472197
Q9UBW5	BIN2	Q9UBW5 [268-287]	[R].TATVSSPLTSPTSPSTLSLK.[S]	1xiTRAQ8plex [T/K]; 2xPhospho [S5(99.2); S6(99.2)]	Q9UBW5 2xPhospho [S272(100); S273(100)]	2	S272	S273			1	5	8	0	2743.4	59.6	85	139.7	131.5	112.5	96.9	108.2	66.7		84.2667	120.15	1.42583
P34910	EVI2B	P34910 [266-279]	[K].RTSIISLTPWKPSK.[S]	2xPhospho [S6(100); T/S]; iTRAQ8plex [K]	P34910 2xPhospho [S271(100); T/S]	2	S271	T/S			1	1	2	1	2686.49	212.2	53.1	178.3	160.3	68.3	35.5	22.2	70.1		95.8333	110.6	1.15409
Q9UQ35	SRRM2	Q9UQ35 [2700-2708]	[R].RPSPQPSPR.[D]	1xiTRAQ8plex [N-Term]; 2xPhospho [S3(100); S7(100)]	Q9UQ35 2xPhospho [S2702(100); S2706(100)]	2	S2702	S2706			1	2	7	0	1485.69	111.8	60.9	99.3	118.8	59	114.1	64.2	171.9		78.9667	97.8	1.2385
P49736	MCM2	P49736 [20-30]	[R].GNDPLTSSPGR.[S]	1xiTRAQ8plex [N-Term]; 2xPhospho [S8(99.7); T/S]	P49736 2xPhospho [S27(99.7); T/S]	2	S27	T/S			1	4	4	0	1564.67	131.3	94.3	32.2	14.9	22.2	92.9	37.6	374.7		87.7333	40.55	0.462196
Q9UQ35	SRRM2	Q9UQ35 [2690-2698]	[R].SLSYSPVER.[R]	1xiTRAQ8plex [N-Term]; 2xPhospho [S3(100); S5(100)]	Q9UQ35 2xPhospho [S2692(100); S2694(100)]	2	S2692	S2694			1	2	10	0	1501.66	79.6	157.9	68.3	23.9	24.8	149.2	170.4	125.8		135.967	66.55	0.489458
Q9UJU6	DBNL	Q9UJU6 [267-280]	[R].AMSTTSISSPQPGK.[L]	2xPhospho [S3(99.3); S6(99.3)]; 1xiTRAQ8plex [K14(100)]	Q9UJU6 2xPhospho [S269(99.3); S272(99.3)]	2	S269	S272			1	3	2	0	2160.03	168.4	75.5	47.1	79.3	48.8	85.5	67.7	227.7		103.867	65.175	0.627487
Q9NYF8	BCLAF1	Q9NYF8 [256-271]	[K].NTPSQHSHSIQHSPER.[S]	1xiTRAQ8plex [N-Term]; 2xPhospho [S9(100); S13(100)]	Q9NYF8 2xPhospho [S264(100); S268(100)]	2	S264	S268			1	6	4	0	2306	177.9	50.2	52.2	38.2	52.4	161.3	50	217.7		92.7	76.025	0.820119
Q04726	TLE3	Q04726 [262-275]	[R].VSPAHSPPENGLDK.[A]	2xPhospho [S2(100); S6(100)]; 1xiTRAQ8plex [K14(100)]	Q04726 2xPhospho [S263(100); S267(100)]	2	S263	S267			1	10	4	0	2216.06	129	108.3	30	84	115.7	111.5	44	177.6		93.7667	85.3	0.909705
Q4G0J3	LARP7	Q4G0J3 [254-270]	[R].SRPTSEGSDIESTEPQK.[Q]	2xPhospho [S8(100); T/S]; 1xiTRAQ8plex [K17(100)]	Q4G0J3 2xPhospho [S261(100); T/S]	2	S261	T/S			1	3	9	0	2616.21	133.8	53.7	56.1	48	55.4	208.7	62	182.2		83.1667	92.05	1.10681
Q13595; P62995		Q13595 [260-267]; P62995 [264-271]	[R].SPSPYYSR.[GY]	1xiTRAQ8plex [N-Term]; 2xPhospho [S1(100); S3(100)]	Q13595 2xPhospho [S260(100); S262(100)]; P62995 2xPhospho [S264(100); S266(100)]	2	S260	S262			2	4	7	0	1420.59	99.5	35.4	38.3	66.9	62.2	243.3	55.7	198.7		63.5333	102.675	1.61608
P17535	JUND	P17535 [241-268]	[K].DEPQTVPDVPSFGESPPLSPIDMDTQER.[I]	1xiTRAQ8plex [N-Term]; 2xPhospho [S19(100); S/T]; 1xOxidation [M23(100)]	P17535 2xPhospho [S259(100); S/T]	2	S259	S/T			1	2	6	0	3563.55	30.7	70.7	110.9	209.2	214	51.8	65.2	47.6		55.5333	146.475	2.63761
Q86VR2	RETREG3	Q86VR2 [253-278]	[R].AMDNHSDSEEELAAFCPQLDDSTVAR.[E]	1xiTRAQ8plex [N-Term]; 1xCarbamidomethyl [C16]; 2xPhospho [S6(100); S8(100)]	Q86VR2 2xPhospho [S258(100); S260(100)]	2	S258	S260			1	2	10	0	3372.37	19.5	39.9	99.3	296.2	212.2	29.2	73.7	30		44.3667	159.225	3.58884
Q86VR2	RETREG3	Q86VR2 [253-278]	[R].AMDNHSDSEEELAAFCPQLDDSTVAR.[E]	1xiTRAQ8plex [N-Term]; 1xCarbamidomethyl [C16]; 2xPhospho [S6(100); S8(100)]; 1xOxidation [M2(100)]	Q86VR2 2xPhospho [S258(100); S260(100)]	2	S258	S260			1	2	4	0	3388.37	25.4	28.4	116.9	283.8	178.8	30.1	106.9	29.8		53.5667	152.4	2.84505
P17535	JUND	P17535 [241-268]	[K].DEPQTVPDVPSFGESPPLSPIDMDTQER.[I]	1xiTRAQ8plex [N-Term]; 2xPhospho [S15(100); S19(100)]	P17535 2xPhospho [S255(100); S259(100)]	2	S255	S259			1	2	10	0	3547.55	35.9	65.2	106.2	200.6	213.4	44.9	75.9	57.9		59	141.275	2.39449
Q06587	RING1	Q06587 [236-275]	[R].GGTLGGGTLGPPSPPGAPSPPEPGGEIELVFRPHPLLVEK.[G]	1xiTRAQ8plex [K40(100)]; 2xPhospho [S13(100); S19(100)]	Q06587 2xPhospho [S248(100); S254(100)]	2	S248	S254			1	1	4	0	4679.41	17.5	105.1	84.4	207.7	229.2	47.8	80.8	27.5		67.8	142.275	2.09845
Q9Y2W1	THRAP3	Q9Y2W1 [246-261]	[R].ERSPALKSPLQSVVVR.[R]	2xPhospho [S3(100); S8(100)]; 1xiTRAQ8plex [K7(100)]	Q9Y2W1 2xPhospho [S248(100); S253(100)]	2	S248	S253			1	1	4	2	2534.37	161.6	94.7	116.6	72.1	45.3	90.8	82.5	136.4		112.933	81.2	0.719008
Q96ST2	IWS1	Q96ST2 [247-257]; [273-283]	[R].ISDSESEDPPR.[HN]	1xiTRAQ8plex [N-Term]; 2xPhospho [S2(100); S4(100)]	Q96ST2 2xPhospho [S248(100); S250(100)]; 2xPhospho [S520(100); S522(100)]	2	S248	S250			1	2	1	0	1695.68	181.6	74.2	26.5	22.4	28.5	190.9	79.8	196		111.867	67.075	0.599598
Q92785	DPF2	Q92785 [220-253]	[K].NRPGLSYHYAHSHLAEEEGEDKEDSQPPTPVSQR.[S]	2xPhospho [S25(100); T29(100)]; 1xiTRAQ8plex [K22(100)]	Q92785 2xPhospho [S244(100); T248(100)]	2	S244	T248			1	2	3	1	4629.13	59.4	85.1	145.7	120.7	113.2	86	112.9	77.1	CDK2	85.8	116.4	1.35664
Q5VWG9	TAF3	Q5VWG9 [224-254]	[K].IPPMLSPVHVQDSTDLAPPSPEPPMLAPVAK.[S]	1xiTRAQ8plex [K31(100)]; 2xPhospho [S20(97.8); S/T]	Q5VWG9 2xPhospho [S243(97.8); S/T]	2	S243	S/T			1	1	1	0	4000.02	45.6	83.8	156.9	114.8	101.5	88.9	150.3	58		93.2333	115.525	1.2391
Q9UQ35	SRRM2	Q9UQ35 [2407-2418]	[R].SRTPPSAPSQSR.[M]	1xiTRAQ8plex [N-Term]; 2xPhospho [S1(100); T3(100)]	Q9UQ35 2xPhospho [S2407(100); T2409(100)]	2	S2407	T2409			1	2	2	1	1734.79	310	50.1	39.1	28.6	25.3	140.7	37.5	168.7		132.533	58.425	0.440832
Q16204	CCDC6	Q16204 [235-246]	[K].LDQPVSAPPSPR.[D]	1xiTRAQ8plex [N-Term]; 2xPhospho [S6(100); S10(100)]	Q16204 2xPhospho [S240(100); S244(100)]	2	S240	S244			1	1	20	0	1727.81	114.1	239.5	65.3	35	54.5	80.2	44.8	166.7	CDK2	132.8	58.75	0.442395
Q9UKV3	ACIN1	Q9UKV3 [236-257]	[R].AAKLSEGSQPAEEEEDQETPSR.[N]	2xPhospho [S5(100); S8(100)]; 1xiTRAQ8plex [K3(100)]	Q9UKV3 2xPhospho [S240(100); S243(100)]	2	S240	S243			1	3	4	1	3156.42	259.3	126.3	32.4	23.7	30.4	166	57.4	104.7		147.667	63.125	0.427483
Q8IWW6	ARHGAP12	Q8IWW6 [229-250]	[R].ATTPPNQGRPDSPVYANLQELK.[I]	2xPhospho [S12(100); T/Y]; 1xiTRAQ8plex [K22(100)]	Q8IWW6 2xPhospho [S240(100); T/Y]	2	S240	T/Y			1	2	2	0	3164.56	139.3	55.6	165.4	89.6	93.1	76.4	29.3	151.2		74.7333	106.125	1.42005
Q92466	DDB2	Q92466 [24-35]	[R].SRSPLELEPEAK.[K]	2xPhospho [S1(100); S3(100)]; 1xiTRAQ8plex [K12(100)]	Q92466 2xPhospho [S24(100); S26(100)]	2	S24	S26			1	5	4	1	2124.06	258.7	76.2	36.1	26.4	30.4	135	65.7	171.6		133.533	56.975	0.426672
Q15435	PPP1R7	Q15435 [21-33]	[R].RVESEESGDEEGK.[K]	1xiTRAQ8plex [K13(100)]; 2xPhospho [S4(100); S7(100)]	Q15435 2xPhospho [S24(100); S27(100)]	2	S24	S27			1	5	2	1	2218.97	161.6	62.7	57.5	64	35.7	105.6	35.3	277.5		86.5333	65.7	0.759245
G3V4C1; P07910; G3V5V7		G3V4C1 [237-270]; P07910 [251-284]; G3V5V7 [135-168]	[K].MESEGGADDSAEEGDLLDDDDNEDRGDDQLELIK.[D]	1xiTRAQ8plex [K34(100)]; 2xPhospho [S3(100); S10(100)]; 1xOxidation [M1(100)]; 1xDeamidated [N/Q]	G3V4C1 2xPhospho [S239(100); S246(100)]; P07910 2xPhospho [S253(100); S260(100)]; G3V5V7 2xPhospho [S137(100); S144(100)]	2	S239	S246			3	6	4	1	4495.85	32.3	90.5	143.5	210.9	128.9	87.8	86.6	19.5		69.8	142.775	2.04549
G3V4C1; P07910; G3V5V7		G3V4C1 [237-274]; P07910 [251-288]; G3V5V7 [135-172]	[K].MESEGGADDSAEEGDLLDDDDNEDRGDDQLELIKDDEK.[E]	2xPhospho [S3(100); S10(100)]; 1xDeamidated [Q29(96.9)]; 2xiTRAQ8plex [K34(100); K38(100)]	G3V4C1 2xPhospho [S239(100); S246(100)]; P07910 2xPhospho [S253(100); S260(100)]; G3V5V7 2xPhospho [S137(100); S144(100)]	2	S239	S246			3	6	3	2	5271.25	71.9	54.4	101.8	166.3	155.9	73.1	97.5	79.3		74.6	124.275	1.66588
G3V4C1; P07910; G3V5V7		G3V4C1 [237-270]; P07910 [251-284]; G3V5V7 [135-168]	[K].MESEGGADDSAEEGDLLDDDDNEDRGDDQLELIK.[D]	2xPhospho [S3(100); S10(100)]; 1xiTRAQ8plex [K34(100)]	G3V4C1 2xPhospho [S239(100); S246(100)]; P07910 2xPhospho [S253(100); S260(100)]; G3V5V7 2xPhospho [S137(100); S144(100)]	2	S239	S246			3	6	1	1	4478.87	25.8	66.3	124.2	236.2	128.6	70.4	118.9	29.6		70.3333	139.85	1.98839
Q9H7M9	VSIR	Q9H7M9 [233-258]	[R].MDSNIQGIENPGFEASPPAQGIPEAK.[V]	1xiTRAQ8plex [K26(100)]; 2xPhospho [S3(100); S16(100)]	Q9H7M9 2xPhospho [S235(100); S248(100)]	2	S235	S248			1	2	3	0	3465.63	41.1	46	175.4	205.3	212.5	36.1	61.1	22.4		49.4	157.325	3.18472
Q96ST2	IWS1	Q96ST2 [232-246]; [258-272]	[R].HQASDSENEELPKPR.[I]	2xPhospho [S4(100); S6(100)]; 1xiTRAQ8plex [K13(100)]	Q96ST2 2xPhospho [S235(100); S237(100)]; 2xPhospho [S492(100); S494(100)]	2	S235	S237			1	2	6	0	2505.16	169.9	66.8	22.5	34.9	35.8	226.6	61.7	181.8		99.4667	79.95	0.803787
Q9H7L9	SUDS3	Q9H7L9 [231-252]	[K].RPASPSSPEHLPATPAESPAQR.[F]	1xiTRAQ8plex [N-Term]; 2xPhospho [S4(100); S/T]	Q9H7L9 2xPhospho [S234(100); S/T]	2	S234	S/T			1	1	8	0	2747.29	93.1	125.9	116.4	85.1	75.3	102.2	111.4	90.6	CDK2	110.133	94.75	0.860321
Q13085	ACACA	Q13085 [19-38]	[R].FIIGSVSEDNSEDEISNLVK.[L]	2xPhospho [S5(99.5); S]; 1xiTRAQ8plex [K20(100)]	Q13085 2xPhospho [S23(99.5); S]	2	S23	S			1	5	2	0	2963.41	29.4	75.5	141.4	103.4	91.5	80.1	135.4	143.3		80.1	104.1	1.29963
Q9BXY0	MAK16	Q9BXY0 [219-239]	[R].EFVEDGEVDESDISDFEDMDK.[L]	2xPhospho [S11(100); S14(100)]; 1xiTRAQ8plex [K21(100)]	Q9BXY0 2xPhospho [S229(100); S232(100)]	2	S229	S232			1	1	6	0	3218.31	18.9	29.6	79.1	296.1	272.2	33.6	37.9	32.6		28.8	170.25	5.91146
Q13573	SNW1	Q13573 [221-236]	[R].GPPSPPAPVMHSPSRK.[M]	1xiTRAQ8plex [K16(100)]; 2xPhospho [S4(100); S12(100)]	Q13573 2xPhospho [S224(100); S232(100)]	2	S224	S232			1	3	8	1	2410.2	138.6	86.1	27.6	14.8	29.4	156.3	141.1	206.3	CDK2	121.933	57.025	0.467674
Q86YV0	RASAL3	Q86YV0 [220-244]	[R].DGPPSALGSRESLATLSELDLGAER.[D]	1xiTRAQ8plex [N-Term]; 2xPhospho [S5(99.1); S12(99.1)]	Q86YV0 2xPhospho [S224(99.1); S231(99.1)]	2	S224	S231			1	1	2	1	3005.42	26.3	35.6	66.6	151	362	71.7	63.8	23		41.9	162.825	3.88604
Q13573	SNW1	Q13573 [221-235]	[R].GPPSPPAPVMHSPSR.[K]	1xiTRAQ8plex [N-Term]; 2xPhospho [S4(100); S12(100)]; 1xOxidation [M10(100)]	Q13573 2xPhospho [S224(100); S232(100)]	2	S224	S232			1	3	25	0	1993.89	101.1	69.1	81	54.6	43.8	121.9	216.4	112.2	CDK2	128.867	75.325	0.584519
Q13573	SNW1	Q13573 [221-235]	[R].GPPSPPAPVMHSPSR.[K]	1xiTRAQ8plex [N-Term]; 2xPhospho [S4(100); S12(100)]	Q13573 2xPhospho [S224(100); S232(100)]	2	S224	S232			1	3	48	0	1977.9	73.7	80.2	86.1	66.6	44.3	113.6	226.7	108.9	CDK2	126.867	77.65	0.61206
Q9BW71	HIRIP3	Q9BW71 [219-235]	[K].SLKESEQESEEEILAQK.[K]	iTRAQ8plex [S]; 2xPhospho [S5(100); S9(100)]	Q9BW71 2xPhospho [S223(100); S227(100)]	2	S223	S227			1	1	5	1	3049.51	48.7	69.2	88.9	42.2	41.9	84.8	314.7	109.5		144.2	64.45	0.446949
Q9BRD0	BUD13	Q9BRD0 [218-230]	[R].VRHDSPDPSPPRR.[A]	1xiTRAQ8plex [N-Term]; 2xPhospho [S5(100); S9(100)]	Q9BRD0 2xPhospho [S222(100); S226(100)]	2	S222	S226			1	1	2	2	1979.92	182.1	82.3	53.1	66.1	61.9	165.6	50.9	138.1		105.1	86.675	0.824691
Q7Z5K2	WAPL	Q7Z5K2 [218-229]	[K].RPESPSEISPIK.[G]	2xPhospho [S4(100); S9(100)]; 1xiTRAQ8plex [K12(100)]	Q7Z5K2 2xPhospho [S221(100); S226(100)]	2	S221	S226			1	1	3	0	2108.06	112.7	70.5	17.4	26.7	32.6	133.8	64	342.3		82.4	52.625	0.638653
P41212	ETV6	P41212 [15-39]	[R].ISYTPPESPVPSYASSTPLHVPVPR.[A]	1xiTRAQ8plex [I/Y]; 2xPhospho [S8; S/T]	P41212 2xPhospho [S22; S/T]	2	S22	S/T			1	1	26	0	3446.73	17.5	26.9	80.7	341.2	194.5	58.7	50.9	29.6	P38-ALPHA	31.7667	168.775	5.31296
Q9NTJ3	SMC4	Q9NTJ3 [13-38]	[R].RREEGPPPPSPDGASSDAEPEPPSGR.[T]	1xiTRAQ8plex [N-Term]; 2xPhospho [S10(100); S]	Q9NTJ3 2xPhospho [S22(100); S]	2	S22	S			1	7	1	2	3135.37	102.8	69.5	130.2	95.2	84.2	73.8	124.7	119.6		99	95.85	0.968182
Q9BU76	MMTAG2	Q9BU76 [210-225]	[R].RPAEATSSPTSPERPR.[H]	1xiTRAQ8plex [N-Term]; 2xPhospho [S8(99.5); S11(100)]	Q9BU76 2xPhospho [S217(99.5); S220(100)]	2	S217	S220			1	1	22	0	2203.02	66.9	101.5	201.6	135.1	143.4	50.8	45.8	54.8		71.4	132.725	1.85889
P21333	FLNA	P21333 [2149-2165]	[R].RAPSVANVGSHCDLSLK.[I]	1xiTRAQ8plex [K17(100)]; 1xCarbamidomethyl [C12]; 2xPhospho [S4(100); S10(100)]	P21333 2xPhospho [S2152(100); S2158(100)]	2	S2152	S2158			1	3	6	1	2579.27	266.2	305	46	16.8	37.7	38.2	37.4	52.6	P90RSK, PAK1, PKACA	202.867	34.675	0.170925
Q9H1E3	NUCKS1	Q9H1E3 [202-218]	[K].TPSPKEEDEEPESPPEK.[K]	2xPhospho [S13(100); T/S]; iTRAQ8plex [K]	Q9H1E3 2xPhospho [S214(100); T/S]	2	S214	T/S			1	1	2	1	2997.41	246.3	55.6	29.4	27	26.4	240.8	17.7	156.9		106.533	80.9	0.759387
P85037	FOXK1	P85037 [208-226]	[K].EEAPASPLRPLYPQISPLK.[I]	2xPhospho [S6(100); S16(100)]; 1xiTRAQ8plex [K19(100)]	P85037 2xPhospho [S213(100); S223(100)]	2	S213	S223			1	2	6	0	2874.5	56.4	64.4	117.4	117.1	130.3	28.6	22.3	263.6		47.7	98.35	2.06184
F5GXF9	AFF1	F5GXF9 [197-223]	[R].ELSPLISLPSPVPPLSPIHSNQQTLPR.[T]	1xiTRAQ8plex [N-Term]; 2xPhospho [S16(100); S/T]	F5GXF9 2xPhospho [S212(100); S/T]	2	S212	S/T			1	4	6	0	3381.75	23	42.2	108	292.8	155.1	44.8	75.7	58.4		46.9667	150.175	3.19748
Q09666	AHNAK	Q09666 [208-225]	[R].LPSGSGAASPTGSAVDIR.[A]	1xiTRAQ8plex [N-Term]; 2xPhospho [S5(99.4); S9(100)]	Q09666 2xPhospho [S212(99.4); S216(100)]	2	S212	S216			1	1	11	0	2106.98	117.4	64.7	156.1	115.2	106.4	80.5	109.3	50.5		97.1333	114.55	1.17931
Q13242	SRSF9	Q13242 [210-221]	[R].GSPHYFSPFRPY.[-]	1xiTRAQ8plex [N-Term]; 2xPhospho [S2(100); S7(100)]	Q13242 2xPhospho [S211(100); S216(100)]	2	S211	S216			1	1	11	0	1918.82	52.1	17.7	91.1	204.9	260.3	59.3	27	87.8	CDK2	32.2667	153.9	4.76963
Q9BW85	YJU2	Q9BW85 [207-241]	[R].LLEDSDSEDEAAPSPLQPALRPNPTAILDEAPKPK.[R]	2xPhospho [S5(100); S7(100)]; 2xiTRAQ8plex [K33(100); K35(100)]	Q9BW85 2xPhospho [S211(100); S213(100)]	2	S211	S213			1	1	5	0	4797.44	32.6	59.6	94.6	166	193.3	53.6	90.5	109.8		60.9	126.875	2.08333
Q9BW85	YJU2	Q9BW85 [207-241]	[R].LLEDSDSEDEAAPSPLQPALRPNPTAILDEAPKPK.[R]	2xPhospho [S5(100); S7(100)]; 1xDeamidated [Q/N]; iTRAQ8plex [K]	Q9BW85 2xPhospho [S211(100); S213(100)]	2	S211	S213			1	1	8	0	4798.42	39	40.4	75.7	149.5	259.5	51.5	72.5	111.9		50.6333	134.05	2.64747
Q9Y5J1	UTP18	Q9Y5J1 [203-220]	[R].KTSSDDESEEDEDDLLQR.[T]	1xiTRAQ8plex [K1(100)]; 2xPhospho [S8(100); S/T]	Q9Y5J1 2xPhospho [S210(100); S/T]	2	S210	S/T			1	1	2	1	2879.23	57.3	65.9	42.8	32.2	24.4	103.5	385.8	88		169.667	50.725	0.298969
Q9UJV9	DDX41	Q9UJV9 [13-40]	[R].TDEVPAGGSRSEAEDEDDEDYVPYVPLR.[Q]	1xiTRAQ8plex [N-Term]; 2xPhospho [S9(100); S11(100)]	Q9UJV9 2xPhospho [S21(100); S23(100)]	2	S21	S23			1	4	2	1	3574.51	33.9	47.7	132.4	234.2	175.3	52.3	29.5	94.7		37.0333	148.55	4.01125
O15173	PGRMC2	O15173 [200-217]	[R].LLKPGEEPSEYTDEEDTK.[D]	2xPhospho [S9(100); T12(100)]; iTRAQ8plex [K]	O15173 2xPhospho [S208(100); T211(100)]	2	S208	T211			1	3	2	0	3152.51	129.7	46.3	65	176.9	128.4	87.9	34.6	131.3		70.2	114.55	1.63177
Q92614	MYO18A	Q92614 [2035-2048]	[R].YSHSYLSDSDTEAK.[L]	1xiTRAQ8plex [K14(100)]; 2xPhospho [S7(100); S9(100)]	Q92614 2xPhospho [S2041(100); S2043(100)]	2	S2041	S2043			1	2	4	0	2371.04	184.1	97.8	22.5	31.3	51	231.3	53.2	128.8		111.7	84.025	0.752238
Q96JM3	CHAMP1	Q96JM3 [199-219]	[K].LAPVPSPEPQKPAPVSPESVK.[A]	iTRAQ8plex [L]; 2xPhospho [S6(100); S16(99.3)]	Q96JM3 2xPhospho [S204(100); S214(99.3)]	2	S204	S214			1	1	10	0	3226.73	80.1	157	124.4	125.9	89.4	48.3	62.4	112.5		99.8333	97	0.971619
F5GXF9	AFF1	F5GXF9 [197-223]	[R].ELSPLISLPSPVPPLSPIHSNQQTLPR.[T]	1xiTRAQ8plex [N-Term]; 2xPhospho [S7(98.5); S16(98.4)]; 1xDeamidated [N/Q]	F5GXF9 2xPhospho [S203(98.5); S212(98.4)]	2	S203	S212			1	4	2	0	3382.74	46	65.7	123.1	270.1	79.6	69.7	117.8	27.9		76.5	135.625	1.77288
Q9H4A3	WNK1	Q9H4A3 [2022-2039]	[R].DVDDGSGSPHSPHQLSSK.[S]	1xiTRAQ8plex [K18(100)]; 2xPhospho [S8(100); S11(100)]	Q9H4A3 2xPhospho [S2029(100); S2032(100)]	2	S2029	S2032			1	2	2	0	2618.17	167.6	47.4	28.6	20.9	31.5	160.5	27.4	316	MTOR	80.8	60.375	0.747215
Q14493	SLBP	Q14493 [15-26]	[R].CDGDASPPSPAR.[W]	1xiTRAQ8plex [N-Term]; 1xCarbamidomethyl [C1]; 2xPhospho [S6(100); S9(100)]	Q14493 2xPhospho [S20(100); S23(100)]	2	S20	S23			1	3	6	0	1693.66	97.5	88.5	76.4	70.7	52.2	111.5	139.5	163.7		108.5	77.7	0.716129
Q9HCK8	CHD8	Q9HCK8 [1993-2025]	[R].TASPLPLRPDAPVEKSPEETATQVPSLESLTLK.[L]	iTRAQ8plex [T]; 2xPhospho [S3(98.5); S16(97.1)]	Q9HCK8 2xPhospho [S1995(98.5); S2008(97.1)]	2	S1995	S2008			1	1	2	1	4574.42	67.5	49.6	92.8	278.4	108.1	52.6	88.9	62		68.6667	132.975	1.93653
P46100	ATRX	P46100 [1988-2019]	[K].ATSSSNPSSPAPDWYKDFVTDADAEVLEHSGK.[M]	iTRAQ8plex [A]; 2xPhospho [S5; S/Y]; 1xDeamidated [N6]	P46100 2xPhospho [S1992; S/Y]	2	S1992	S/Y			1	1	2	1	4482.08	15.4	90.9	314.4	54.1	47.9	41.9	226.7	8.8		111	114.575	1.03221
O75376	NCOR1	O75376 [1966-1988]	[R].YETPSDAIEVISPASSPAPPQEK.[L]	2xPhospho [S12(100); S16(99.3)]; 1xiTRAQ8plex [K23(100)]	O75376 2xPhospho [S1977(100); S1981(99.3)]	2	S1977	S1981			1	3	2	0	3181.52	54.6	51.1	123	249.9	163.5	36.8	32.7	88.4		46.1333	143.3	3.10621
Q9BRD0	BUD13	Q9BRD0 [195-205]; [220-230]	[R].HDSPDPSPPRR.[PA]	1xiTRAQ8plex [N-Term]; 2xPhospho [S3(100); S7(100)]	Q9BRD0 2xPhospho [S197(100); S201(100)]; 2xPhospho [S416(100); S420(100)]	2	S197	S201			1	1	3	1	1724.75	215.6	99.6	47.9	38.6	44.8	144.9	31.6	176.9		115.6	69.05	0.597318
Q9BRD0	BUD13	Q9BRD0 [195-204]; [220-229]	[R].HDSPDPSPPR.[R]	1xiTRAQ8plex [N-Term]; 2xPhospho [S3(100); S7(100)]	Q9BRD0 2xPhospho [S197(100); S201(100)]; 2xPhospho [S416(100); S420(100)]	2	S197	S201			1	1	17	0	1568.64	227.2	58	36.6	29.7	31.9	210.1	32.8	173.6		106	77.075	0.727123
Q9BRD0	BUD13	Q9BRD0 [193-204]	[R].ARHDSPDPSPPR.[R]	1xiTRAQ8plex [N-Term]; 2xPhospho [S5(100); S9(100)]	Q9BRD0 2xPhospho [S197(100); S201(100)]	2	S197	S201			1	1	11	1	1795.78	180.4	49.4	73.1	68.6	62.3	173.2	70	123		99.9333	94.3	0.943629
Q86X95	CIR1	Q86X95 [189-214]	[R].NLTANDPSQEYVASEGEEDPEVEFLK.[S]	1xiTRAQ8plex [K26(100)]; 2xPhospho [S8(100); S14(100)]	Q86X95 2xPhospho [S196(100); S202(100)]	2	S196	S202			1	1	2	0	3678.66	14.6	37.6	211.4	128.8	141.3	39.9	67.5	158.8		39.9	130.35	3.26692
Q9BW71	HIRIP3	Q9BW71 [191-206]	[K].QAREESEESEAEPVQR.[T]	1xiTRAQ8plex [N-Term]; 2xPhospho [S6(100); S9(100)]	Q9BW71 2xPhospho [S196(100); S199(100)]	2	S196	S199			1	1	6	1	2337.99	186.8	59	57.2	41.8	37	143.6	54.7	219.8		100.167	69.9	0.697837
Q96ST2	IWS1	Q96ST2 [193-207]	[R].HQASDSENEEPPKPR.[M]	2xPhospho [S4(100); S6(100)]; 1xiTRAQ8plex [K13(100)]	Q96ST2 2xPhospho [S196(100); S198(100)]	2	S196	S198			1	2	8	0	2489.13	207.7	50.2	65.5	79.8	83.9	148.6	44.9	119.4		100.933	94.45	0.935766
Q9BW71	HIRIP3	Q9BW71 [194-206]	[R].EESEESEAEPVQR.[T]	1xiTRAQ8plex [N-Term]; 2xPhospho [S3(100); S6(100)]	Q9BW71 2xPhospho [S196(100); S199(100)]	2	S196	S199			1	1	4	0	1982.79	185.5	30	30.4	34.4	19.7	287.5	50.9	161.6		88.8	93	1.0473
Q9Y5W9	SNX11	Q9Y5W9 [190-201]	[R].RSSPSPPPSEEK.[D]	2xPhospho [S5(100); S]; 1xiTRAQ8plex [K12(100)]	Q9Y5W9 2xPhospho [S194(100); S]	2	S194	S			1	3	2	1	2065.98	207.9	85.3	38.9	48.4	47.9	143.4	59.7	168.6		117.633	69.65	0.592094
Q8NAV1	PRPF38A	Q8NAV1 [181-206]	[R].VSALEEDMDDVESSEEEEEEDEKLER.[V]	2xPhospho [S13(100); S14(100)]; 1xiTRAQ8plex [K23(100)]	Q8NAV1 2xPhospho [S193(100); S194(100)]	2	S193	S194			1	1	20	1	3838.61	19	40.9	111.2	280.1	142.7	32.4	126.3	47.4		62.0667	141.6	2.28142
P24928	POLR2A	P24928 [1909-1922]; [1923-1936]	[K].YSPTSPTYSPTSPK.[YG]	1xiTRAQ8plex [Y/K]; 2xPhospho [S12(100); T/S/Y]	P24928 2xPhospho [S1917(100); S/T/Y]; 2xPhospho [S3839(100); S/T/Y]	2	S1917	S/T/Y			1	1	5	0	2281.07	114.2	106.6	83.3	77	43.7	135.2	136.8	103.3	CDK2	119.2	84.8	0.711409
P22059	OSBP	P22059 [186-204]	[K].MLAESDESGDEESVSQTDK.[T]	1xiTRAQ8plex [K19(100)]; 2xPhospho [S5(100); S8(100)]	P22059 2xPhospho [S190(100); S193(100)]	2	S190	S193			1	1	4	0	2825.19	84.9	145.5	69.8	51.1	92.6	95	140.4	120.8		123.6	77.125	0.623989
P22059	OSBP	P22059 [186-204]	[K].MLAESDESGDEESVSQTDK.[T]	1xiTRAQ8plex [M/K]; 2xPhospho [S8(98.6); S13(98.6)]; 1xOxidation [M1(100)]	P22059 2xPhospho [S190(98.9); S193(100)]	2	S190	S193			1	1	5	0	2841.19	67.2	155.8	75.5	64.6	80.3	102.9	108.7	144.9		110.567	80.825	0.731007
P22059	OSBP	P22059 [186-212]	[K].MLAESDESGDEESVSQTDKTELQNTLR.[T]	2xPhospho [S5(99.4); S/T]; 1xiTRAQ8plex [K19(100)]	P22059 2xPhospho [S190(99.4); S/T]	2	S190	S/T			1	1	4	1	3780.7	26.8	318.4	116.7	77.5	148.1	28.7	47.1	36.6		130.767	92.75	0.709279
Q9UNE7	STUB1	Q9UNE7 [13-30]	[R].LGAGGGSPEKSPSAQELK.[E]	iTRAQ8plex [L]; 2xPhospho [S7(100); S11(100)]	Q9UNE7 2xPhospho [S19(100); S23(100)]	2	S19	S23			1	2	2	1	2785.43	78.6	132.2	32.1	16.8	14.8	66.2	155.8	303.5		122.2	32.475	0.265753
Q01130	SRSF2	Q01130 [189-197]	[R].SRSPPPVSK.[R]	2xPhospho [S1(100); S3(100)]; 1xiTRAQ8plex [K9(100)]	Q01130 2xPhospho [S189(100); S191(100)]	2	S189	S191			1	1	6	1	1722.88	116.4	50.7	25	36.6	75.2	323.5	34.4	138.1		67.1667	115.075	1.71328
Q9UHR5	SAP30BP	Q9UHR5 [6-38]	[K].NVLSSLAVYAEDSEPESDGEAGIEAVGSAAEEK.[G]	2xPhospho [S13(100); S17(100)]; 1xiTRAQ8plex [K33(100)]	Q9UHR5 2xPhospho [S18(100); S22(100)]	2	S18	S22			1	5	69	0	4091.87	32.7	84.2	157.6	133.4	129.6	89.3	150.9	22.3		89.2667	127.475	1.42802
Q9Y3Z3	SAMHD1	Q9Y3Z3 [15-43]	[R].CDDSPRTPSNTPSAEADWSPGLELHPDYK.[T]	1xiTRAQ8plex [K29(99)]; 1xCarbamidomethyl [C1]; 2xPhospho [S4(100); T7(100)]	Q9Y3Z3 2xPhospho [S18(100); T21(100)]	2	S18	T21			1	1	4	1	4010.78	157.1	45.6	349	85.1	58.8	20.6	34.8	49		79.1667	128.375	1.62158
P78559	MAP1A	P78559 [1791-1809]	[R].SPFEIISPPASPPEMVGQR.[V]	1xiTRAQ8plex [N-Term]; 2xPhospho [S7(100); S11(100)]	P78559 2xPhospho [S1797(100); S1801(100)]	2	S1797	S1801			1	2	1	0	2503.16	22.1	56.7	106.2	217.5	213	60.2	101.7	22.8		60.1667	149.225	2.48019
Q8ND56	LSM14A	Q8ND56 [175-191]	[K].TQLSQGRSSPQLDPLRK.[S]	2xPhospho [S4(100); S/T]; 1xiTRAQ8plex [K17(100)]	Q8ND56 2xPhospho [S178(99.6); S/T]	2	S178	S/T			1	1	1	2	2679.38	162.1	132.6	68.6	57.3	31.7	61.1	31.3	255.5		108.667	54.675	0.503144
Q15154	PCM1	Q15154 [1762-1787]	[K].NVRSDISDQEEDEESEGCPVSINLSK.[A]	1xCarbamidomethyl [C18]; 2xPhospho [S4(100); S7(100)]; 1xiTRAQ8plex [K26(100)]	Q15154 2xPhospho [S1765(100); S1768(100)]	2	S1765	S1768			1	4	2	1	3704.65	33.5	53.9	100.9	169.7	163.2	57.2	96.6	125.1		61.3333	122.75	2.00136
Q9NR30	DDX21	Q9NR30 [152-184]	[K].NGFPHPEPDCNPSEAASEESNSEIEQEIPVEQK.[E]	1xiTRAQ8plex [K33(100)]; 1xCarbamidomethyl [C10]; 2xPhospho [S22(99.2); S]	Q9NR30 2xPhospho [S173(99.2); S]	2	S173	S			1	1	2	0	4462.95	23.1	59.5	111.4	171.2	209.1	63.1	106.7	55.8		63.1	138.7	2.1981
O75376	NCOR1	O75376 [153-175]	[K].HEAPSSPISGQPCGDDQNASPSK.[L]	1xCarbamidomethyl [C13]; 2xPhospho [S20(98.9); S]; 1xiTRAQ8plex [K23(100)]	O75376 2xPhospho [S172(98.9); S]	2	S172	S			1	5	7	0	3134.37	110.5	100.9	90.9	76.9	72.8	91.4	90.8	165.8		100.733	83	0.823958
O75152	ZC3H11A	O75152 [141-178]	[K].VESSENVPSPTHPPVVINAADDDEDDDDQFSEEGDETK.[T]	1xiTRAQ8plex [V/K]; 2xPhospho [S31(100); S/T]; 1xDeamidated [N6(99.2)]	O75152 2xPhospho [S171(100); S/T]	2	S171	S/T			1	3	2	0	4898.07	35.3	98.8	156.7	144	140.7	95.9	94.6	34.1		76.2333	134.325	1.76202
P49450	CENPA	P49450 [17-28]	[R].SPSPTPTPGPSR.[R]	1xiTRAQ8plex [N-Term]; 2xPhospho [S1(100); S3(99.3)]	P49450 2xPhospho [S17(100); S19(99.3)]	2	S17	S19			1	2	4	0	1644.73	98	61.2	24.7	126.5	129.7	157.8	102.2	99.9		87.1333	109.675	1.2587
P32519	ELF1	P32519 [160-173]	[K].YADSPGASSPEQPK.[R]	1xiTRAQ8plex [K14(100)]; 2xPhospho [S8(100); S9(100)]	P32519 2xPhospho [S167(100); S168(100)]	2	S167	S168			1	2	7	0	2202	142.9	49.2	23.3	24.4	24.1	251.8	85.8	198.4		92.6333	80.9	0.873336
Q9UKV3	ACIN1	Q9UKV3 [158-200]	[R].EAAELEEASAESEDEMIHPEGVASLLPPDFQSSLERPELELSR.[H]	1xiTRAQ8plex [N-Term]; 2xPhospho [S9(100); S12(100)]; 1xOxidation [M16(100)]	Q9UKV3 2xPhospho [S166(100); S169(100)]	2	S166	S169			1	2	5	0	5217.37	26.1	67.1	125.6	183.8	191	71.2	120.3	15		71.1667	142.9	2.00796
P53805	RCAN1	P53805 [159-173]	[K].QFLISPPASPPVGWK.[Q]	1xiTRAQ8plex [K15(100)]; 2xPhospho [S5(100); S9(100)]	P53805 2xPhospho [S163(100); S167(100)]	2	S163	S167			1	6	12	0	2392.23	60.2	91.8	137.3	119.9	260.3	64.9	32.6	32.9	GSK3B, DYRK1A	61.5333	145.6	2.3662
O00566	MPHOSPH10	O00566 [162-179]	[R].KSPVFSDEDSDLDFDISK.[L]	iTRAQ8plex [K]; 2xPhospho [S2(100); S10(100)]	O00566 2xPhospho [S163(100); S171(100)]	2	S163	S171			1	2	2	1	3116.49	35.8	14.4	226.1	139.8	111.5	39.7	213.9	18.9		88.0333	129.275	1.46848
Q02556	IRF8	Q02556 [161-170]	[K].RSPSPPEACR.[S]	1xiTRAQ8plex [N-Term]; 1xCarbamidomethyl [C9]; 2xPhospho [S2(100); S4(100)]	Q02556 2xPhospho [S162(100); S164(100)]	2	S162	S164			1	2	10	1	1620.69	123.6	37	39.6	50.2	89.6	133.1	44.2	282.7		68.2667	78.125	1.14441
Q1KMD3	HNRNPUL2	Q1KMD3 [152-174]	[K].REEDEPEERSGDETPGSEVPGDK.[A]	2xPhospho [S10(100); T14(100)]; 1xiTRAQ8plex [K23(100)]	Q1KMD3 2xPhospho [S161(100); T165(100)]	2	S161	T165			1	2	2	2	3312.44	28.5	83	221.2	145.1	212.8	48.3	31.8	29.3		47.7667	156.85	3.28367
P42167; P42166		P42167 [151-173]; P42166 [151-173]	[R].EQGTESRSSTPLPTISSSAENTR.[Q]	1xiTRAQ8plex [N-Term]; 2xPhospho [S9(99.2); T10(100)]	P42167 2xPhospho [S159(99.2); T160(100)]; P42166 2xPhospho [S159(99.2); T160(100)]	2	S159	T160			2	4	6	1	2899.3	282.9	117	44.4	23.2	20.5	141.5	94.2	76.1		164.7	57.4	0.348512
P42167; P42166		P42167 [158-173]; P42166 [158-173]	[R].SSTPLPTISSSAENTR.[Q]	1xiTRAQ8plex [N-Term]; 2xPhospho [S2(99.4); T3(100)]	P42167 2xPhospho [S159(99.4); T160(100)]; P42166 2xPhospho [S159(99.4); T160(100)]	2	S159	T160			2	4	5	0	2111.96	129.8	113.5	61.4	95.6	67.8	170.6	108.9	52.5		117.4	98.85	0.841993
Q02880	TOP2B	Q02880 [1574-1599]	[K].KTSFDQDSDVDIFPSDFPTEPPSLPR.[T]	2xPhospho [S8(100); T/S]; 1xiTRAQ8plex [K1(100)]	Q02880 2xPhospho [S1581(100); T/S]	2	S1581	T/S			1	1	5	1	3705.72	42.2	59.2	92.3	130.5	286.7	52.3	88.4	48.4		63.2667	140.45	2.21997
P51531	SMARCA2	P51531 [1563-1579]	[K].AKPVVSDFDSDEEQDER.[E]	2xPhospho [S6(100); S10(100)]; 1xiTRAQ8plex [K2(100)]	P51531 2xPhospho [S1568(100); S1572(100)]	2	S1568	S1572			1	8	2	0	2734.21	84.9	85.3	73.1	124.8	126.1	125.8	127	53		99.0667	112.45	1.13509
O95684	FGFR1OP	O95684 [141-164]	[K].GPTTGEGALDLSDVHSPPKSPEGK.[T]	2xPhospho [S16(100); S20(100)]; iTRAQ8plex [K]	O95684 2xPhospho [S156(100); S160(100)]	2	S156	S160			1	1	2	1	3448.72	125	134.9	23.6	57	45.8	56.2	76.8	280.7		112.233	45.65	0.406742
P28715	ERCC5	P28715 [139-163]	[R].RENDLYVLPPLQEEEKHSSEEEDEK.[E]	iTRAQ8plex [R]; 2xPhospho [S18(100); S19(100)]	P28715 2xPhospho [S156(100); S157(100)]	2	S156	S157			1	2	2	2	4114.97	62	49.8	93.3	197.8	84.5	132.1	89.3	91.2		67.0333	126.925	1.89346
Q9P2K3	RCOR3	Q9P2K3 [151-177]	[R].HNQGDSDDDVEETHPMDGNDSDYDPKK.[E]	2xPhospho [S6(100); S21(100)]; iTRAQ8plex [Y]	Q9P2K3 2xPhospho [S156(100); S171(100)]	2	S156	S171			1	2	1	1	4132.75	113.9	70.8	112.3	103.2	100.8	116.8	67.8	114.4		84.1667	108.275	1.28644
Q5JTV8	TOR1AIP1	Q5JTV8 [153-174]	[R].DSHSSEEDEASSQTDLSQTISK.[K]	1xiTRAQ8plex [D/K]; 2xPhospho [S4(99.3); S5(99.3)]	Q5JTV8 2xPhospho [S156(100); S157(100)]	2	S156	S157			1	4	8	0	3149.37	121.4	172.5	93.3	63.5	65.5	73.4	66.1	144.2		120	73.925	0.616042
P28715	ERCC5	P28715 [140-163]	[R].ENDLYVLPPLQEEEKHSSEEEDEK.[E]	iTRAQ8plex [E]; 2xPhospho [S17(100); S18(100)]; 1xDeamidated [Q11(100)]	P28715 2xPhospho [S156(100); S157(100)]	2	S156	S157			1	1	1	1	3959.85	63.8	40	74.9	246.6	164.8	42.5	71.7	95.6		58.5	132.2	2.25983
P28715	ERCC5	P28715 [140-163]	[R].ENDLYVLPPLQEEEKHSSEEEDEK.[E]	2xPhospho [S17(100); S18(100)]; iTRAQ8plex [Y]	P28715 2xPhospho [S156(100); S157(100)]	2	S156	S157			1	2	2	1	3958.87	126.1	42.7	79.9	181.1	118.9	45.3	76.5	129.6		81.7667	106.3	1.30004
Q02880	TOP2B	Q02880 [1548-1562]	[R].KASGSENEGDYNPGR.[K]	1xiTRAQ8plex [K1(100)]; 2xPhospho [S3(100); S5(100)]	Q02880 2xPhospho [S1550(100); S1552(100)]	2	S1550	S1552			1	1	8	1	2349.04	354.3	54.5	40.3	33.4	31.3	116.7	31.2	138.3		146.667	55.425	0.377898
O43149	ZZEF1	O43149 [1535-1545]	[R].LLSFRSMEEAR.[L]	1xiTRAQ8plex [N-Term]; 2xPhospho [S3(100); S6(100)]	O43149 2xPhospho [S1537(100); S1540(100)]	2	S1537	S1540			1	2	2	1	1802.82	69.3	167.3	261.9	125.9	74.7	22.8	17.5	60.5		84.7	121.325	1.43241
Q14839	CHD4	Q14839 [1529-1539]	[K].KMSQPGSPSPK.[T]	2xPhospho [S3(100); S7(100)]; iTRAQ8plex [K]	Q14839 2xPhospho [S1531(100); S1535(100)]	2	S1531	S1535			1	3	3	1	2216.13	301	75.5	16.6	38.1	38	149.1	65.8	116		147.433	60.45	0.410016
Q02880	TOP2B	Q02880 [1516-1532]	[K].VVEAVNSDSDSEFGIPK.[K]	2xPhospho [S7(100); S9(100)]; 1xiTRAQ8plex [K17(100)]	Q02880 2xPhospho [S1522(100); S1524(100)]	2	S1522	S1524			1	1	42	0	2561.2	74	34	89.1	225.7	230	43.2	26.6	77.3		44.8667	147	3.27637
Q02880	TOP2B	Q02880 [1515-1532]	[K].KVVEAVNSDSDSEFGIPK.[K]	2xPhospho [S8(100); S10(99.5)]; iTRAQ8plex [K]	Q02880 2xPhospho [S1522(100); S1524(99.5)]	2	S1522	S1524			1	1	14	1	2993.5	101.5	55.5	112.1	158.6	172.2	43.9	58.2	98.1		71.7333	121.7	1.69656
P51531	SMARCA2	P51531 [1506-1533]	[K].IAKEEESEDESNEEEEEEDEEESESEAK.[S]	2xPhospho [S7(98.1); S11(98.1)]; iTRAQ8plex [K]	P51531 2xPhospho [S1512(98.1); S1516(98.1)]	2	S1512	S1516			1	14	2	1	4359.82	29.5	82.5	131	120.3	117.6	80.1	221.2	17.8		111.067	112.25	1.01065
Q96S55	WRNIP1	Q96S55 [142-155]	[K].RPAAAAAAGSASPR.[S]	1xiTRAQ8plex [N-Term]; 2xPhospho [S10(100); S12(100)]	Q96S55 2xPhospho [S151(100); S153(100)]	2	S151	S153			1	1	4	0	1717.81	48.2	28.9	54	59.3	359.9	113.2	51.7	84.7		42.9333	146.6	3.4146
Q9NZ63	C9orf78	Q9NZ63 [12-28]	[R].RGDSESEEDEQDSEEVR.[L]	1xiTRAQ8plex [N-Term]; 2xPhospho [S4(100); S6(100)]	Q9NZ63 2xPhospho [S15(100); S17(100)]	2	S15	S17			1	1	2	1	2459.94	169.6	58.9	110.3	80.7	71.4	62.5	105.7	140.8		111.4	81.225	0.729129
Q9NZ63	C9orf78	Q9NZ63 [11-28]	[R].RRGDSESEEDEQDSEEVR.[L]	1xiTRAQ8plex [N-Term]; 2xPhospho [S5(100); S7(100)]	Q9NZ63 2xPhospho [S15(100); S17(100)]	2	S15	S17			1	1	3	2	2616.04	174.4	61.5	101.7	88.4	84.6	131.3	70.7	87.4		102.2	101.5	0.993151
Q9H3Z4	DNAJC5	Q9H3Z4 [8-24]	[R].SLSTSGESLYHVLGLDK.[N]	2xPhospho [S8(99.7); T/S/Y]; 1xiTRAQ8plex [K17(100)]	Q9H3Z4 2xPhospho [S15(99.7); T/S/Y]	2	S15	T/S/Y			1	1	10	0	2574.27	50.4	227.9	157.5	126.9	146.9	15.6	54.9	19.9		111.067	111.725	1.00593
O75152	ZC3H11A	O75152 [141-178]	[K].VESSENVPSPTHPPVVINAADDDEDDDDQFSEEGDETK.[T]	1xiTRAQ8plex [K38(100)]; 2xPhospho [S9(98.7); S31(100)]	O75152 2xPhospho [S149(98.7); S171(100)]	2	S149	S171			1	3	2	0	4897.09	78	94.9	150.5	138.2	135.1	92	90.8	20.4		87.9	128.95	1.46701
Q9Y618	NCOR2	Q9Y618 [145-166]	[K].LEPVSPPSPPHTDPELELVPPR.[L]	1xiTRAQ8plex [N-Term]; 2xPhospho [S5(100); S8(100)]	Q9Y618 2xPhospho [S149(100); S152(100)]	2	S149	S152			1	8	11	0	2867.39	19	63.1	187.7	229.5	171.3	31	68.7	29.7		50.2667	154.875	3.08107
Q12888	TP53BP1	Q12888 [1017-1031]	[K].NGSTAVAESVASPQK.[T]	1xPhospho [S12(100)]; 1xDeamidated [N1(100)]; 1xiTRAQ8plex [K15(100)]	Q12888 1xPhospho [S1028(100)]	1	S1028				1	3	11	0	2135.08	187.4	63.4	58.7	102.3	104.9	156.9	58.8	67.6		103.2	105.7	1.02422
Q9BUA3	SPINDOC	Q9BUA3 [144-170]	[R].AEQPSPPNSDSGQDAHPDPDANPDAAR.[M]	1xiTRAQ8plex [N-Term]; 2xPhospho [S5(100); S]	Q9BUA3 2xPhospho [S148(100); S]	2	S148	S			1	1	2	0	3220.32	63.9	71.5	113.4	104.2	101.8	69.4	171.1	104.8		102.167	97.2	0.951387
Q15648	MED1	Q15648 [1475-1496]	[K].SYQNSPSSDDGIRPLPEYSTEK.[H]	1xiTRAQ8plex [S/K]; 2xPhospho [S7(99.1); S8(99.1)]	Q15648 2xPhospho [S1479(100); S/Y/T]	2	S1479	S/Y/T			1	1	4	0	3238.48	58.6	62.8	88.9	272.1	132.5	60.7	37.5	86.9		52.9667	138.55	2.6158
Q5T200	ZC3H13	Q5T200 [1447-1479]	[K].LDDAHSLGSGAGEGYEPISDDELDEILAGDAEK.[R]	1xiTRAQ8plex [K33(100)]; 2xPhospho [S9(98.6); S19(100)]	Q5T200 2xPhospho [S1455(98.6); S1465(100)]	2	S1455	S1465			1	1	2	0	4156.86	13.8	35.6	113.2	321.3	206.7	37.7	63.7	7.9		37.7	169.725	4.50199
Q96E09	FAM122A	Q96E09 [136-150]	[K].RIDFIPVSPAPSPTR.[G]	1xiTRAQ8plex [N-Term]; 2xPhospho [S8(100); S12(99.6)]	Q96E09 2xPhospho [S143(100); S147(99.6)]	2	S143	S147			1	1	14	1	2117.05	55.1	67.7	127.6	143.3	176.5	100.5	64.3	65	CDK2	62.3667	136.975	2.19629
Q9NQS7	INCENP	Q9NQS7 [127-154]	[R].AAAAAAAATMALAAPSSPTPESPTMLTK.[K]	2xPhospho [S17(99.3); S22(99.3)]; 1xiTRAQ8plex [K28(100)]	Q9NQS7 2xPhospho [S143(99.3); S148(99.3)]	2	S143	S148			1	2	8	0	3367.65	38.7	70.8	148.5	150.6	183.1	44.9	100.5	63		70	131.775	1.8825
Q96E09	FAM122A	Q96E09 [137-150]	[R].IDFIPVSPAPSPTR.[G]	1xiTRAQ8plex [N-Term]; 2xPhospho [S7(100); S/T]	Q96E09 2xPhospho [S143(100); S/T]	2	S143	S/T			1	1	2	0	1960.95	17.1	16.9	31.7	190.1	432.7	61.1	30.4	20	CDK2	21.4667	178.9	8.33385
Q02880	TOP2B	Q02880 [1399-1427]	[K].ASPITNDGEDEFVPSDGLDKDEYTFSPGK.[S]	2xPhospho [S26(100); S/T/Y]; iTRAQ8plex [K]	Q02880 2xPhospho [S1424(100); S/T/Y]	2	S1424	S/T/Y			1	1	1	1	4202.95	46.5	79.8	149.3	109.2	96.6	84.6	143	90.8	CDK1	89.7667	109.925	1.22456
Q13523	PRPF4B	Q13523 [129-153]	[K].VQSGMGLILQGYESGSEEEGEIHEK.[A]	2xPhospho [S14(100); S16(100)]; 1xiTRAQ8plex [K25(100)]	Q13523 2xPhospho [S142(100); S144(100)]	2	S142	S144			1	1	8	0	3474.6	23.8	22	132.8	327.6	230.1	15.8	26.8	21		24.2	176.575	7.29649
Q13523	PRPF4B	Q13523 [129-153]	[K].VQSGMGLILQGYESGSEEEGEIHEK.[A]	1xiTRAQ8plex [V/K]; 2xPhospho [S14(100); S16(100)]; 1xDeamidated [Q10(100)]	Q13523 2xPhospho [S142(100); S144(100)]	2	S142	S144			1	1	1	0	3475.58	19.6	22.9	107.3	326.6	236.1	24.3	41.1	22		27.8667	173.575	6.22877
Q13523	PRPF4B	Q13523 [129-153]	[K].VQSGMGLILQGYESGSEEEGEIHEK.[A]	2xPhospho [S14(100); S16(100)]; 1xOxidation [M5(100)]; 1xiTRAQ8plex [K25(100)]	Q13523 2xPhospho [S142(100); S144(100)]	2	S142	S144			1	1	8	0	3490.59	11.6	21.2	86.4	367.6	227.5	22.5	47.6	15.6		26.8	176	6.56716
Q02880	TOP2B	Q02880 [1397-1418]	[K].VKASPITNDGEDEFVPSDGLDK.[D]	2xPhospho [S4(100); S17(100)]; iTRAQ8plex [K]	Q02880 2xPhospho [S1400(100); S1413(100)]	2	S1400	S1413			1	1	2	1	3405.66	32.7	33.6	63	317.7	224	35.7	60.3	33		42.2	160.1	3.79384
Q02880	TOP2B	Q02880 [1397-1427]	[K].VKASPITNDGEDEFVPSDGLDKDEYTFSPGK.[S]	2xPhospho [S4(100); S17(100)]; iTRAQ8plex [K]	Q02880 2xPhospho [S1400(100); S1413(100)]	2	S1400	S1413			1	1	6	2	4734.32	131.6	46	93.8	133	175.8	49.9	55	115		77.5333	113.125	1.45905
Q96T58	SPEN	Q96T58 [1372-1389]	[R].DLEPGEVPSDSDEDGEHK.[S]	2xPhospho [S9(100); S11(100)]; 1xiTRAQ8plex [K18(100)]	Q96T58 2xPhospho [S1380(100); S1382(100)]	2	S1380	S1382			1	1	2	0	2723.16	158.3	103.1	32.7	23.9	29.6	165	68.9	218.5		110.1	62.8	0.570391
Q96T23	RSF1	Q96T23 [1357-1378]	[K].VGSPLDYSLVDLPSTNGQSPGK.[A]	1xiTRAQ8plex [V/K]; 2xPhospho [S3(100); S/T/Y]; 1xDeamidated [N/Q]	Q96T23 2xPhospho [S1359(100); S/T/Y]	2	S1359	S/T/Y			1	1	6	0	3000.45	37.6	47.5	133.5	182.2	203.4	50.4	102.2	43.2		62.4333	142.375	2.28043
Q9NTI5	PDS5B	Q9NTI5 [1356-1373]	[R].AESPESSAIESTQSTPQK.[G]	2xPhospho [S3(100); S6(99.4)]; 1xiTRAQ8plex [K18(100)]	Q9NTI5 2xPhospho [S1358(100); S1361(99.4)]	2	S1358	S1361			1	1	6	0	2645.22	142.6	136.4	59	51.4	41.4	65.7	139.7	163.8		139.567	54.375	0.389599
O60841	EIF5B	O60841 [131-145]	[K].VEMYSGSDDDDDFNK.[L]	1xiTRAQ8plex [K15(100)]; 2xPhospho [S5(100); S7(100)]; 1xOxidation [M3(100)]	O60841 2xPhospho [S135(100); S137(100)]	2	S135	S137			1	2	2	0	2521	72.2	46.8	93.7	90.6	78.2	111.3	78.1	229.2		65.7	93.45	1.42237
O60841	EIF5B	O60841 [131-148]	[K].VEMYSGSDDDDDFNKLPK.[K]	2xPhospho [S5(100); S7(100)]; iTRAQ8plex [Y]	O60841 2xPhospho [S135(100); S137(100)]	2	S135	S137			1	2	2	1	3147.44	50	52.6	297.3	96.5	130	27.3	20	126.3		40.8667	137.775	3.37133
O60841	EIF5B	O60841 [131-145]	[K].VEMYSGSDDDDDFNK.[L]	2xPhospho [S5(100); S7(100)]; 1xiTRAQ8plex [K15(100)]	O60841 2xPhospho [S135(100); S137(100)]	2	S135	S137			1	2	14	0	2505	85.5	77.5	67.2	89	87	89.7	44	260.2		69	83.225	1.20616
Q9UKA4	AKAP11	Q9UKA4 [1335-1354]	[K].YPSCESVTDEYAGHLIQILK.[Q]	1xiTRAQ8plex [K20(100)]; 1xCarbamidomethyl [C4]; 2xPhospho [S6(99.1); T8(99.1)]	Q9UKA4 2xPhospho [S1340(99.1); T1342(99.1)]	2	S1340	T1342			1	1	8	0	3091.47	32.7	23.8	166.9	164.4	215.3	70.9	36.3	89.7		30.9333	154.375	4.99057
Q8NDX1	PSD4	Q8NDX1 [127-145]	[R].QNTASPGSPVNSHLPGSPK.[Q]	2xPhospho [S8(100); S17(100)]; 1xiTRAQ8plex [K19(100)]	Q8NDX1 2xPhospho [S134(100); S143(100)]	2	S134	S143			1	1	7	0	2643.28	176.6	102.2	70.6	57.4	61.9	92.1	91.4	147.8		123.4	70.5	0.571313
P51858	HDGF	P51858 [126-146]	[K].KGNAEGSSDEEGKLVIDEPAK.[E]	2xPhospho [S7(100); S8(100)]; iTRAQ8plex [K]	P51858 2xPhospho [S132(100); S133(100)]	2	S132	S133			1	1	2	2	3549.82	93.3	199.7	20.7	41.9	100.4	26.6	283.6	33.8		192.2	47.4	0.246618
P51858	HDGF	P51858 [127-148]	[K].GNAEGSSDEEGKLVIDEPAKEK.[N]	iTRAQ8plex [G]; 2xPhospho [S6(100); S7(100)]	P51858 2xPhospho [S132(100); S133(100)]	2	S132	S133			1	1	2	2	3678.86	3.1	260.3	35.5	12.1	5.1	8.9	470.4	4.5		244.6	15.4	0.0629599
P51858	HDGF	P51858 [127-146]	[K].GNAEGSSDEEGKLVIDEPAK.[E]	iTRAQ8plex [G]; 2xPhospho [S6(100); S7(100)]	P51858 2xPhospho [S132(100); S133(100)]	2	S132	S133			1	1	6	1	3117.52	39.8	204.1	91	36.1	71.7	31.8	301.3	24.3		181.733	57.65	0.317223
P55081	MFAP1	P55081 [127-147]	[R].MEREDSSEEEEEEIDDEEIER.[R]	1xiTRAQ8plex [N-Term]; 2xPhospho [S6(100); S7(100)]; 1xOxidation [M1(100)]	P55081 2xPhospho [S132(100); S133(100)]	2	S132	S133			1	1	2	1	3107.18	72.5	166.1	136.5	55.5	49.1	81.7	174.3	64.2		137.633	80.7	0.586341
P51858	HDGF	P51858 [126-146]	[K].KGNAEGSSDEEGKLVIDEPAK.[E]	iTRAQ8plex [K]; 2xPhospho [S7(100); S8(100)]; 1xDeamidated [N3(100)]	P51858 2xPhospho [S132(100); S133(100)]	2	S132	S133			1	1	1	2	3550.8	50.6	172.2	97.6	89.6	87.6	59.7	176.6	66.3		133.133	83.625	0.62813
P55081	MFAP1	P55081 [127-147]	[R].MEREDSSEEEEEEIDDEEIER.[R]	1xiTRAQ8plex [N-Term]; 2xPhospho [S6(100); S7(100)]	P55081 2xPhospho [S132(100); S133(100)]	2	S132	S133			1	1	8	1	3091.18	74.3	64.4	122	153.1	57.4	108	106.2	114.7		81.6333	110.125	1.34902
O75446	SAP30	O75446 [128-159]	[K].RKGSDDDGGDSPVQDIDTPEVDLYQLQVNTLR.[R]	1xiTRAQ8plex [K2(100)]; 2xPhospho [S4(100); S11(98.1)]	O75446 2xPhospho [S131(100); S138(98.1)]	2	S131	S138			1	1	2	2	4314.04	32.6	83.7	156.7	114.7	101.4	142.1	150.1	18.7		88.8	128.725	1.44961
O60293	ZFC3H1	O60293 [1295-1314]	[R].KPISDNSFSSDEEQSTGPIK.[Y]	2xPhospho [S9(100); S10(100)]; iTRAQ8plex [K]	O60293 2xPhospho [S1303(100); S1304(100)]	2	S1303	S1304			1	1	2	0	3238.57	34.8	74.7	68.1	144.1	46.5	65.7	319.1	47		142.867	81.1	0.567662
O15400	STX7	O15400 [124-138]	[R].ASSRVSGSFPEDSSK.[E]	2xPhospho [S6(100); S]; 1xiTRAQ8plex [K15(100)]	O15400 2xPhospho [S129(100); S]	2	S129	S			1	1	6	1	2309.07	405.7	125.2	24.8	18.1	18.1	87.4	23.7	97		184.867	37.1	0.200685
Q8WWQ0	PHIP	Q8WWQ0 [1278-1298]	[K].KVLSDSEDEEKDADVPGTSTR.[K]	iTRAQ8plex [K]; 2xPhospho [S4(100); S6(100)]	Q8WWQ0 2xPhospho [S1281(100); S1283(100)]	2	S1281	S1283			1	1	2	2	3350.62	17.1	138.6	47.8	7.9	7	17.8	549.9	13.9		235.2	20.125	0.0855655
Q8WWQ0	PHIP	Q8WWQ0 [1278-1288]	[K].KVLSDSEDEEK.[D]	2xPhospho [S4(100); S6(100)]; iTRAQ8plex [K]	Q8WWQ0 2xPhospho [S1281(100); S1283(100)]	2	S1281	S1283			1	1	2	1	2351.15	287.3	88.7	18.7	32.8	45.9	158.6	17.9	150.2		131.3	64	0.487433
Q9BTC0	DIDO1	Q9BTC0 [1244-1274]	[K].YPLCSADAAVSTTPPGSPPPPPPLPEPPVLK.[V]	1xiTRAQ8plex [K31(100)]; 1xCarbamidomethyl [C4]; 2xPhospho [S17(99.1); S/T/Y]	Q9BTC0 2xPhospho [S1260(99.1); S/T/Y]	2	S1260	S/T/Y			1	1	5	0	3917.97	28.5	73.2	137.1	170.5	150.8	77.7	131.3	31.1		77.6667	134.025	1.72564
Q14137	BOP1	Q14137 [118-133]	[R].IGDEYAEDSSDEEDIR.[N]	1xiTRAQ8plex [N-Term]; 2xPhospho [S9(100); S10(100)]	Q14137 2xPhospho [S126(100); S127(100)]	2	S126	S127			1	2	10	0	2306.89	33.4	44.2	77.6	137.9	120.3	69.5	248.7	68.3		108.767	101.325	0.931581
Q13085	ACACA	Q13085 [1248-1279]	[R].IFDEVMGCFSDSPPQSPTFPEAGHTSLYDEDK.[V]	1xCarbamidomethyl [C8]; 2xPhospho [S12(100); S16(98.1)]; 2xiTRAQ8plex [Y28(100); K32(100)]	Q13085 2xPhospho [S1259(100); S1263(98.1)]	2	S1259	S1263			1	1	2	0	4676.11	31.4	80.8	151.3	110.6	97.9	85.7	144.8	97.4		85.6667	111.375	1.3001
P06748	NPM1	P06748 [102-134]	[R].LKCGSGPVHISGQHLVAVEEDAESEDEEEEDVK.[L]	1xCarbamidomethyl [C3]; 2xPhospho [S24(100); S]; 1xiTRAQ8plex [K33(100)]	P06748 2xPhospho [S125(100); S]	2	S125	S			1	2	3	1	4389.99	31.7	70.1	111.2	102.1	136.4	88.4	174.4	85.6	ATR	92.0667	109.525	1.18963
P46100	ATRX	P46100 [1226-1252]	[K].IKPVTENLVLSSHTGFCQSSGDEALSK.[S]	1xCarbamidomethyl [C17]; 2xPhospho [S19(91.9); S20(91.9)]; iTRAQ8plex [K]	P46100 2xPhospho [S1244(91.9); S1245(91.9)]	2	S1244	S1245			1	3	3	0	3976.99	66.7	41.3	96.7	297.1	50.1	43.8	111.1	93.2		73.0333	121.925	1.66944
Q92766	RREB1	Q92766 [1193-1230]	[K].FSPFLQTAEDNTQDEVAGAPADHHGPSDEEQGSPPEDK.[L]	1xiTRAQ8plex [F/K]; 2xPhospho [S27(100); S33(100)]; 1xDeamidated [Q31(100)]	Q92766 2xPhospho [S1219(100); S1225(100)]	2	S1219	S1225			1	2	4	0	4819.08	41.5	86	136.4	169.2	122.5	83.4	82.3	78.7		69.9333	127.875	1.82853
Q92766	RREB1	Q92766 [1193-1230]	[K].FSPFLQTAEDNTQDEVAGAPADHHGPSDEEQGSPPEDK.[L]	1xiTRAQ8plex [K38(100)]; 2xPhospho [S27(100); S33(100)]	Q92766 2xPhospho [S1219(100); S1225(100)]	2	S1219	S1225			1	2	8	0	4818.1	59.1	67.5	114	186.2	128.7	75.3	84.6	84.6		70.4	126.05	1.79048
Q12888	TP53BP1	Q12888 [1060-1074]	[R].GNLLHFPSSQGEEEK.[E]	1xiTRAQ8plex [K15(100)]; 1xPhospho [S9(100)]	Q12888 1xPhospho [S1068(100)]	1	S1068				1	2	6	0	2360.17	118.9	60.2	67.3	137.2	97.6	171.3	35.6	111.8		71.5667	118.35	1.6537
Q12888	TP53BP1	Q12888 [1107-1129]	[K].MVIQGPSSPQGEAMVTDVLEDQK.[E]	1xPhospho [S8(98.8)]; 2xOxidation [M1(100); M14(100)]; 1xiTRAQ8plex [K23(100)]	Q12888 1xPhospho [S1114(98.8)]	1	S1114				1	2	30	0	3179.55	27.6	44.7	97.9	297.7	217.1	39.4	59.4	16.1		43.9	163.025	3.71355
Q9Y5J1	UTP18	Q9Y5J1 [115-131]	[R].VQEHEDSGDSEVENEAK.[G]	1xiTRAQ8plex [K17(100)]; 2xPhospho [S7(100); S10(100)]	Q9Y5J1 2xPhospho [S121(100); S124(100)]	2	S121	S124			1	1	2	0	2670.14	69.5	212.8	49.5	43.4	36.4	117	173.8	97.5		152.033	61.575	0.40501
Q9NTI5	PDS5B	Q9NTI5 [1172-1196]	[K].GRLDSSEMDHSENEDYTMSSPLPGK.[K]	2xPhospho [S11(100); S/Y/T]; 1xiTRAQ8plex [K25(100)]	Q9NTI5 2xPhospho [S1182(100); S/Y/T]	2	S1182	S/Y/T			1	2	4	1	3550.54	93.3	56.6	122.2	211.1	147.7	72.6	52.2	44.3		67.3667	138.4	2.05443
Q9HAF1	MEAF6	Q9HAF1 [114-154]	[K].REPGSGTESDTSPDFHNQENEPSQEDPEDLDGSVQGVKPQK.[A]	iTRAQ8plex [R]; 2xPhospho [S5(97.6); S/T]; 1xDeamidated [Q24(95.4)]	Q9HAF1 2xPhospho [S118(97.6); S/T]	2	S118	S/T			1	2	2	1	5540.51	45.4	98.3	115	277.7	74.4	65.2	110.2	13.7		84.6333	133.075	1.57237
Q9BVV8	FAM174C	Q9BVV8 [103-129]	[R].YGLLANTEDPTEMASLDSDEETVFESR.[N]	1xiTRAQ8plex [N-Term]; 2xPhospho [S15(100); S18(100)]; 1xOxidation [M13(100)]	Q9BVV8 2xPhospho [S117(100); S120(100)]	2	S117	S120			1	1	4	0	3499.47	12.9	69.8	158.6	211.5	187.1	35.2	59.6	65.3		47.4333	148.1	3.12228
P20701	ITGAL	P20701 [1130-1170]	[R].GVPNGIPAEDSEQLASGQEAGDPGCLKPLHEKDSESGGGKD.[-]	1xCarbamidomethyl [C25]; 2xPhospho [S34(100); S36(100)]; 3xiTRAQ8plex [K27(100); K32(100); K40(100)]	P20701 2xPhospho [S1163(100); S1165(100)]	2	S1163	S1165			1	2	1	2	5509.65	27.5	70.8	132.5	96.9	85.7	75	126.8	184.8		75.0333	97.525	1.29976
P55081	MFAP1	P55081 [107-126]	[K].IVEPEVVGESDSEVEGDAWR.[M]	1xiTRAQ8plex [N-Term]; 2xPhospho [S10(100); S12(100)]	P55081 2xPhospho [S116(100); S118(100)]	2	S116	S118			1	1	43	0	2666.16	37.1	38	110.4	275.3	188.7	59.7	38.6	52.1		37.9	158.525	4.18272
Q6JBY9	RCSD1	Q6JBY9 [113-131]	[K].AMVSPFHSPPSTPSSPGVR.[S]	1xiTRAQ8plex [N-Term]; 2xPhospho [S4(100); S8(100)]	Q6JBY9 2xPhospho [S116(100); S120(100)]	2	S116	S120			1	3	2	0	2402.09	98.5	17.4	32.5	247.1	254.3	92	31.1	27.1		49	156.475	3.19337
Q3KQU3	MAP7D1	Q3KQU3 [111-129]	[R].RSSQPSPTAVPASDSPPTK.[Q]	1xiTRAQ8plex [K19(100)]; 2xPhospho [S6(100); S/T]	Q3KQU3 2xPhospho [S116(100); S/T]	2	S116	S/T			1	3	10	1	2678.3	65.1	321.5	16.8	9.3	34.9	225.4	82.7	44.4		156.433	71.6	0.457703
Q7Z309; G1UD79		Q7Z309 [108-122]; G1UD79 [127-141]	[K].RIDFTPVSPAPSPTR.[G]	1xiTRAQ8plex [N-Term]; 2xPhospho [S8(100); S12(100)]	Q7Z309 2xPhospho [S115(100); S119(100)]; G1UD79 2xPhospho [S134(100); S138(100)]	2	S115	S119			2	2	7	1	2105.01	88.5	87.4	116.3	110.9	99	119.5	97	81.4		90.9667	111.425	1.2249
Q8WUZ0	BCL7C	Q8WUZ0 [110-142]	[K].GTEPSPGGTPQPSRPVSPAGPPEGVPEEAQPPR.[L]	1xiTRAQ8plex [N-Term]; 2xPhospho [S5(99.4); S/T]	Q8WUZ0 2xPhospho [S114(99.4); S/T]	2	S114	S/T			1	2	8	0	3723.74	35.8	75	100.7	256.6	130.7	58.3	66	76.8		58.9333	136.575	2.31745
Q13464	ROCK1	Q13464 [1094-1120]	[K].LLDLSDSTSVASFPSADETDGNLPESR.[I]	1xiTRAQ8plex [N-Term]; 2xPhospho [S12(100); T/S]	Q13464 2xPhospho [S1105(100); T/S]	2	S1105	T/S			1	1	6	0	3287.45	26.9	87.5	150.8	116.6	192.4	73.3	123.8	28.8		79.4	133.275	1.67853
Q86XP3	DDX42	Q86XP3 [100-129]	[R].QQFHSKPVDSDSDDDPLEAFMAEVEDQAAR.[D]	1xiTRAQ8plex [K6(100)]; 2xPhospho [S10(100); S12(100)]	Q86XP3 2xPhospho [S109(100); S111(100)]	2	S109	S111			1	2	2	0	4145.83	34.3	88.2	165	120.7	106.8	93.5	158	33.5		93.5	121.5	1.29947
O60841	EIF5B	O60841 [105-119]	[K].KQSFDDNDSEELEDK.[D]	iTRAQ8plex [K]; 2xPhospho [S3(100); S9(100)]	O60841 2xPhospho [S107(100); S113(100)]	2	S107	S113			1	2	4	1	2871.31	90.3	62.6	24.4	17.9	15.8	69.2	160.2	359.7		104.367	31.825	0.304935
Q6JBY9	RCSD1	Q6JBY9 [89-112]	[K].LQANLTFDPAALLPGASPKSPGLK.[A]	2xPhospho [S17(100); S20(100)]; iTRAQ8plex [K]	Q6JBY9 2xPhospho [S105(100); S108(100)]	2	S105	S108			1	2	8	1	3478.89	194.4	39	53.1	256.8	142.9	54.3	39.9	19.5		91.1	126.775	1.3916
Q8IZL8	PELP1	Q8IZL8 [1040-1075]	[R].EGESPAAGPPPQELVEEEPSAPPTLLEEETEDGSDK.[V]	2xPhospho [S4(100); T/S]; 1xiTRAQ8plex [K36(100)]	Q8IZL8 2xPhospho [S1043(100); T/S]	2	S1043	T/S			1	3	1	0	4529.05	35	98	155.5	142.8	139.6	114.1	93.8	21.1		75.6	138	1.8254
O43159	RRP8	O43159 [99-112]	[K].QGPPCSDSEEEVER.[K]	1xiTRAQ8plex [N-Term]; 1xCarbamidomethyl [C5]; 2xPhospho [S6(100); S8(100)]	O43159 2xPhospho [S104(100); S106(100)]	2	S104	S106			1	2	6	0	2082.8	176.2	32.9	20.3	14.9	29.3	205.2	217.2	104		142.1	67.425	0.47449
O43159	RRP8	O43159 [99-113]	[K].QGPPCSDSEEEVERK.[K]	1xCarbamidomethyl [C5]; 2xPhospho [S6(100); S8(100)]; 1xiTRAQ8plex [K15(100)]	O43159 2xPhospho [S104(100); S106(100)]	2	S104	S106			1	2	2	1	2515.1	244.5	62.9	19	13.9	12.3	258.2	40	149.2		115.8	75.85	0.655009
O60231	DHX16	O60231 [99-113]	[R].LLEDSEESSEETVSR.[A]	1xiTRAQ8plex [N-Term]; 2xPhospho [S5(100); S8(99.6)]	O60231 2xPhospho [S103(100); S106(99.6)]	2	S103	S106			1	3	8	0	2173.91	81.8	44.1	106.9	81	112.4	141.3	81.5	151		69.1333	110.4	1.59691
Q99683	MAP3K5	Q99683 [1015-1037]	[R].TLFLGIPDENFEDHSAPPSPEEK.[D]	2xPhospho [S15(100); S19(100)]; 1xiTRAQ8plex [K23(100)]	Q99683 2xPhospho [S1029(100); S1033(100)]	2	S1029	S1033			1	1	13	0	3337.55	60.8	25.3	171	213.2	265.8	33.9	24	6.1		36.7	170.975	4.65872
P17096	HMGA1	P17096 [89-107]	[K].KLEKEEEEGISQESSEEEQ.[-]	2xPhospho [S14(100); S15(100)]; iTRAQ8plex [K]	P17096 2xPhospho [S102(100); S103(100)]	2	S102	S103			1	1	2	2	3309.54	32.9	206.3	12.4	19.9	21.6	30.2	451.5	25.2		230.233	21.025	0.0913204
P05387	RPLP2	P05387 [99-115]	[K].KEESEESDDDMGFGLFD.[-]	1xiTRAQ8plex [K1(100)]; 2xPhospho [S4(100); S7(100)]	P05387 2xPhospho [S102(100); S105(100)]	2	S102	S105			1	3	67	1	2718.1	33.6	29.3	90.1	181.9	320	41.7	28.3	75		30.4	158.425	5.21135
Q9H6Z4	RANBP3	Q9H6Z4 [96-120]	[R].SAGGSSPEGGEDSDREDGNYCPPVK.[R]	1xiTRAQ8plex [K25(100)]; 1xCarbamidomethyl [C21]; 2xPhospho [S6(99); S13(100)]	Q9H6Z4 2xPhospho [S101(99); S108(100)]	2	S101	S108			1	4	5	1	3335.4	119	70.7	53.1	37.2	34.9	130.2	123.9	231		104.533	63.85	0.61081
Q86YP4	GATAD2A	Q86YP4 [97-116]	[R].RPPSPDVIVLSDNEQPSSPR.[V]	1xiTRAQ8plex [N-Term]; 2xPhospho [S4(100); S11(100)]	Q86YP4 2xPhospho [S100(100); S107(100)]	2	S100	S107			1	5	10	0	2654.25	44.8	68.8	119.6	235	100.6	69.3	108.9	53.2		74.1667	131.125	1.76798
O75995	SASH3	O75995 [306-342]	[K].LLTAAELLLDYDTGSEEAEEGAESSQEPVAHTVSEPK.[V]	iTRAQ8plex [L]; 2xPhospho [S/T]	O75995 2xPhospho [S/T]	2	S/T	S/T			1	1	18	0	4988.4	58.1	79.3	131.1	110.2	203.5	74.3	125.5	18		87.6333	129.775	1.48089
Q92615	LARP4B	Q92615 [509-545]	[K].FTSSQTQSPTPPKPPSPSFELGLSSFPPLPGAAGNLK.[T]	iTRAQ8plex [F]; 2xPhospho [S/T]; 1xDeamidated [Q7]	Q92615 2xPhospho [S/T]	2	S/T	S/T			1	2	3	0	4840.47	40.8	80.7	151	110.5	131.9	85.6	144.6	54.9		88.7	119.75	1.35006
O15357	INPPL1	O15357 [979-1006]	[K].NSFNNPAYYVLEGVPHQLLPPEPPSPAR.[A]	1xiTRAQ8plex [N-Term]; 1xPhospho [Y8(99.5)]	O15357 1xPhospho [Y986(99.5)]	1	Y986				1	2	2	0	3487.74	30.2	24.3	236.5	146.4	185.4	25.8	43.5	107.9		32.6667	148.525	4.54668
Q9NZM3	ITSN2	Q9NZM3 [961-973]	[K].REEPEALYAAVNK.[K]	1xPhospho [Y8(100)]; 1xiTRAQ8plex [K13(100)]	Q9NZM3 1xPhospho [Y968(100)]	1	Y968				1	2	2	1	2178.14	269.4	105.8	125.5	80.2	67.5	59.9	36.7	55.1		137.3	83.275	0.606519
Q13523	PRPF4B	Q13523 [832-853]	[K].LCDFGSASHVADNDITPYLVSR.[F]	1xiTRAQ8plex [N-Term]; 1xCarbamidomethyl [C2]; 1xPhospho [Y18(99.1)]; 1xDeamidated [N13(100)]	Q13523 1xPhospho [Y849(99.1)]	1	Y849				1	2	2	0	2822.3	7.1	101.6	168.2	165.9	88.3	19.3	242.8	6.7		117.167	110.425	0.942461
P18433	PTPRA	P18433 [787-802]	[K].VVQEYIDAFSDYANFK.[-]	1xPhospho [Y12(99.7)]; 1xiTRAQ8plex [K16(100)]	P18433 1xPhospho [Y798(99.7)]	1	Y798				1	1	6	0	2597.28	52.8	186.3	141.7	59.2	199.4	38.2	64.6	57.7		101.233	109.625	1.08289
O15117	FYB1	O15117 [564-575]	[K].TTAVEIDYDSLK.[L]	1xPhospho [Y8(100)]; 1xiTRAQ8plex [K12(100)]	O15117 1xPhospho [Y571(100)]	1	Y571				1	1	2	0	2043.05	74.7	83.9	208.7	210.8	174.9	22.5	19	5.5		59.2	154.225	2.60515
P29350	PTPN6	P29350 [559-570]	[K].HKEDVYENLHTK.[N]	1xPhospho [Y6(100)]; iTRAQ8plex [K]	P29350 1xPhospho [Y564(100)]	1	Y564				1	1	2	1	2505.33	450.4	104.5	20.4	32.8	33.6	49.6	25.4	83.4		193.433	34.1	0.176288
P09769	FGR	P09769 [406-419]	[R].LIKDDEYNPCQGSK.[F]	1xCarbamidomethyl [C10]; 1xPhospho [Y7(100)]; iTRAQ8plex [K]	P09769 1xPhospho [Y412(100)]	1	Y412				1	1	2	1	2659.36	311.4	85.2	36.8	66.7	47.6	35.8	156.2	60.2		184.267	46.725	0.253573
Q9NWQ8	PAG1	Q9NWQ8 [351-363]	[R].SPSSCNDLYATVK.[D]	1xiTRAQ8plex [K13(100)]; 1xCarbamidomethyl [C5]; 1xPhospho [Y9(99.6)]	Q9NWQ8 1xPhospho [Y359(99.6)]	1	Y359				1	1	2	0	2130.04	242.9	117.7	53.3	52	52.9	89.6	90.2	101.5		150.267	61.95	0.412267
P43405	SYK	P43405 [314-334]	[R].QESTVSFNPYEPELAPWAADK.[G]	1xPhospho [Y10(100)]; 1xiTRAQ8plex [K21(100)]	P43405 1xPhospho [Y323(100)]	1	Y323				1	1	4	0	3067.49	23.9	20	91.7	93.5	443.8	28.5	33.4	65.2		25.7667	164.375	6.37937
Q13627	DYRK1A	Q13627 [318-325]	[R].IYQYIQSR.[F]	1xiTRAQ8plex [N-Term]; 1xPhospho [Y4(100)]	Q13627 1xPhospho [Y321(100)]	1	Y321				1	2	13	0	1454.73	52.1	89.2	74.7	55.6	57.4	108.8	291.7	70.4		144.333	74.125	0.513568
Q9NWQ8	PAG1	Q9NWQ8 [301-329]	[K].SREEDPTLTEEEISAMYSSVNKPGQLVNK.[S]	1xPhospho [Y17(98.5)]; iTRAQ8plex [Y]	Q9NWQ8 1xPhospho [Y317(98.5)]	1	Y317				1	1	2	1	4244.16	174.8	45.9	85.9	182.2	105.6	48.7	82.2	74.8		100.967	105.6	1.04589
P54725	RAD23A	P54725 [276-321]	[R].HQEQFIQMLNEPPGELADISDVEGEVGAIGEEAPQMNYIQVTPQEK.[E]	1xiTRAQ8plex [H/K]; 1xPhospho [Y38(90.2)]; 1xOxidation [M36(100)]; 1xDeamidated [Q35(86.3)]	P54725 1xPhospho [Y313(90.2)]	1	Y313				1	1	2	0	5813.77	34	87.5	163.8	119.8	106	92.8	156.9	39.1		92.8	120.6	1.29957
P29597	TYK2	P29597 [282-294]	[R].LLAQAEGEPCYIR.[D]	1xiTRAQ8plex [N-Term]; 1xCarbamidomethyl [C10]; 1xPhospho [Y11(100)]	P29597 1xPhospho [Y292(100)]	1	Y292				1	4	5	0	1903.93	102.3	88.2	119.5	107.2	102.2	24.2	40.9	215.6		77.1333	88.275	1.14445
P29401	TKT	P29401 [265-281]	[K].NMAEQIIQEIYSQIQSK.[K]	1xPhospho [Y11(99.7)]; 1xiTRAQ8plex [K17(100)]	P29401 1xPhospho [Y275(99.7)]	1	Y275				1	3	2	0	2711.39	29.7	140.1	250.4	74.1	173.6	33.8	57.1	41.2		75.6333	132.975	1.75815
Q9HCK8	CHD8	Q9HCK8 [2513-2530]	[R].APGYPSSPVTTASGTTLR.[L]	1xiTRAQ8plex [N-Term]; 1xPhospho [Y4(97.9)]	Q9HCK8 1xPhospho [Y2516(97.9)]	1	Y2516				1	1	1	0	2147.07	89.5	56.5	107.3	136.8	75.8	195.4	99.7	39		81.9	128.825	1.57295
P28482	MAPK1	P28482 [173-191]	[R].VADPDHDHTGFLTEYVATR.[W]	1xiTRAQ8plex [N-Term]; 1xPhospho [Y15(99.6)]	P28482 1xPhospho [Y187(99.6)]	1	Y187				1	1	2	0	2528.18	33.8	616.1	14.3	36.5	24	25.1	28.7	21.5	ERK1	226.2	24.975	0.110411
Q16539	MAPK14	Q16539 [174-186]	[R].HTDDEMTGYVATR.[W]	1xiTRAQ8plex [N-Term]; 1xPhospho [Y9(100)]	Q16539 1xPhospho [Y182(100)]	1	Y182				1	3	6	0	1879.82	230.9	182.2	46.8	30.7	97.9	99.4	47.7	64.3	ASK1, MKK3	153.6	68.7	0.447266
Q03111	MLLT1	Q03111 [138-173]	[R].AGGVMVMPEGADTVSRPSPDYPMLPTIPLSAFSDPK.[K]	1xPhospho [Y21(97.6)]; 3xOxidation [M5(100); M7(100); M23(100)]; 1xiTRAQ8plex [K36(100)]	Q03111 1xPhospho [Y158(97.6)]	1	Y158				1	1	8	0	4467.18	32.5	83.5	156.3	160	101.1	88.5	149.6	28.6		88.5333	126.475	1.42856
Q92835	INPP5D	Q92835 [1158-1172]	[K].GRDYRDNTELPHHGK.[H]	1xiTRAQ8plex [K15(100)]; 1xPhospho [Y4(100)]	Q92835 1xPhospho [Y1161(100)]	1	Y1161				1	2	2	2	2483.24	441.8	108.3	39.7	29.1	25.7	22.5	38.1	94.8		196.067	29.25	0.149184
Q9BSJ8	ESYT1	Q9BSJ8 [1004-1018]	[R].DPPDPYVSLLLLPDK.[N]	1xPhospho [Y6(100)]; 1xiTRAQ8plex [K15(100)]	Q9BSJ8 1xPhospho [Y1009(100)]	1	Y1009				1	1	6	0	2370.28	10.2	21.4	46.7	119	515	22.7	38.3	26.7		23.3	175.85	7.54721
Q7Z6E9	RBBP6	Q7Z6E9 [981-999]	[R].DDATPVRDEPMDAESITFK.[S]	1xPhospho [T4(100)]; 1xiTRAQ8plex [K19(100)]	Q7Z6E9 1xPhospho [T984(100)]	1	T984				1	2	2	1	2825.35	76.5	35.8	120.5	222	122.8	83.5	51.3	87.6		54.5333	137.2	2.51589
Q3KQU3	MAP7D1	Q3KQU3 [95-104]	[R].GPTPPAMGPR.[D]	1xiTRAQ8plex [N-Term]; 1xPhospho [T3(100)]; 1xOxidation [M7(100)]	Q3KQU3 1xPhospho [T97(100)]	1	T97				1	3	1	0	1380.66	56.7	133.6	191.9	124.6	124.9	77.6	41.3	49.5		77.2	129.75	1.6807
Q3KQU3	MAP7D1	Q3KQU3 [93-104]	[K].SRGPTPPAMGPR.[D]	1xiTRAQ8plex [N-Term]; 1xPhospho [T5(100)]; 1xOxidation [M9(100)]	Q3KQU3 1xPhospho [T97(100)]	1	T97				1	3	1	1	1623.8	95.7	151.9	144.8	84.7	105.6	104.4	25.2	87.6		90.9333	109.875	1.2083
Q16513	PKN2	Q16513 [939-964]	[R].GREDVSNFDDEFTSEAPILTPPREPR.[I]	1xiTRAQ8plex [N-Term]; 1xPhospho [T20(100)]	Q16513 1xPhospho [T958(100)]	1	T958				1	1	6	2	3358.59	33	99.4	158.8	139.4	182	52.7	102.1	32.5		78.1667	133.225	1.70437
Q9Y2W1	THRAP3	Q9Y2W1 [948-955]	[K].DNIQPTTE.[-]	1xiTRAQ8plex [N-Term]; 1xPhospho [T7(99.4)]	Q9Y2W1 1xPhospho [T954(99.4)]	1	T954				1	1	2	0	1301.59	109	53.4	141.5	91.3	145.4	132.1	51.8	75.5		71.4	127.575	1.78676
O75064	DENND4B	O75064 [940-946]	[R].QTTWAGR.[S]	1xiTRAQ8plex [N-Term]; 1xPhospho [T3(99.6)]	O75064 1xPhospho [T942(99.6)]	1	T942				1	2	2	0	1203.58	355.5	36.5	58.6	60.7	64.8	91.3	23.4	109.2		138.467	68.85	0.497232
P15531	NME1	P15531 [89-105]	[R].VMLGETNPADSKPGTIR.[G]	1xPhospho [T6(100)]; 1xOxidation [M2(100)]; 1xiTRAQ8plex [K12(100)]	P15531 1xPhospho [T94(100)]	1	T94				1	6	4	0	2490.29	53	224.6	92.4	53.2	104.5	68.3	153.5	50.4	CDK1	143.7	79.6	0.553932
P15531	NME1	P15531 [89-105]	[R].VMLGETNPADSKPGTIR.[G]	1xiTRAQ8plex [K12(100)]; 1xPhospho [T6(100)]	P15531 1xPhospho [T94(100)]	1	T94				1	6	2	0	2474.29	50.2	208	92.8	64.9	121.8	71.4	144.6	46.4	CDK1	134.267	87.725	0.653364
Q92618	ZNF516	Q92618 [928-938]	[R].SATPTPTVIAR.[A]	1xiTRAQ8plex [N-Term]; 1xPhospho [T3(99.1)]	Q92618 1xPhospho [T930(99.1)]	1	T930				1	2	2	0	1497.8	163.9	40.6	69.3	77.3	112.1	170.2	30	136.6		78.1667	107.225	1.37175
Q6PD62	CTR9	Q6PD62 [914-933]	[K].GGEFDEFVNDDTDDDLPISK.[K]	1xiTRAQ8plex [K20(100)]; 1xPhospho [T12(100)]; 1xDeamidated [N9(100)]	Q6PD62 1xPhospho [T925(100)]	1	T925				1	1	2	0	2917.31	21.7	60.5	158.1	185.4	239.3	47.3	51.4	36.3		44.5333	157.525	3.53724
Q6PD62	CTR9	Q6PD62 [914-933]	[K].GGEFDEFVNDDTDDDLPISK.[K]	1xiTRAQ8plex [K20(100)]; 1xPhospho [T12(100)]	Q6PD62 1xPhospho [T925(100)]	1	T925				1	1	14	0	2916.33	33.2	55.2	196.8	221	157.1	39.2	52.9	44.6		47.1	153.525	3.25955
Q6PD62	CTR9	Q6PD62 [913-933]	[K].KGGEFDEFVNDDTDDDLPISK.[K]	1xPhospho [T13(100)]; iTRAQ8plex [K]	Q6PD62 1xPhospho [T925(100)]	1	T925				1	1	5	1	3348.63	69.2	69.7	166	170.3	112.7	61.1	56.5	94.5		65.1333	127.525	1.95791
Q12888	TP53BP1	Q12888 [1107-1129]	[K].MVIQGPSSPQGEAMVTDVLEDQK.[E]	1xPhospho [S8(99.2)]; 1xOxidation [M1(100)]; 1xiTRAQ8plex [K23(100)]	Q12888 1xPhospho [S1114(99.2)]	1	S1114				1	2	36	0	3163.55	27.5	47.4	98.9	292.9	216.6	33.4	64.2	19.2		46.3667	160.45	3.46046
Q9NYV4	CDK12	Q9NYV4 [883-895]	[R].LYNSEESRPYTNK.[V]	1xPhospho [T11(99.7)]; 1xiTRAQ8plex [K13(99.7)]	Q9NYV4 1xPhospho [T893(99.7)]	1	T893				1	2	8	0	2289.14	185.1	94.9	26.5	33.7	47.5	162.3	69.1	181		116.367	67.5	0.580063
Q2KHR2	RFX7	Q2KHR2 [887-901]	[R].LAQTTPVDSALGSSR.[H]	1xiTRAQ8plex [N-Term]; 1xPhospho [T5(99.6)]	Q2KHR2 1xPhospho [T891(99.6)]	1	T891				1	2	2	0	1886.95	121.7	42.9	72	95.5	60.6	195.3	16	196		60.2	105.85	1.75831
O95251	KAT7	O95251 [80-90]	[R].SQQQPTPVTPK.[K]	1xiTRAQ8plex [K11(100)]; 1xPhospho [T9(100)]	O95251 1xPhospho [T88(100)]	1	T88				1	1	10	0	1899.02	280.3	53.5	31.4	30.2	49.9	96.8	29.2	228.7	CDK1	121	52.075	0.430372
Q8TD19	NEK9	Q8TD19 [872-881]	[R].LNPAVTCAGK.[G]	1xCarbamidomethyl [C7]; 1xPhospho [T6(100)]; 1xiTRAQ8plex [K10(100)]	Q8TD19 1xPhospho [T877(100)]	1	T877				1	1	5	0	1718.91	335.8	117.3	72.2	43.1	56	75.4	37.2	63.1		163.433	61.675	0.377371
Q14004	CDK13	Q14004 [861-873]	[R].LYSSEESRPYTNK.[V]	1xiTRAQ8plex [K13(100)]; 1xPhospho [T11(100)]	Q14004 1xPhospho [T871(100)]	1	T871				1	3	2	0	2262.13	90.7	79.6	52.5	78.5	84.1	119	148.5	147.1		106.267	83.525	0.785994
P29590	PML	P29590 [862-872]	[R].AEGVSTPLAGR.[G]	1xiTRAQ8plex [N-Term]; 1xPhospho [T6(99.5)]	P29590 1xPhospho [T867(99.5)]	1	T867				1	1	4	0	1441.74	224.4	54.7	78.3	62.2	95	156.6	91.6	37.3		123.567	98.025	0.793296
O95425	SVIL	O95425 [850-867]	[R].YQTQPVTLGEVEQVQSGK.[L]	1xiTRAQ8plex [K18(100)]; 1xPhospho [T3(100)]	O95425 1xPhospho [T852(100)]	1	T852				1	1	4	0	2679.39	77.8	40.9	186.5	133.8	116.1	144	53.1	47.8		57.2667	145.1	2.53376
Q9UQ35	SRRM2	Q9UQ35 [846-851]	[K].SGTPPR.[Q]	1xiTRAQ8plex [N-Term]; 1xPhospho [T3(100)]	Q9UQ35 1xPhospho [T848(100)]	1	T848				1	3	3	0	998.497	10.5	169.2	131.6	198.8	160	45.9	58.2	25.9		79.3	134.075	1.69073
Q13523	PRPF4B	Q13523 [832-853]	[K].LCDFGSASHVADNDITPYLVSR.[F]	1xCarbamidomethyl [C2]; 1xPhospho [T16(100)]; 1xiTRAQ8plex [Y18(100)]	Q13523 1xPhospho [T847(100)]	1	T847				1	2	4	0	3125.52	16.1	126.1	129.5	152.7	122.5	11.4	230.7	10.9		124.3	104.025	0.836887
Q9BW71	HIRIP3	Q9BW71 [81-91]	[K].RPPTPCSDPER.[K]	1xiTRAQ8plex [N-Term]; 1xCarbamidomethyl [C6]; 1xPhospho [T4(100)]	Q9BW71 1xPhospho [T84(100)]	1	T84				1	1	16	0	1695.78	98.1	77.9	71.8	54.6	46.2	163.5	160.4	127.4		112.133	84.025	0.749331
Q8NF91	SYNE1	Q8NF91 [8358-8371]	[R].SKTPTGPELDTSYK.[G]	1xPhospho [T3(100)]; iTRAQ8plex [K]	Q8NF91 1xPhospho [T8360(100)]	1	T8360				1	7	2	1	2516.34	189.3	170.6	33.4	26.1	52.7	124	178	26.1		179.3	59.05	0.329336
P68431	H3C1	P68431 [74-84]	[R].EIAQDFKTDLR.[F]	1xPhospho [T8(100)]; 1xiTRAQ8plex [K7(100)]	P68431 1xPhospho [T81(100)]	1	T81				1	8	6	1	2024.07	34.4	77.8	46	31	27.6	73	492	18.2		201.4	44.4	0.220457
O43765	SGTA	O43765 [77-93]	[R].SPARTPPSEEDSAEAER.[L]	1xiTRAQ8plex [N-Term]; 1xPhospho [T5(100)]	O43765 1xPhospho [T81(100)]	1	T81				1	2	15	1	2213	62.9	85.7	88.2	71.5	58.3	133.5	228.7	71.2		125.767	87.875	0.698715
Q15648	MED1	Q15648 [793-808]	[K].LPSTSDDCPAIGTPLR.[D]	1xiTRAQ8plex [N-Term]; 1xCarbamidomethyl [C8]; 1xPhospho [T13(100)]	Q15648 1xPhospho [T805(100)]	1	T805				1	1	4	0	2084	98.6	34.8	130.2	173.1	42.1	88	70.8	162.5		68.0667	108.35	1.59182
Q96S44	TP53RK	Q96S44 [6-26]	[R].ATTPADGEEPAPEAEALAAAR.[E]	1xiTRAQ8plex [N-Term]; 1xPhospho [T3(99.6)]	Q96S44 1xPhospho [T8(99.6)]	1	T8				1	2	6	0	2422.14	68.2	205.7	127.2	112.4	108	78.2	39.8	60.5		104.567	106.45	1.01801
Q14118	DAG1	Q14118 [783-794]	[K].LTLEDQATFIKK.[G]	iTRAQ8plex [L]; 1xPhospho [T8(100)]	Q14118 1xPhospho [T790(100)]	1	T790				1	1	2	1	2399.37	179.1	188.7	150.8	57.9	49.3	58.7	14.6	101		127.467	79.175	0.621143
O15400	STX7	O15400 [72-84]	[K].EFGSLPTTPSEQR.[Q]	1xiTRAQ8plex [N-Term]; 1xPhospho [T8(98.7)]	O15400 1xPhospho [T79(98.7)]	1	T79				1	1	2	0	1832.87	71.9	90.7	140.8	75.2	91.1	129.1	151.9	49.3		104.833	109.05	1.04022
Q13435	SF3B2	Q13435 [770-790]	[K].KIEEAMDGSETPQLFTVLPEK.[R]	iTRAQ8plex [K]; 1xPhospho [T11(100)]; 1xDeamidated [Q13(100)]	Q13435 1xPhospho [T780(100)]	1	T780				1	1	1	1	3355.75	100.6	46.2	86.5	224.6	201.5	49	41.4	50		62.7333	140.4	2.23804
Q13435	SF3B2	Q13435 [771-790]	[K].IEEAMDGSETPQLFTVLPEK.[R]	1xPhospho [T10(99)]; 1xOxidation [M5(100)]; 1xiTRAQ8plex [K20(100)]	Q13435 1xPhospho [T780(99)]	1	T780				1	2	4	0	2938.46	58.2	75.9	117.8	243.6	149.8	46	77.8	31		70.6333	139.3	1.97216
Q13435	SF3B2	Q13435 [770-790]	[K].KIEEAMDGSETPQLFTVLPEK.[R]	iTRAQ8plex [K]; 1xPhospho [T11(100)]; 1xOxidation [M6(100)]	Q13435 1xPhospho [T780(100)]	1	T780				1	2	6	1	3370.76	134.9	50.3	118.4	164.7	138.8	51.2	69.7	72		84.9667	118.275	1.39202
Q13435	SF3B2	Q13435 [770-790]	[K].KIEEAMDGSETPQLFTVLPEK.[R]	iTRAQ8plex [K]; 1xPhospho [T11(100)]	Q13435 1xPhospho [T780(100)]	1	T780				1	2	6	1	3354.77	139.3	44.4	94.2	146	168.5	56.5	79.6	71.4		87.7667	116.3	1.3251
P30273	FCER1G	P30273 [72-86]	[R].NQETYETLKHEKPPQ.[-]	1xPhospho [T7(99.3)]; iTRAQ8plex [Y]	P30273 1xPhospho [T78(99.3)]	1	T78				1	1	2	1	2834.49	524.8	167.3	16.1	11.8	10.4	9.1	15.5	44.9		235.867	11.85	0.0502402
P30273	FCER1G	P30273 [72-80]	[R].NQETYETLK.[H]	1xPhospho [T7(100)]; 1xiTRAQ8plex [K9(100)]	P30273 1xPhospho [T78(100)]	1	T78				1	1	4	0	1813.92	325.9	108.7	77.6	74.9	63.8	37.6	61.2	50.1		165.267	63.475	0.384076
Q5M775	SPECC1	Q5M775 [76-89]	[K].TATAGAISELTESR.[L]	1xiTRAQ8plex [N-Term]; 1xPhospho [T3(100)]	Q5M775 1xPhospho [T78(100)]	1	T78				1	4	2	0	1790.88	37.5	106.7	134.8	103.9	67	54.6	53	242.6		65.7333	90.075	1.37031
O60293	ZFC3H1	O60293 [760-774]	[K].ENDPLRTPEALPEEK.[K]	1xPhospho [T7(100)]; 1xiTRAQ8plex [K15(100)]	O60293 1xPhospho [T766(100)]	1	T766				1	1	2	1	2426.24	198.8	84.8	125.9	99.9	50.8	86.7	100.2	53		127.933	90.825	0.70994
Q96I24	FUBP3	Q96I24 [76-83]	[R].TVITEEFK.[V]	1xPhospho [T1(100)]; 1xiTRAQ8plex [K8(100)]	Q96I24 1xPhospho [T76(100)]	1	T76				1	1	2	0	1654.89	27	201.7	90.3	67.2	118.4	41.8	58.7	195		95.8	79.425	0.829071
Q3MHD2	LSM12	Q3MHD2 [73-86]	[R].TETPPPLASLNVSK.[L]	1xiTRAQ8plex [K14(100)]; 1xPhospho [T3(100)]	Q3MHD2 1xPhospho [T75(100)]	1	T75				1	2	16	0	2142.17	63.7	171.3	134.7	87.2	75.7	67.5	95	105		110	91.275	0.829773
Q9NRL2	BAZ1A	Q9NRL2 [724-741]	[K].ELDQDMVTEDEDDPGSHK.[R]	1xPhospho [T8(100)]; 1xiTRAQ8plex [K18(100)]	Q9NRL2 1xPhospho [T731(100)]	1	T731				1	2	6	0	2748.22	122.4	57.5	57.1	34.7	98.3	80.1	166.2	183.8		115.367	67.55	0.585524
Q9NRL2	BAZ1A	Q9NRL2 [724-741]	[K].ELDQDMVTEDEDDPGSHK.[R]	1xiTRAQ8plex [K18(100)]; 1xPhospho [T8(100)]; 1xOxidation [M6(100)]	Q9NRL2 1xPhospho [T731(100)]	1	T731				1	2	10	0	2764.21	192.7	61.9	50	36	28.8	103.5	79.1	247.9		111.233	54.575	0.490635
Q5VT52	RPRD2	Q5VT52 [711-729]	[R].GPTSTSIDNIDGTPVRDER.[S]	1xiTRAQ8plex [N-Term]; 1xPhospho [T13(100)]	Q5VT52 1xPhospho [T723(100)]	1	T723				1	1	4	1	2414.15	135.4	66.2	54.1	56.9	57.1	157.5	59.4	213.4		87	81.4	0.935632
Q96ST2	IWS1	Q96ST2 [717-727]	[R].RMNSTGGQTPR.[R]	1xiTRAQ8plex [N-Term]; 1xPhospho [T5(99.4)]; 1xOxidation [M2(100)]	Q96ST2 1xPhospho [T721(99.4)]	1	T721				1	2	3	1	1604.75	178.7	117.4	174.4	110.4	125.9	19	32.1	42		109.4	107.425	0.981947
Q96I25	RBM17	Q96I25 [67-110]	[R].QIVDTPPHVAAGLKDPVPSGFSAGEVLIPLADEYDPMFPNDYEK.[V]	iTRAQ8plex [Q]; 1xPhospho [T5(95.1)]; 1xOxidation [M37(100)]; 1xDeamidated [Q1(100)]	Q96I25 1xPhospho [T71(95.1)]	1	T71				1	4	3	1	5748.88	29.6	76.2	142.7	224.5	92.3	80.9	136.7	17		80.8333	135.1	1.67134
Q96I25	RBM17	Q96I25 [67-80]	[R].QIVDTPPHVAAGLK.[D]	1xPhospho [T5(100)]; 1xiTRAQ8plex [K14(100)]	Q96I25 1xPhospho [T71(100)]	1	T71				1	4	8	0	2134.19	128.5	51.6	35	85.4	81.9	232.8	47.3	137.4		75.8	108.775	1.43503
Q9H165	BCL11A	Q9H165 [699-713]	[R].FSTPPGELDGGISGR.[S]	1xiTRAQ8plex [N-Term]; 1xPhospho [T3(99.5)]	Q9H165 1xPhospho [T701(99.5)]	1	T701				1	1	8	0	1873.9	23.2	33.6	106.8	314.2	122.5	130.5	50	19.3		35.6	168.5	4.73315
F5GXF9	AFF1	F5GXF9 [691-720]	[K].DNVEDRTPEHFALVPLTESQGPPHSGSGSR.[T]	1xiTRAQ8plex [N-Term]; 1xPhospho [T7(100)]	F5GXF9 1xPhospho [T697(100)]	1	T697				1	2	2	1	3600.7	26.6	68.4	128	206	82.8	72.5	122.6	93.1		72.5333	122.325	1.68647
Q9NYV4	CDK12	Q9NYV4 [690-699]	[K].AITPPQQPYK.[K]	1xPhospho [T3(100)]; 1xiTRAQ8plex [K10(99.8)]	Q9NYV4 1xPhospho [T692(100)]	1	T692				1	2	4	0	1831	83.2	135.4	50.1	47.6	77	106.4	170.4	129.9		129.667	70.275	0.541967
Q92878	RAD50	Q92878 [687-704]	[R].VFQTEAELQEVISDLQSK.[L]	1xiTRAQ8plex [K18(100)]; 1xPhospho [T4(100)]	Q92878 1xPhospho [T690(100)]	1	T690				1	2	4	0	2752.43	26	206.9	124.9	91.4	145.5	70.8	119.6	14.9		117.5	108.15	0.920426
Q9UKV3	ACIN1	Q9UKV3 [673-694]	[K].DPSSGQEVATPPVPQLQVCEPK.[E]	1xCarbamidomethyl [C19]; 1xPhospho [T10(100)]; 1xiTRAQ8plex [K22(100)]	Q9UKV3 1xPhospho [T682(100)]	1	T682				1	3	4	0	3051.53	30.1	37.5	129.5	209.9	114	94.6	141.9	42.4		69.8333	137	1.96181
Q96QT6	PHF12	Q96QT6 [669-688]	[R].VLTPPQAAGDGILATTANQR.[F]	1xiTRAQ8plex [N-Term]; 1xPhospho [T3(100)]	Q96QT6 1xPhospho [T671(100)]	1	T671				1	3	8	0	2378.24	44.5	38.9	121.4	329.1	131.9	45.2	56.3	32.6		46.5667	156.9	3.36936
P54259	ATN1	P54259 [667-674]	[R].TGTPPGYR.[G]	1xiTRAQ8plex [N-Term]; 1xPhospho [T3(100)]	P54259 1xPhospho [T669(100)]	1	T669				1	1	4	0	1232.6	194.6	61.2	79.8	100.8	76.2	114.2	12.3	160.7		89.3667	92.75	1.03786
Q9P2K8	EIF2AK4	Q9P2K8 [659-677]	[R].HERPAGPGTPPPDSGPLAK.[D]	1xPhospho [T9(100)]; 1xiTRAQ8plex [K19(100)]	Q9P2K8 1xPhospho [T667(100)]	1	T667				1	2	12	0	2569.34	80.1	232.4	57.2	30	52.1	65.4	233.3	49.5		181.933	51.175	0.281284
Q13586	STIM1	Q13586 [652-671]	[K].AVAEEDNGSIGEETDSSPGR.[K]	1xiTRAQ8plex [N-Term]; 1xPhospho [T14(98.4)]	Q13586 1xPhospho [T665(98.4)]	1	T665				1	3	2	0	2404.05	123.7	139.2	74.4	54.4	48.2	118.1	135.4	106.5		132.767	73.775	0.555674
Q6PKG0	LARP1	Q6PKG0 [643-654]	[K].ILIVTQTPHYMR.[R]	1xiTRAQ8plex [N-Term]; 1xPhospho [T7(100)]; 1xOxidation [M11(100)]	Q6PKG0 1xPhospho [T649(100)]	1	T649				1	3	6	0	1871.98	43.8	96.4	182.2	130.2	133.6	63.8	33.8	116.2	CDK2	58	127.45	2.19741
Q14692	BMS1	Q14692 [629-659]	[K].LGPQNFIDETSDIENLLKEEEDYKEENNDSK.[E]	iTRAQ8plex [L]; 1xPhospho [T10(98.3)]	Q14692 1xPhospho [T638(98.3)]	1	T638				1	1	2	2	4952.46	19	49	91.7	181.1	207.6	52	158	41.6		75.3333	133.1	1.76681
Q5H9R7	PPP6R3	Q5H9R7 [627-636]	[K].HIAFTPESQR.[R]	1xiTRAQ8plex [N-Term]; 1xPhospho [T5(100)]	Q5H9R7 1xPhospho [T631(100)]	1	T631				1	5	6	0	1569.77	53.9	51.1	93.8	44.6	86.1	84.1	26.2	360.1		43.7333	77.15	1.7641
Q14738	PPP2R5D	Q14738 [58-71]	[K].RPSNSTPPPTQLSK.[I]	1xPhospho [T6(100)]; 1xiTRAQ8plex [K14(100)]	Q14738 1xPhospho [T63(100)]	1	T63				1	2	2	0	2198.18	81.4	64.6	29.5	64.7	68.7	265.6	70.6	155		72.2	107.125	1.48373
Q0VD83	APOBR	Q0VD83 [626-638]	[R].GNTQEDAADGEQR.[E]	1xiTRAQ8plex [N-Term]; 1xPhospho [T3(100)]	Q0VD83 1xPhospho [T628(100)]	1	T628				1	1	4	0	1774.75	62.5	13.7	219	77.7	211.3	14.5	24.5	176.7		33.5667	130.625	3.89151
Q0VD83	APOBR	Q0VD83 [626-657]	[R].GNTQEDAADGEQREEEETAGGQTLAAEAEGDR.[E]	1xiTRAQ8plex [N-Term]; 1xPhospho [T3(100)]	Q0VD83 1xPhospho [T628(100)]	1	T628				1	1	3	1	3718.59	110.6	71.1	112.9	103.7	101.3	69	68.1	163.3		83.2667	96.725	1.16163
Q14493	SLBP	Q14493 [56-69]	[R].RPESFTTPEGPKPR.[S]	1xPhospho [T7(100)]; 1xiTRAQ8plex [K12(100)]	Q14493 1xPhospho [T62(100)]	1	T62				1	3	2	0	2287.21	29.1	108.9	149.9	146.2	121.5	82.7	19.1	142.8	CDK1	52.3667	125.075	2.38845
Q96PZ0	PUS7	Q96PZ0 [596-619]	[K].IPLFNTDVDNLEGKTPPVFASEGK.[Y]	1xPhospho [T15(100)]; iTRAQ8plex [K]	Q96PZ0 1xPhospho [T610(100)]	1	T610				1	1	4	1	3580.91	16.1	59.3	156.1	155.6	206.6	46.3	124.1	36		66.5	141.15	2.12256
Q14978	NOLC1	Q14978 [605-613]	[K].LQTPNTFPK.[R]	1xPhospho [T6(100)]; 1xiTRAQ8plex [K9(100)]	Q14978 1xPhospho [T610(100)]	1	T610				1	2	6	0	1733.94	45.3	280.2	57.3	34.1	70.8	73.3	52.4	186.5	CDK1	125.967	58.875	0.467386
P48634	PRRC2A	P48634 [597-615]	[K].EGPEPPEEVPPPTTPPVPK.[V]	1xiTRAQ8plex [K19(100)]; 1xPhospho [T14(100)]	P48634 1xPhospho [T610(100)]	1	T610				1	1	4	0	2682.39	92.7	105.1	146.7	89.9	126.5	60.4	73.2	105.6		90.3333	105.875	1.17205
Q86U70	LDB1	Q86U70 [60-70]	[R].HTPYGNQTDYR.[I]	1xiTRAQ8plex [N-Term]; 1xPhospho [T2(100)]	Q86U70 1xPhospho [T61(100)]	1	T61				1	1	2	0	1735.77	107.1	27.4	27.3	247.3	116	191.6	32.7	50.7		55.7333	145.55	2.61154
Q8NDX5	PHC3	Q8NDX5 [606-624]	[R].MDRTPPPPTLSPAAITVGR.[G]	1xiTRAQ8plex [N-Term]; 1xPhospho [T4(100)]; 1xOxidation [M1(100)]	Q8NDX5 1xPhospho [T609(100)]	1	T609				1	3	4	1	2377.23	37.4	53	167	287.3	80.2	67.4	68.4	39.3		52.9333	150.475	2.84273
Q2M2I8	AAK1	Q2M2I8 [603-615]	[K].VQTTPPPAVQGQK.[V]	1xPhospho [T4(99.8)]; 1xiTRAQ8plex [K13(100)]	Q2M2I8 1xPhospho [T606(99.8)]	1	T606				1	2	12	0	2039.11	193.5	62.1	41.5	35.1	26.9	146.6	48.9	245.5		101.5	62.525	0.61601
Q53GT1	KLHL22	Q53GT1 [596-608]	[R].SLLLEPPRGTPDR.[S]	1xiTRAQ8plex [N-Term]; 1xPhospho [T10(100)]	Q53GT1 1xPhospho [T605(100)]	1	T605				1	1	10	1	1834.97	56.7	191.7	182.7	60.8	53	31.7	106.6	116.8		118.333	82.05	0.69338
P55265	ADAR	P55265 [596-613]	[K].TAESQTPTPSATSFFSGK.[S]	1xPhospho [T6(100)]; 1xiTRAQ8plex [K18(100)]	P55265 1xPhospho [T601(100)]	1	T601				1	2	4	0	2532.25	41.8	59.5	171.2	230.2	151.7	52.1	56.7	36.8		52.6667	151.3	2.87278
P13051	UNG	P13051 [50-73]	[K].KAPAGQEEPGTPPSSPLSAEQLDR.[I]	1xiTRAQ8plex [K1(100)]; 1xPhospho [T11(100)]	P13051 1xPhospho [T60(100)]	1	T60				1	3	4	1	3150.59	63.2	402	49.8	36.5	32.2	62.1	47.7	106.4	CDK1	170.967	45.15	0.264087
P82979	SARNP	P82979 [38-73]	[R].LQAYLEEHAEEEANEEDVLGDETEEEETKPIELPVK.[E]	iTRAQ8plex [L]; 1xPhospho [T23(98.8)]	P82979 1xPhospho [T60(98.8)]	1	T60				1	3	3	0	5147.51	30.8	79.3	148.4	108.6	153.6	84.1	142.1	53.1		84.0667	123.675	1.47115
Q5TEJ8	THEMIS2	Q5TEJ8 [591-599]	[K].AKTLPEFIK.[D]	1xPhospho [T3(100)]; iTRAQ8plex [K]	Q5TEJ8 1xPhospho [T593(100)]	1	T593				1	2	1	1	2039.21	211.1	166.6	106	32.9	25.6	48.9	157.5	51.4		178.4	53.35	0.299047
Q9Y3Z3	SAMHD1	Q9Y3Z3 [577-596]	[R].NFTKPQDGDVIAPLITPQKK.[E]	1xPhospho [T16(100)]; iTRAQ8plex [K]	Q9Y3Z3 1xPhospho [T592(100)]	1	T592				1	1	12	1	3507.01	117.2	238.7	86.4	38.2	21.4	20.9	31.6	245.6	CDK1, CDK2	129.167	41.725	0.323032
Q9Y3Z3	SAMHD1	Q9Y3Z3 [577-596]	[R].NFTKPQDGDVIAPLITPQKK.[E]	1xPhospho [T16(100)]; 2xiTRAQ8plex [K19(100); K20(100)]	Q9Y3Z3 1xPhospho [T592(100)]	1	T592				1	1	1	1	3202.8	93.2	341.2	99.7	33.1	29.3	25.7	43.4	134.5	CDK1, CDK2	159.267	46.95	0.294789
Q9Y3Z3	SAMHD1	Q9Y3Z3 [577-596]	[R].NFTKPQDGDVIAPLITPQKK.[E]	iTRAQ8plex [N]; 1xPhospho [T16(100)]; 1xDeamidated [Q6(100)]	Q9Y3Z3 1xPhospho [T592(100)]	1	T592				1	1	2	1	3507.99	123.4	200.3	154.1	13.6	22.8	10.5	17.8	257.5	CDK1, CDK2	113.833	50.25	0.441435
Q6KC79	NIPBL	Q6KC79 [591-601]	[K].STPENHPETPK.[K]	1xPhospho [T2(99.6)]; 1xiTRAQ8plex [K11(100)]	Q6KC79 1xPhospho [T592(99.6)]	1	T592				1	1	2	0	1924.96	200.3	80.1	60.8	136.6	94.2	97.2	43.7	87.1		108.033	97.2	0.899722
Q9Y3Z3	SAMHD1	Q9Y3Z3 [577-595]	[R].NFTKPQDGDVIAPLITPQK.[K]	1xPhospho [T16(100)]; iTRAQ8plex [K]	Q9Y3Z3 1xPhospho [T592(100)]	1	T592				1	1	8	0	3074.71	95.5	132.6	173.1	51.8	47.7	25.9	27.4	246.1	CDK1, CDK2	85.1667	74.625	0.876223
Q15046	KARS1	Q15046 [580-597]	[K].ENVATTDTLESTTVGTSV.[-]	1xiTRAQ8plex [N-Term]; 1xPhospho [T8(96.4)]	Q15046 1xPhospho [T587(96.4)]	1	T587				1	1	2	0	2209.04	28.6	67.1	185.3	122.4	116	49.1	111.6	119.8		69.1	118.2	1.71056
Q09666	AHNAK	Q09666 [5788-5812]	[R].EFSGPSTPTGTLEFEGGEVSLEGGK.[V]	1xiTRAQ8plex [K25(100)]; 1xPhospho [T7(98)]	Q09666 1xPhospho [T5794(98)]	1	T5794				1	1	16	0	3200.55	100.3	46.9	158.3	194.1	205.3	21.4	53.9	19.9		67.0333	144.775	2.15975
P40818	USP8	P40818 [574-582]	[K].RCPTPEIQK.[K]	1xCarbamidomethyl [C2]; 1xPhospho [T4(100)]; 1xiTRAQ8plex [K9(100)]	P40818 1xPhospho [T577(100)]	1	T577				1	1	4	1	1816.96	165.9	69.7	91.6	38	62.7	116.2	11.3	244.5		82.3	77.125	0.93712
P20700	LMNB1	P20700 [548-577]	[K].TTIPEEEEEEEEAAGVVVEEELFHQQGTPR.[A]	1xiTRAQ8plex [N-Term]; 1xPhospho [T28(100)]	P20700 1xPhospho [T575(100)]	1	T575				1	1	27	0	3795.74	23.5	43.9	237.5	186.2	138.1	52.6	78.6	39.6		48.6667	153.6	3.15616
P20700	LMNB1	P20700 [548-577]	[K].TTIPEEEEEEEEAAGVVVEEELFHQQGTPR.[A]	1xiTRAQ8plex [N-Term]; 1xPhospho [T28(100)]; 1xDeamidated [Q]	P20700 1xPhospho [T575(100)]	1	T575				1	1	2	0	3796.73	22.4	57.6	205	189.4	118.7	61.1	103.3	42.5		61.1	143.55	2.34943
P27816	MAP4	P27816 [561-574]	[K].DGVLTLANNVTPAK.[D]	1xPhospho [T11(100)]; 1xiTRAQ8plex [K14(100)]	P27816 1xPhospho [T571(100)]	1	T571				1	2	2	0	2101.15	89.8	62.2	149.6	68.9	35.8	31.4	53.1	309.3		68.3667	71.425	1.04473
P13639	EEF2	P13639 [51-60]	[R].AGETRFTDTR.[K]	1xiTRAQ8plex [N-Term]; 1xPhospho [T7(100)]	P13639 1xPhospho [T57(100)]	1	T57				1	1	7	1	1537.73	163	40.2	47.9	26.4	52.7	44.1	21.2	404.6		74.8	42.775	0.571858
Q9Y2L9	LRCH1	Q9Y2L9 [559-571]	[R].NLESIDPQFTIRR.[K]	1xiTRAQ8plex [N-Term]; 1xPhospho [T10(100)]	Q9Y2L9 1xPhospho [T568(100)]	1	T568				1	1	2	1	1973.02	52.1	119.4	166.1	152.4	91.8	58.2	43.4	116.7		71.6333	117.125	1.63506
Q96T37	RBM15	Q96T37 [566-574]	[R].DRTPPLLYR.[D]	1xiTRAQ8plex [N-Term]; 1xPhospho [T3(100)]	Q96T37 1xPhospho [T568(100)]	1	T568				1	2	1	1	1514.8	114.2	61.3	65.4	103.6	58.6	162.9	90.7	143.3		88.7333	97.625	1.10021
P32519	ELF1	P32519 [564-571]	[K].TLTQEVEK.[K]	1xPhospho [T3(100)]; 1xiTRAQ8plex [K8(100)]	P32519 1xPhospho [T566(100)]	1	T566				1	3	2	0	1635.88	40	46.5	51.9	49.3	53.6	63.6	44.4	450.7		43.6333	54.6	1.25134
Q0VD83	APOBR	Q0VD83 [552-571]	[K].GQGPELMGGAQTPTKQPEER.[E]	1xPhospho [T12(100)]; 1xiTRAQ8plex [K15(100)]	Q0VD83 1xPhospho [T563(100)]	1	T563				1	1	4	1	2799.4	169.3	96.3	40.2	32.4	42.2	84	169.9	165.7		145.167	49.7	0.342365
Q0VD83	APOBR	Q0VD83 [552-566]	[K].GQGPELMGGAQTPTK.[Q]	1xiTRAQ8plex [K15(100)]; 1xPhospho [T12(100)]	Q0VD83 1xPhospho [T563(100)]	1	T563				1	1	2	0	2160.1	137.6	132.4	100.6	70	54	75.1	68.1	162.1		112.7	74.925	0.664818
Q0VD83	APOBR	Q0VD83 [552-566]	[K].GQGPELMGGAQTPTK.[Q]	1xPhospho [T12(100)]; 1xOxidation [M7(100)]; 1xiTRAQ8plex [K15(100)]	Q0VD83 1xPhospho [T563(100)]	1	T563				1	1	5	0	2176.09	203.1	82.8	47.7	50.8	39.3	124.1	49.8	202.4		111.9	65.475	0.585121
Q0VD83	APOBR	Q0VD83 [552-571]	[K].GQGPELMGGAQTPTKQPEER.[E]	1xiTRAQ8plex [K15(100)]; 1xPhospho [T12(98.9)]; 1xOxidation [M7(100)]	Q0VD83 1xPhospho [T563(98.9)]	1	T563				1	1	2	1	2815.39	234.5	57.5	91.3	83.8	81.9	55.8	55.1	140.1		115.7	78.2	0.675886
Q9Y4L1	HYOU1	Q9Y4L1 [556-576]	[R].VESVFETLVEDSAEEESTLTK.[L]	1xiTRAQ8plex [K21(100)]; 1xPhospho [T7(99.4)]	Q9Y4L1 1xPhospho [T562(99.4)]	1	T562				1	5	2	0	3030.49	54.5	53.9	242.1	132.8	97.9	57.2	96.6	65		68.3333	132.5	1.93902
Q9UJX2	CDC23	Q9UJX2 [558-585]	[R].NQGETPTTEVPAPFFLPASLSANNTPTR.[R]	1xiTRAQ8plex [N-Term]; 1xPhospho [T5(97.8)]	Q9UJX2 1xPhospho [T562(97.8)]	1	T562				1	1	4	0	3341.64	23	88.7	110.7	323.9	71.6	62.7	106	13.2	CDK1, PLK1	72.5667	142.225	1.95992
Q96KQ7	EHMT2	Q96KQ7 [551-575]	[R].GDGVTPPAGTAAPAPPPLSQDVPGR.[A]	1xiTRAQ8plex [N-Term]; 1xPhospho [T5(99.2)]	Q96KQ7 1xPhospho [T555(99.2)]	1	T555				1	8	4	0	2709.36	51.6	87.2	188.1	158.3	119.4	40.2	95.1	60.1		77.9667	126.5	1.62249
P07437	TUBB	P07437 [47-58]	[R].ISVYYNEATGGK.[Y]	1xPhospho [T9(100)]; 1xiTRAQ8plex [K12(100)]	P07437 1xPhospho [T55(100)]	1	T55				1	2	2	0	1990.01	46	95.3	122.7	106.4	150	79.2	130	70.3		90.4333	114.575	1.26696
Q9BXP5	SRRT	Q9BXP5 [535-559]	[R].TQLWASEPGTPPLPTSLPSQNPILK.[N]	1xiTRAQ8plex [K25(100)]; 1xPhospho [T10(100)]	Q9BXP5 1xPhospho [T544(100)]	1	T544				1	2	26	0	3360.81	19.5	82.9	156.7	189.5	180.6	30.6	97.7	42.7		66.7	139.35	2.08921
Q9BXP5	SRRT	Q9BXP5 [535-559]	[R].TQLWASEPGTPPLPTSLPSQNPILK.[N]	1xPhospho [T10(100)]; 1xDeamidated [Q20(99.4)]; 1xiTRAQ8plex [K25(100)]	Q9BXP5 1xPhospho [T544(100)]	1	T544				1	2	4	0	3361.79	22.2	117.9	167.2	164.7	142.8	34.1	115.3	35.6		85.1333	127.2	1.49413
P51003	PAPOLA	P51003 [544-556]	[K].TSPLNSSGSSQGR.[N]	1xiTRAQ8plex [N-Term]; 1xPhospho [T1(99.6)]	P51003 1xPhospho [T544(99.6)]	1	T544				1	4	4	0	1661.78	130.8	36.3	68	50.7	157.2	97.8	36.2	223		67.7667	93.425	1.37863
Q13263	TRIM28	Q13263 [525-554]	[R].GAAAAATGQPGTAPAGTPGAPPLAGMAIVK.[E]	1xiTRAQ8plex [K30(100)]; 1xPhospho [T17(100)]	Q13263 1xPhospho [T541(100)]	1	T541				1	2	10	0	3260.73	51.2	57.1	136.8	204.2	159.5	90.4	68.2	32.6		58.8333	147.725	2.51091
Q13263	TRIM28	Q13263 [525-554]	[R].GAAAAATGQPGTAPAGTPGAPPLAGMAIVK.[E]	1xPhospho [T17(100)]; 1xOxidation [M26(100)]; 1xiTRAQ8plex [K30(100)]	Q13263 1xPhospho [T541(100)]	1	T541				1	2	6	0	3276.73	62.1	61.3	76.5	203.4	161.9	114.3	71.6	48.9		65	139.025	2.13885
Q04759	PRKCQ	Q04759 [536-555]	[K].TNTFCGTPDYIAPEILLGQK.[Y]	1xCarbamidomethyl [C5]; 1xPhospho [T3(99.5)]; 1xiTRAQ8plex [K20(100)]	Q04759 1xPhospho [T538(99.5)]	1	T538				1	2	11	0	2926.49	25.7	104.7	127.1	205	191.1	37.2	83.8	25.5		71.4	140.1	1.96218
Q92667	AKAP1	Q92667 [531-549]	[K].AITPPLPESTVPFSNGVLK.[G]	1xPhospho [T3(100)]; 1xDeamidated [N15(100)]; 1xiTRAQ8plex [K19(100)]	Q92667 1xPhospho [T533(100)]	1	T533				1	2	6	0	2656.45	22.5	58.8	136.8	242.6	174.9	35.6	69.2	59.4		50.1667	147.475	2.9397
Q6NXT6	TAPT1	Q6NXT6 [512-535]	[K].ENIIPLLVTSNSDQFLTTPDGDEK.[D]	1xPhospho [T18(100)]; 1xiTRAQ8plex [K24(100)]	Q6NXT6 1xPhospho [T529(100)]	1	T529				1	1	4	0	3334.69	23.3	31.5	58.9	194	392.7	33.4	56.4	9.8		37.0667	169.75	4.57959
Q6PKG0	LARP1	Q6PKG0 [524-531]	[R].AVTPVPTK.[T]	1xiTRAQ8plex [K8(100)]; 1xPhospho [T3(100)]	Q6PKG0 1xPhospho [T526(100)]	1	T526				1	4	6	0	1500.86	155.1	59.7	102.7	53.2	67.2	99.4	35.1	227.6		83.3	80.625	0.967887
Q96CV9	OPTN	Q96CV9 [525-537]	[R].TSDSDQQAYLVQR.[G]	1xiTRAQ8plex [N-Term]; 1xPhospho [T1(99.6)]	Q96CV9 1xPhospho [T525(99.6)]	1	T525				1	1	2	0	1894.88	161.7	124.7	37.1	56.9	24	60.9	35.5	299.3		107.3	44.725	0.416822
P27816	MAP4	P27816 [519-532]	[K].DVTPPPETEVVLIK.[N]	1xPhospho [T3(100)]; 1xiTRAQ8plex [K14(100)]	P27816 1xPhospho [T521(100)]	1	T521				1	2	15	0	2225.23	120.5	26.6	102.5	169.8	161.2	63.7	41.4	114.3		62.8333	124.3	1.97825
Q96FV2	SCRN2	Q96FV2 [38-56]	[R].DEVQEVVFVPAGTHTPGSR.[L]	1xiTRAQ8plex [N-Term]; 1xPhospho [T15(99.6)]	Q96FV2 1xPhospho [T52(99.6)]	1	T52				1	6	2	0	2409.18	62.6	145.5	167.9	76.4	94.2	96.1	119.8	37.4		109.3	108.65	0.994053
Q8N3X1	FNBP4	Q8N3X1 [514-527]	[K].VQTTPKVEEEQDLK.[F]	1xPhospho [T4(99.7)]; iTRAQ8plex [K]	Q8N3X1 1xPhospho [T517(99.7)]	1	T517				1	1	4	1	2636.43	149.4	101	72.7	43.7	34.3	150	142.1	106.9		130.833	75.175	0.574586
Q9Y6G9	DYNC1LI1	Q9Y6G9 [505-523]	[R].KPVTVSPTTPTSPTEGEAS.[-]	1xPhospho [T8(97.1)]; 1xiTRAQ8plex [K1(100)]	Q9Y6G9 1xPhospho [T512(97.1)]	1	T512				1	2	2	0	2574.32	155.8	67.9	127.1	93	82.2	72	121.7	80.3		115.133	93.575	0.812753
Q5SSJ5	HP1BP3	Q5SSJ5 [44-54]	[R].TVNSTRETPPK.[S]	1xiTRAQ8plex [K11(100)]; 1xPhospho [T8(100)]	Q5SSJ5 1xPhospho [T51(100)]	1	T51				1	8	15	1	1918.03	246.9	67.4	34	57.7	52.4	156.4	51.8	133.4		122.033	75.125	0.61561
Q5SSJ5	HP1BP3	Q5SSJ5 [44-54]	[R].TVNSTRETPPK.[S]	1xiTRAQ8plex [K11(100)]; 1xPhospho [T8(100)]; 1xDeamidated [N3(100)]	Q5SSJ5 1xPhospho [T51(100)]	1	T51				1	8	14	1	1919.01	232.3	58	37.2	67.4	70.8	187.1	81.6	65.5		123.967	90.625	0.731043
Q16555	DPYSL2	Q16555 [497-511]	[R].GLYDGPVCEVSVTPK.[T]	1xCarbamidomethyl [C8]; 1xPhospho [T13(100)]; 1xiTRAQ8plex [K15(100)]	Q16555 1xPhospho [T509(100)]	1	T509				1	2	6	0	2309.17	63.6	137.3	96.5	51.6	27	74.7	59.6	289.6	GSK3B	86.8333	62.45	0.719194
Q05209	PTPN12	Q05209 [506-525]	[K].VSVTPPEESQNSDTPPRPDR.[L]	1xiTRAQ8plex [N-Term]; 1xPhospho [T4(100)]	Q05209 1xPhospho [T509(100)]	1	T509				1	2	2	0	2592.22	114.4	96.7	104	56.3	49.8	150.6	84.8	143.3		98.6333	90.175	0.914245
P78344	EIF4G2	P78344 [506-520]	[R].TQTPPLGQTPQLGLK.[T]	1xiTRAQ8plex [K15(100)]; 1xPhospho [T3(100)]	P78344 1xPhospho [T508(100)]	1	T508				1	4	20	0	2267.26	43.6	301.9	77.5	60.9	95.2	37.6	35.1	148.3		126.867	67.8	0.534419
P78344	EIF4G2	P78344 [506-520]	[R].TQTPPLGQTPQLGLK.[T]	1xiTRAQ8plex [K15(100)]; 1xPhospho [T3(100)]; 1xDeamidated [Q2(100)]	P78344 1xPhospho [T508(100)]	1	T508				1	4	4	0	2268.25	45.6	273.9	98.7	94	77.3	40.5	54.7	115.4		124.733	77.625	0.622328
P27448	MARK3	P27448 [505-513]	[R].RNTYVCSER.[T]	1xiTRAQ8plex [N-Term]; 1xCarbamidomethyl [C6]; 1xPhospho [T3(100)]	P27448 1xPhospho [T507(100)]	1	T507				1	9	2	1	1568.72	228	95.8	90.9	108.5	72.7	109.8	41.2	53.1	PKACA	121.667	95.475	0.784726
Q05655	PRKCD	Q05655 [505-524]	[R].ASTFCGTPDYIAPEILQGLK.[Y]	1xCarbamidomethyl [C5]; 1xPhospho [T3(99.1)]; 1xDeamidated [Q17(100)]; 1xiTRAQ8plex [K20(100)]	Q05655 1xPhospho [T507(99.1)]	1	T507				1	1	2	0	2870.45	63.4	177	183.1	63.8	158	49.4	83.5	21.8		107.967	113.575	1.05195
P19338	NCL	P19338 [487-508]	[K].TLVLSNLSYSATEETLQEVFEK.[A]	1xiTRAQ8plex [K22(100)]; 1xPhospho [T15(100)]	P19338 1xPhospho [T501(100)]	1	T501				1	2	27	0	3189.64	17.4	30.7	91.9	191.7	339.5	56.7	51.1	21.1		33.0667	169.95	5.13962
Q9BQA1	WDR77	Q9BQA1 [3-15]	[R].KETPPPLVPPAAR.[E]	1xiTRAQ8plex [K1(100)]; 1xPhospho [T3(100)]	Q9BQA1 1xPhospho [T5(100)]	1	T5				1	1	20	1	2061.17	62.1	231.5	41.2	24.6	46.3	85.7	216.4	92.1		170	49.45	0.290882
P17181	IFNAR1	P17181 [489-501]	[K].NLLLSTSEEQIEK.[C]	1xiTRAQ8plex [K13(100)]; 1xPhospho [T6(99.7)]	P17181 1xPhospho [T494(99.7)]	1	T494				1	1	4	0	2192.17	75.8	130.3	143.6	65.8	110.8	34.8	117.6	121.4		107.9	88.75	0.822521
Q6NZY4	ZCCHC8	Q6NZY4 [491-504]	[K].GTPPLTPSDSPQTR.[T]	1xiTRAQ8plex [N-Term]; 1xPhospho [T2(100)]	Q6NZY4 1xPhospho [T492(100)]	1	T492				1	1	2	0	1837.9	127.6	61.7	50.8	49	94.1	274.8	77.4	64.5		88.9	117.175	1.31805
Q86YP4	GATAD2A	Q86YP4 [34-62]	[R].GLLASDLNTDGDMRVTPEPGAGPTQGLLR.[A]	1xiTRAQ8plex [N-Term]; 1xPhospho [T16(100)]; 1xOxidation [M13(100)]	Q86YP4 1xPhospho [T49(100)]	1	T49				1	9	6	1	3351.66	70.4	46	125.2	172.6	193.8	39.6	51.2	101.2		55.8667	132.8	2.37709
Q86YP4	GATAD2A	Q86YP4 [34-62]	[R].GLLASDLNTDGDMRVTPEPGAGPTQGLLR.[A]	1xiTRAQ8plex [N-Term]; 1xPhospho [T16(100)]	Q86YP4 1xPhospho [T49(100)]	1	T49				1	9	4	1	3335.66	90.7	26.6	99.7	201.2	212.8	29.4	38.2	101.5		51.8333	135.775	2.61945
Q9NU22	MDN1	Q9NU22 [4893-4912]	[K].NGGEDTDNEEGEEENPLEIK.[E]	1xPhospho [T6(100)]; 1xiTRAQ8plex [K20(100)]	Q9NU22 1xPhospho [T4898(100)]	1	T4898				1	1	2	0	2906.3	38.5	51.5	107.6	230.7	122.4	56.8	127.9	64.6		72.6333	129.375	1.78121
Q15910	EZH2	Q15910 [473-491]	[K].ESSIIAPAPAEDVDTPPRK.[K]	1xPhospho [T15(100)]; 1xiTRAQ8plex [K19(100)]	Q15910 1xPhospho [T487(100)]	1	T487				1	1	3	1	2681.4	81.5	166.1	76.5	44.2	46.3	120.9	137	127.4	CDK1	128.2	71.975	0.561427
Q15910	EZH2	Q15910 [473-490]	[K].ESSIIAPAPAEDVDTPPR.[K]	1xiTRAQ8plex [N-Term]; 1xPhospho [T15(100)]	Q15910 1xPhospho [T487(100)]	1	T487				1	1	10	0	2249.1	37.5	177.5	162.4	96.6	43.9	71.1	156.4	54.7	CDK1	123.8	93.5	0.75525
E9PAU2	RAVER1	E9PAU2 [468-489]	[R].EALGLGPPAAQLTPPPAPVGLR.[G]	1xiTRAQ8plex [N-Term]; 1xPhospho [T13(100)]	E9PAU2 1xPhospho [T480(100)]	1	T480				1	3	20	0	2506.37	51.1	34.8	117.2	218.1	162	54.6	59.8	102.3		48.5667	137.975	2.84094
Q86US8	SMG6	Q86US8 [469-492]	[K].TQTPQLHFLDTDDEVSPTSWGDSR.[Q]	1xiTRAQ8plex [N-Term]; 1xPhospho [T11(100)]	Q86US8 1xPhospho [T479(100)]	1	T479				1	1	2	0	3116.42	44.4	18.1	162.7	163.7	188.6	99.9	32.5	90.2		31.6667	153.725	4.85447
Q6NZY4	ZCCHC8	Q6NZY4 [478-490]	[R].GTPPPVFTPPLPK.[G]	1xiTRAQ8plex [K13(100)]; 1xPhospho [T2(100)]	Q6NZY4 1xPhospho [T479(100)]	1	T479				1	1	5	0	2036.14	59.6	59.5	115.9	172.9	246.4	84	37.8	23.7		52.3	154.8	2.95985
Q8N3X1	FNBP4	Q8N3X1 [475-494]	[K].TGRDTPENGETAIGAENSEK.[I]	1xiTRAQ8plex [K20(100)]; 1xPhospho [T5(100)]; 1xDeamidated [N8(100)]	Q8N3X1 1xPhospho [T479(100)]	1	T479				1	1	2	1	2765.31	125.9	52.2	57	29.8	26.3	230.5	97.4	181		91.8333	85.9	0.93539
Q09666	AHNAK	Q09666 [4762-4779]	[K].VDINTPDVDVHGPDWHLK.[M]	1xPhospho [T5(100)]; 1xiTRAQ8plex [K18(100)]	Q09666 1xPhospho [T4766(100)]	1	T4766				1	1	10	0	2745.39	172.9	50.6	153.3	227.7	127.3	24.9	25.6	17.8		83.0333	133.3	1.60538
Q8N1F8	STK11IP	Q8N1F8 [446-488]	[R].SHLEPSGNPLPATPTTSAPSAPPASSQGPDTAPRPSPPQEEAR.[G]	1xiTRAQ8plex [N-Term]; 1xPhospho [T31(97)]	Q8N1F8 1xPhospho [T476(97)]	1	T476				1	2	10	0	4669.25	34.4	96.2	152.7	140.2	137.1	93.4	92.1	53.9		74.2333	130.85	1.76269
Q8N1F8	STK11IP	Q8N1F8 [446-488]	[R].SHLEPSGNPLPATPTTSAPSAPPASSQGPDTAPRPSPPQEEAR.[G]	1xiTRAQ8plex [N-Term]; 1xPhospho [T31(97.5)]; 1xDeamidated [Q39(100)]	Q8N1F8 1xPhospho [T476(97.5)]	1	T476				1	2	2	0	4670.23	35.6	99.6	158	145.1	141.9	96.6	95.3	27.9		76.8333	135.4	1.76226
Q9Y6I3	EPN1	Q9Y6I3 [469-499]	[R].KTPESFLGPNAALVDLDSLVSRPGPTPPGAK.[A]	iTRAQ8plex [K]; 1xPhospho [T2(100)]	Q9Y6I3 1xPhospho [T470(100)]	1	T470				1	1	2	1	4124.26	25.7	66.1	123.8	90.6	200.2	70.2	118.5	104.8		70.1	121.2	1.72896
Q9Y6I3	EPN1	Q9Y6I3 [470-499]	[K].TPESFLGPNAALVDLDSLVSRPGPTPPGAK.[A]	1xPhospho [T1(100)]; 1xDeamidated [N9(100)]; 1xiTRAQ8plex [K30(100)]	Q9Y6I3 1xPhospho [T470(100)]	1	T470				1	1	2	0	3692.94	30.2	25.9	48.4	106.2	332	27.4	46.4	183.6		34.1667	128.5	3.76098
O14686	KMT2D	O14686 [4673-4692]	[K].SLDLLAALPTPPHNQTEDVR.[M]	1xiTRAQ8plex [N-Term]; 1xPhospho [T10(100)]	O14686 1xPhospho [T4682(100)]	1	T4682				1	1	2	0	2571.31	36.1	29.8	91.9	307.2	203.8	59.5	31.4	40.3		32.4333	165.6	5.10586
Q9Y2D5	AKAP2	Q9Y2D5 [461-481]	[R].SVNVSLTQEELDSGLDELSVR.[S]	1xiTRAQ8plex [N-Term]; 1xPhospho [T7(100)]	Q9Y2D5 1xPhospho [T467(100)]	1	T467				1	2	2	0	2674.31	17.8	42.4	181.1	146.4	215.8	45	70	81.5		43.4	147.075	3.38882
P26641	EEF1G	P26641 [31-51]	[R].VLSAPPHFHFGQTNRTPEFLR.[K]	1xiTRAQ8plex [N-Term]; 1xPhospho [T16(100)]	P26641 1xPhospho [T46(100)]	1	T46				1	1	2	1	2835.44	13.3	346.5	181.5	74	43.3	19.4	58.4	63.5		139.4	79.55	0.57066
Q09666	AHNAK	Q09666 [4560-4575]	[K].VGIDTPDIDIHGPEGK.[L]	1xPhospho [T5(100)]; 1xiTRAQ8plex [K16(100)]	Q09666 1xPhospho [T4564(100)]	1	T4564				1	1	2	0	2351.21	306.9	74.2	131.9	120	106.8	20.5	20.2	19.4		133.767	94.8	0.708697
P12956	XRCC6	P12956 [452-461]	[K].IMATPEQVGK.[M]	1xPhospho [T4(100)]; 1xOxidation [M2(100)]; 1xiTRAQ8plex [K10(100)]	P12956 1xPhospho [T455(100)]	1	T455				1	2	2	0	1777.94	60.4	76.8	102.2	37.4	49.6	103.2	97.9	272.5	CDK2	78.3667	73.1	0.932795
P18887	XRCC1	P18887 [437-458]	[K].TKPTQAAGPSSPQKPPTPEETK.[A]	1xPhospho [T17(98.6)]; 1xDeamidated [Q5(98)]; iTRAQ8plex [K]	P18887 1xPhospho [T453(98.6)]	1	T453				1	2	2	0	3574.94	27.2	76	120.5	110.7	108.2	73.7	203.6	80.2		102.267	103.275	1.00986
Q8IX15	HOMEZ	Q8IX15 [449-468]	[R].AETPPLPIPPPPPDIQPLER.[Y]	1xiTRAQ8plex [N-Term]; 1xPhospho [T3(100)]	Q8IX15 1xPhospho [T451(100)]	1	T451				1	2	4	0	2558.36	16.7	73.1	204.3	211.1	171	30.8	61	32		50.2667	154.3	3.06963
P31751	AKT2	P31751 [438-455]	[R].YFDDEFTAQSITITPPDR.[YCF]	1xiTRAQ8plex [N-Term]; 1xPhospho [T14(100)]	P31751 1xPhospho [T451(100)]	1	T451				1	3	2	0	2500.16	37	90.1	187.4	164.5	133.4	53.1	89.7	44.7		72.2667	134.6	1.86255
Q15233	NONO	Q15233 [435-456]	[R].FGQAATMEGIGAIGGTPPAFNR.[A]	1xiTRAQ8plex [N-Term]; 1xPhospho [T16(100)]; 1xOxidation [M7(100)]	Q15233 1xPhospho [T450(100)]	1	T450				1	1	20	0	2563.23	41.3	54.9	139	241.9	168	48.1	40	66.7		45.4	149.25	3.28744
Q15233	NONO	Q15233 [435-456]	[R].FGQAATMEGIGAIGGTPPAFNR.[A]	1xiTRAQ8plex [N-Term]; 1xPhospho [T16(100)]	Q15233 1xPhospho [T450(100)]	1	T450				1	1	6	0	2547.24	51.7	56.6	133.8	240.6	129.9	62.1	58.7	66.5		55.6667	141.6	2.54371
Q9NPF5	DMAP1	Q9NPF5 [434-449]	[K].DTIIDVVGAPLTPNSR.[K]	1xiTRAQ8plex [N-Term]; 1xPhospho [T12(100)]	Q9NPF5 1xPhospho [T445(100)]	1	T445				1	1	22	0	2052.07	33	66.9	132.3	233.6	183.4	67.4	38.4	45.1	CDK2	46.1	154.175	3.34436
P42331	ARHGAP25	P42331 [439-446]	[K].RTQTLPNR.[K]	1xiTRAQ8plex [N-Term]; 1xPhospho [T4(100)]	P42331 1xPhospho [T442(100)]	1	T442				1	3	5	1	1369.73	319	81	44.6	43.9	52.3	172.9	29.6	56.7		143.2	78.425	0.547661
P42331	ARHGAP25	P42331 [440-446]	[R].TQTLPNR.[K]	1xiTRAQ8plex [N-Term]; 1xPhospho [T3(100)]	P42331 1xPhospho [T442(100)]	1	T442				1	3	2	0	1213.62	200.5	66.3	93	99.2	57.7	208.7	37.1	37.5		101.3	114.65	1.13179
P35658	NUP214	P35658 [430-446]	[K].SPGSTPTTPTSSQAPQK.[L]	1xiTRAQ8plex [K17(100)]; 1xPhospho [T8(98.8)]	P35658 1xPhospho [T437(98.8)]	1	T437				1	1	14	0	2360.2	168.1	84.3	104.3	91.9	97.4	77.3	80.1	96.6		110.833	92.725	0.836617
Q9UHY1	NRBP1	Q9UHY1 [431-442]	[K].TPTPEPAEVETR.[K]	1xiTRAQ8plex [N-Term]; 1xPhospho [T3(100)]	Q9UHY1 1xPhospho [T433(100)]	1	T433				1	2	8	0	1710.83	98	120.9	60.6	31.5	51.1	196.2	163.4	78.2		127.433	84.85	0.665838
M0QZR4	ARHGEF1	M0QZR4 [428-441]	[R].RATPEPGDEGEPGR.[S]	1xiTRAQ8plex [N-Term]; 1xPhospho [T3(100)]	M0QZR4 1xPhospho [T430(100)]	1	T430				1	4	15	1	1851.85	184.6	99	88.8	72.9	76.5	82	44.6	151.6		109.4	80.05	0.731718
Q16181	SEPTIN7	Q16181 [417-429]	[R].ILEQQNSSRTLEK.[N]	1xPhospho [T10(99.6)]; 1xiTRAQ8plex [K13(100)]	Q16181 1xPhospho [T426(99.6)]	1	T426				1	5	3	1	2234.2	390.2	139.8	49.7	20.8	18.1	74.6	35.3	71.6		188.433	40.8	0.216522
O75533	SF3B1	O75533 [414-429]	[K].VLPPPAGYVPIRTPAR.[K]	1xiTRAQ8plex [N-Term]; 1xPhospho [T13(100)]	O75533 1xPhospho [T426(100)]	1	T426				1	1	2	1	2088.17	41.7	74.2	136.9	166.4	158.4	40.4	99.7	82.3	CDK2	71.8667	125.525	1.74664
Q12912	LRMP	Q12912 [422-435]	[R].FISTYSWADAEEEK.[C]	1xPhospho [T4(98)]; 1xiTRAQ8plex [K14(100)]	Q12912 1xPhospho [T425(98)]	1	T425				1	3	2	0	2364.13	158.7	25.5	83.1	201.8	169.3	38.1	25.4	98.1		69.8667	123.075	1.76157
Q99459	CDC5L	Q99459 [415-426]	[R].TPSNGAEGLTPR.[S]	1xiTRAQ8plex [N-Term]; 1xPhospho [T10(99.6)]; 1xDeamidated [N4(100)]	Q99459 1xPhospho [T424(99.6)]	1	T424				1	1	1	0	1584.76	104.2	29.5	66.4	127.4	60	149.9	108	154.6		80.5667	100.925	1.25269
Q5JTD0	TJAP1	Q5JTD0 [417-431]	[R].AFVDRTPPPAAVAQR.[T]	1xiTRAQ8plex [N-Term]; 1xPhospho [T6(100)]	Q5JTD0 1xPhospho [T422(100)]	1	T422				1	1	2	1	1980.04	106.5	57.5	107.6	46.3	69.6	197.2	60.6	154.7		74.8667	105.175	1.40483
P07332	FES	P07332 [417-428]	[R].EGGRTPTLEILK.[S]	1xiTRAQ8plex [K12(100)]; 1xPhospho [T5(100)]	P07332 1xPhospho [T421(100)]	1	T421				1	3	2	1	2002.12	110.7	112.7	139.6	32.2	113.9	171.2	14.5	105.2		79.3	114.225	1.44042
Q14141	SEPTIN6	Q14141 [401-421]	[K].TAAELLQSQGSQAGGSQTLKR.[D]	1xPhospho [T18(100)]; 1xiTRAQ8plex [K20(100)]	Q14141 1xPhospho [T418(100)]	1	T418				1	2	4	1	2819.49	311.3	242.5	37.4	30.4	35.8	73.3	28.8	40.5		194.2	44.225	0.227729
Q96IG2	FBXL20	Q96IG2 [409-426]	[K].VHAYFAPVTPPPSVGGSR.[Q]	1xiTRAQ8plex [N-Term]; 1xPhospho [T9(100)]	Q96IG2 1xPhospho [T417(100)]	1	T417				1	2	10	0	2223.13	28.2	58.6	118.6	182.1	146.3	35.5	174.9	55.9		87.2333	120.625	1.38279
Q9UKV3	ACIN1	Q9UKV3 [399-421]	[K].ASLVALPEQTASEEETPPPLLTK.[E]	1xiTRAQ8plex [K23(100)]; 1xPhospho [T16(100)]	Q9UKV3 1xPhospho [T414(100)]	1	T414				1	3	20	0	3109.65	33.6	36.5	148.1	251.3	213.4	45.4	38.8	32.8		36.3	164.55	4.53306
Q7Z5L9	IRF2BP2	Q7Z5L9 [412-442]	[R].TTPPEAAQNGQSPMAALILVADNAGGSHASK.[D]	1xiTRAQ8plex [K31(100)]; 1xPhospho [T2(99.2)]; 1xDeamidated [Q/N]	Q7Z5L9 1xPhospho [T413(99.2)]	1	T413				1	1	6	0	3693.84	23.5	45.2	110.1	233.3	188.1	48	81.1	70.7		49.9333	144.875	2.90137
Q7Z5L9	IRF2BP2	Q7Z5L9 [412-442]	[R].TTPPEAAQNGQSPMAALILVADNAGGSHASK.[D]	1xPhospho [T2(99.4)]; 1xiTRAQ8plex [K31(100)]	Q7Z5L9 1xPhospho [T413(99.4)]	1	T413				1	1	2	0	3692.86	32.5	83.7	156.7	114.6	141.9	88.8	150	31.8		88.7333	125.5	1.41435
P41743	PRKCI	P41743 [402-426]	[K].EGLRPGDTTSTFCGTPNYIAPEILR.[G]	1xiTRAQ8plex [N-Term]; 1xCarbamidomethyl [C13]; 1xPhospho [T11(100)]	P41743 1xPhospho [T412(100)]	1	T412				1	1	2	0	3149.53	36.4	132.5	181.9	154.8	163.7	34.7	41.2	55	PDK1	70.0333	133.775	1.91016
Q9Y286	SIGLEC7	Q9Y286 [403-420]	[R].GSASQGNLTESWADDNPR.[H]	1xiTRAQ8plex [N-Term]; 1xPhospho [T9(98.9)]	Q9Y286 1xPhospho [T411(98.9)]	1	T411				1	1	2	0	2289.01	63.1	113.6	126.8	87.5	100.6	48.6	89	170.9		88.5667	90.875	1.02606
Q09666	AHNAK	Q09666 [4096-4111]	[K].VDIDTPDIDIHGPEGK.[L]	1xiTRAQ8plex [K16(100)]; 1xPhospho [T5(100)]	Q09666 1xPhospho [T4100(100)]	1	T4100				1	1	12	0	2409.22	315.9	76.3	165.8	110.6	75.7	23	18.2	14.6		136.8	93.775	0.68549
Q14676	MDC1	Q14676 [394-420]	[K].SQASMVINSDTDDEEEVSAALTLAHLK.[E]	1xPhospho [T11(100)]; 1xOxidation [M5(100)]; 1xiTRAQ8plex [K27(100)]	Q14676 1xPhospho [T404(100)]	1	T404				1	1	2	0	3578.74	16.8	8.5	231.1	247.8	182.3	59.2	28.8	25.5	CK2-A1	18.0333	180.1	9.98706
Q14676	MDC1	Q14676 [394-420]	[K].SQASMVINSDTDDEEEVSAALTLAHLK.[E]	1xPhospho [T11(100)]; 1xiTRAQ8plex [K27(100)]	Q14676 1xPhospho [T404(100)]	1	T404				1	1	2	0	3562.74	17	43.8	188.7	228	159.2	46.5	78.6	38.2	CK2-A1	46.4667	155.6	3.34864
Q15149	PLEC	Q15149 [4028-4036]	[K].QITMEELVR.[S]	1xiTRAQ8plex [N-Term]; 1xPhospho [T3(100)]	Q15149 1xPhospho [T4030(100)]	1	T4030				1	1	2	0	1502.76	154.9	81	109.9	130.1	162.5	41.5	25	95.2		86.9667	111	1.27635
P15056	BRAF	P15056 [390-414]	[R].GDGGSTTGLSATPPASLPGSLTNVK.[A]	1xPhospho [T12(100)]; 1xiTRAQ8plex [K25(100)]	P15056 1xPhospho [T401(100)]	1	T401				1	1	2	0	2973.54	66.3	50.1	159.5	68.6	218.5	53.2	89.8	94	ERK1, ERK2	68.7333	124.95	1.8179
Q9NPI6	DCP1A	Q9NPI6 [398-414]	[K].LRLTPQHDQIQTQPLGK.[G]	1xiTRAQ8plex [K17(100)]; 1xPhospho [T4(100)]	Q9NPI6 1xPhospho [T401(100)]	1	T401				1	1	2	1	2661.47	55.7	84.4	113.9	64.5	76.1	143.7	84.5	177.1		74.8667	99.55	1.3297
Q99459	CDC5L	Q99459 [381-399]	[K].GGLNTPLHESDFSGVTPQR.[Q]	1xiTRAQ8plex [N-Term]; 1xPhospho [T16(100)]	Q99459 1xPhospho [T396(100)]	1	T396				1	1	2	0	2396.15	44.9	58.1	121.6	220	71.4	86.1	118	80		73.6667	124.775	1.69378
Q9HB90	RRAGC	Q9HB90 [388-396]	[K].ALTHNGTPR.[N]	1xiTRAQ8plex [N-Term]; 1xPhospho [T7(100)]; 1xDeamidated [N5(100)]	Q9HB90 1xPhospho [T394(100)]	1	T394				1	1	2	0	1351.67	399.1	56.7	58.9	43.1	68.6	83.5	56.4	33.7		170.733	63.525	0.372071
P36507	MAP2K2	P36507 [389-397]	[R].LNQPGTPTR.[T]	1xiTRAQ8plex [N-Term]; 1xPhospho [T6(100)]; 1xDeamidated [Q3(99.7)]	P36507 1xPhospho [T394(100)]	1	T394				1	3	6	0	1368.68	140.4	91.7	144.5	95.1	92.3	92.4	20.6	123		84.2333	106.075	1.2593
P36507	MAP2K2	P36507 [389-397]	[R].LNQPGTPTR.[T]	1xiTRAQ8plex [N-Term]; 1xPhospho [T6(100)]	P36507 1xPhospho [T394(100)]	1	T394				1	3	22	0	1367.7	205.7	87.3	47.7	34.2	46.5	160.8	24.1	193.8		105.7	72.3	0.684011
Q14242	SELPLG	Q14242 [389-397]	[K].SPGLTPEPR.[E]	1xiTRAQ8plex [N-Term]; 1xPhospho [T5(100)]	Q14242 1xPhospho [T393(100)]	1	T393				1	2	2	0	1337.68	228.6	85.9	98.3	81.3	93.6	48.3	143.7	20.2		152.733	80.375	0.526244
Q9UQC2	GAB2	Q9UQC2 [389-399]	[R].RNTLPAMDNSR.[L]	1xiTRAQ8plex [N-Term]; 1xPhospho [T3(100)]; 1xOxidation [M7(100)]	Q9UQC2 1xPhospho [T391(100)]	1	T391				1	1	4	1	1674.79	142.2	66.5	78.9	78.8	75.6	136.7	65.4	156		91.3667	92.5	1.0124
P49736	MCM2	P49736 [35-44]	[R].TDALTSSPGR.[D]	1xiTRAQ8plex [N-Term]; 1xPhospho [T5(99.5)]	P49736 1xPhospho [T39(99.5)]	1	T39				1	4	7	0	1388.67	78.2	31.7	79.2	86.2	200.8	222.5	32.7	68.6		47.5333	147.175	3.09625
Q13439	GOLGA4	Q13439 [39-53]	[R].TSSFTEQLDEGTPNR.[E]	1xiTRAQ8plex [N-Term]; 1xPhospho [T1(98.9)]	Q13439 1xPhospho [T39(98.9)]	1	T39				1	5	4	0	2065.94	92.3	81.3	94.3	50.3	44.5	80.4	212.7	144.2		128.767	67.375	0.523233
Q15027	ACAP1	Q15027 [374-397]	[R].GPGQGSGHLAIGSAATLGSGGMAR.[G]	1xiTRAQ8plex [N-Term]; 1xPhospho [T16(100)]; 1xOxidation [M22(100)]	Q15027 1xPhospho [T389(100)]	1	T389				1	1	2	0	2510.21	189.1	101	148.1	64.5	77.4	78.5	30.2	111.2		106.767	92.125	0.862863
Q96DF8	ESS2	Q96DF8 [377-388]	[R].RVTENLASLTPK.[G]	1xiTRAQ8plex [K12(100)]; 1xPhospho [T10(100)]	Q96DF8 1xPhospho [T386(100)]	1	T386				1	1	2	1	2017.13	137	96.1	120	87.7	77.6	68	114.9	98.7		116	88.325	0.761422
Q9UQ80	PA2G4	Q9UQ80 [377-394]	[K].TAENATSGETLEENEAGD.[-]	1xiTRAQ8plex [N-Term]; 1xPhospho [T10(100)]	Q9UQ80 1xPhospho [T386(100)]	1	T386				1	1	17	0	2221.93	27.1	232.5	64.4	48.4	46.7	47.8	142	191.3		133.867	51.825	0.387139
Q9UQ80	PA2G4	Q9UQ80 [377-394]	[K].TAENATSGETLEENEAGD.[-]	1xiTRAQ8plex [N-Term]; 1xPhospho [T10(98.4)]; 1xDeamidated [N4(100)]	Q9UQ80 1xPhospho [T386(98.4)]	1	T386				1	1	6	0	2222.91	48.3	71.2	102.5	75	66.3	87.1	150.5	199.2		90	82.725	0.919167
P14859	POU2F1	P14859 [383-391]	[K].RTSIETNIR.[VL]	1xiTRAQ8plex [N-Term]; 1xPhospho [T2(99.7)]	P14859 1xPhospho [T384(99.7)]	1	T384				1	5	2	1	1473.77	298.7	108	132.3	68	93.7	44.6	17.1	37.5		141.267	84.65	0.599221
O15014	ZNF609	O15014 [375-393]	[R].MRPNSNTPVNETATASDSK.[G]	1xPhospho [T7(99.2)]; 1xOxidation [M1(100)]; 1xiTRAQ8plex [K19(100)]	O15014 1xPhospho [T381(99.2)]	1	T381				1	1	3	0	2724.31	218.9	106	76.5	70.2	68.7	182.4	46.1	31.2		123.667	99.45	0.804178
Q96QH2	PRAM1	Q96QH2 [380-391]	[R].TSSEPEFNSLPR.[K]	1xiTRAQ8plex [N-Term]; 1xPhospho [T1(99)]; 1xDeamidated [N8(100)]	Q96QH2 1xPhospho [T380(99)]	1	T380				1	1	2	0	1748.8	198.4	59.9	109.3	48.6	71.6	167.3	53.7	91		104	99.2	0.953846
Q86X10	RALGAPB	Q86X10 [368-384]	[R].LSMPQSAAVSTTPPHNR.[R]	1xiTRAQ8plex [N-Term]; 1xPhospho [T12(100)]; 1xOxidation [M3(100)]	Q86X10 1xPhospho [T379(100)]	1	T379				1	2	2	0	2194.06	144.7	172.6	117	65.2	36.1	82.1	53.4	128.9		123.567	75.1	0.607769
Q8N1G0	ZNF687	Q8N1G0 [373-384]	[K].LSPATPTSEGPK.[V]	1xiTRAQ8plex [K12(100)]; 1xPhospho [T5(100)]	Q8N1G0 1xPhospho [T377(100)]	1	T377				1	2	2	0	1872.99	92.8	51.2	101.9	68	66	214.1	117.7	88.3		87.2333	112.5	1.28964
Q99442	SEC62	Q99442 [369-393]	[K].EELEQQTDGDCEEDEEEENDGETPK.[S]	1xCarbamidomethyl [C11]; 1xPhospho [T7(100)]; 1xiTRAQ8plex [K25(100)]	Q99442 1xPhospho [T375(100)]	1	T375				1	1	12	0	3642.49	148.6	96.8	68.6	62.1	54.4	92.9	114.3	162.3		119.9	69.5	0.57965
O75400	PRPF40A	O75400 [366-375]	[K].QETVADFTPK.[K]	1xPhospho [T8(100)]; 1xiTRAQ8plex [K10(100)]	O75400 1xPhospho [T373(100)]	1	T373				1	2	2	0	1823.94	54.8	33.7	27.8	116.4	51.8	302.1	37.9	175.5		42.1333	124.525	2.9555
P06400	RB1	P06400 [360-376]	[K].SNLDEEVNVIPPHTPVR.[T]	1xiTRAQ8plex [N-Term]; 1xPhospho [T14(100)]	P06400 1xPhospho [T373(100)]	1	T373				1	1	12	0	2300.16	77.6	141.8	120.1	74.3	57.1	86	72.4	170.7	CDK1, CDK2	97.2667	84.375	0.867461
Q09666	AHNAK	Q09666 [3712-3727]	[K].VDIDTPDINIEGSEGK.[F]	1xPhospho [T5(100)]; 1xiTRAQ8plex [K16(100)]	Q09666 1xPhospho [T3716(100)]	1	T3716				1	1	12	0	2390.19	249.6	59	171.9	149.7	114.3	23.3	19	13.3		109.2	114.8	1.05128
Q92597	NDRG1	Q92597 [364-388]	[R].SHTSEGAHLDITPNSGAAGNSAGPK.[S]	1xiTRAQ8plex [K25(100)]; 1xPhospho [T3(100)]	Q92597 1xPhospho [T366(100)]	1	T366				1	3	8	0	3064.49	224.7	66.3	105.3	96.7	94.5	64.4	63.5	84.7	PKACA, SGK1	118.167	90.225	0.76354
Q969G3	SMARCE1	Q969G3 [333-367]	[K].KDDENIPMETEETHLEETTESQQNGEEGTSTPEDK.[E]	iTRAQ8plex [K]; 1xPhospho [T31]; 2xDeamidated [N/Q]; 1xOxidation [M8]	Q969G3 1xPhospho [T363]	1	T363				1	1	3	1	4988.23	57.4	91.7	145.5	133.7	130.7	89	87.8	64.2		78.9667	124.725	1.57946
Q9BV20	MRI1	Q9BV20 [361-369]	[R].DGTLDGPQM.[-]	1xiTRAQ8plex [N-Term]; 1xPhospho [T3(100)]; 1xOxidation [M9(100)]	Q9BV20 1xPhospho [T363(100)]	1	T363				1	1	2	0	1333.56	49.8	116.2	123	128	88.7	87.5	69.4	137.3		78.4667	106.8	1.36109
Q9BWN1	PRR14	Q9BWN1 [361-371]	[R].RHTVGGGEMAR.[A]	1xiTRAQ8plex [N-Term]; 1xPhospho [T3(100)]; 1xOxidation [M9(100)]	Q9BWN1 1xPhospho [T363(100)]	1	T363				1	1	2	1	1570.75	167.6	92.8	186.1	77.2	132.5	61.5	59.4	22.9		106.6	114.325	1.07247
Q86X27	RALGPS2	Q86X27 [359-368]	[K].SATFPNAGPR.[H]	1xiTRAQ8plex [N-Term]; 1xPhospho [T3(100)]	Q86X27 1xPhospho [T361(100)]	1	T361				1	1	4	0	1401.68	162.6	140.7	78.6	64.3	102.9	161.8	25.1	64.1		109.467	101.9	0.930877
P08631	HCK	P08631 [29-39]	[K].FLQVGGNTFSK.[T]	1xPhospho [T8(100)]; 1xiTRAQ8plex [K11(100)]	P08631 1xPhospho [T36(100)]	1	T36				1	3	2	0	1886	208.3	63.1	260.6	120	43.6	8.7	19.1	76.6		96.8333	108.225	1.11764
Q5VT52	RPRD2	Q5VT52 [356-366]	[K].SATPEPVTDNR.[D]	1xiTRAQ8plex [N-Term]; 1xPhospho [T3(99.7)]	Q5VT52 1xPhospho [T358(99.7)]	1	T358				1	1	4	0	1570.74	37	29.2	78	76	151.4	186.2	194.8	47.5		87	122.9	1.41264
P49116	NR2C2	P49116 [349-370]	[R].DQSTPIIEVEGPLLSDTHVTFK.[L]	1xPhospho [T4(99.6)]; 1xiTRAQ8plex [K22(100)]	P49116 1xPhospho [T352(99.6)]	1	T352				1	1	4	0	3114.62	25.3	81.8	169.9	277.9	122	40.2	64.4	18.4		57.1667	152.5	2.66764
P08048	ZFY	P08048 [350-370]	[K].TFVPIAWAAAYGNNSDGIENR.[N]	1xiTRAQ8plex [N-Term]; 1xPhospho [T1(100)]	P08048 1xPhospho [T350(100)]	1	T350				1	1	2	0	2650.26	29.8	52.8	143.4	235.1	179.2	50.4	47.4	61.9		43.3333	152.025	3.50827
Q7L9L4	MOB1B	Q7L9L4 [31-42]	[K].HAEATLGSGNLR.[MQ]	1xiTRAQ8plex [N-Term]; 1xPhospho [T5(100)]	Q7L9L4 1xPhospho [T35(100)]	1	T35				1	3	14	0	1609.8	132.6	64.9	54.4	52	79	229.3	24.1	163.8		73.8667	103.675	1.40354
Q9NWZ3	IRAK4	Q9NWZ3 [339-347]	[K].FAQTVMTSR.[I]	1xiTRAQ8plex [N-Term]; 1xPhospho [T7(99.5)]; 1xOxidation [M6(100)]	Q9NWZ3 1xPhospho [T345(99.5)]	1	T345				1	1	4	0	1440.69	392.8	57.7	137.7	46.9	47.6	47.1	22.7	47.4		157.733	69.825	0.442678
P16150	SPN	P16150 [339-348]	[R].RPTLTTFFGR.[R]	1xiTRAQ8plex [N-Term]; 1xPhospho [T3(100)]	P16150 1xPhospho [T341(100)]	1	T341				1	2	10	0	1579.83	241.4	89.5	137.5	124.4	66.8	35.8	29.4	75.2		120.1	91.125	0.758743
Q13043	STK4	Q13043 [333-342]	[R].AVGDEMGTVR.[V]	1xiTRAQ8plex [N-Term]; 1xPhospho [T8(100)]; 1xOxidation [M6(100)]	Q13043 1xPhospho [T340(100)]	1	T340				1	2	2	0	1434.66	172.1	130.8	135.5	38.1	60.7	85.6	49.9	127.4		117.6	79.975	0.68006
Q86YS7	C2CD5	Q86YS7 [337-346]	[R].QQTQSALEQR.[EM]	1xiTRAQ8plex [N-Term]; 1xPhospho [T3(100)]	Q86YS7 1xPhospho [T339(100)]	1	T339				1	2	2	0	1572.77	208.7	94.7	90	73.7	73	69.3	23.2	167.4		108.867	76.5	0.702694
Q5VWG9	TAF3	Q5VWG9 [326-342]	[K].VTTHIPQTPVRPETPNR.[T]	1xiTRAQ8plex [N-Term]; 1xPhospho [T14(99.5)]	Q5VWG9 1xPhospho [T339(99.5)]	1	T339				1	1	2	0	2327.22	146.4	90.7	38.6	53.6	55.8	222.3	72.7	120		103.267	92.575	0.896465
Q03164	KMT2A	Q03164 [333-342]	[K].DKEGTPPLTK.[E]	1xPhospho [T5(100)]; iTRAQ8plex [K]	Q03164 1xPhospho [T337(100)]	1	T337				1	2	2	1	2078.17	217.1	83.2	69.4	52	67.9	133.4	16.2	160.6		105.5	80.675	0.764692
P49137	MAPKAPK2	P49137 [331-340]	[K].VPQTPLHTSR.[V]	1xiTRAQ8plex [N-Term]; 1xPhospho [T4(100)]	P49137 1xPhospho [T334(100)]	1	T334				1	1	4	0	1519.79	318	118.3	85	52.8	61.4	75.1	32.2	57.2	ERK2, P38-ALPHA	156.167	68.575	0.439114
P14317	HCLS1	P14317 [322-347]	[R].EHPVPLLPIRQTLPEDNEEPPALPPR.[T]	1xiTRAQ8plex [N-Term]; 1xPhospho [T12(100)]	P14317 1xPhospho [T333(100)]	1	T333				1	2	38	1	3338.75	23.9	55.1	177.6	84	127.1	33.4	50.9	248		43.3	105.525	2.43707
P14317	HCLS1	P14317 [322-347]	[R].EHPVPLLPIRQTLPEDNEEPPALPPR.[T]	1xiTRAQ8plex [N-Term]; 1xPhospho [T12(100)]; 1xDeamidated [Q11(100)]	P14317 1xPhospho [T333(100)]	1	T333				1	2	5	1	3339.73	135.7	40.1	123.2	116.2	143.6	65.1	43.1	133.1		72.9667	112.025	1.53529
Q8TD19	NEK9	Q8TD19 [331-345]	[R].SSTVTEAPIAVVTSR.[T]	1xiTRAQ8plex [N-Term]; 1xPhospho [T3(99.6)]	Q8TD19 1xPhospho [T333(99.6)]	1	T333				1	1	6	0	1901.99	197.4	151.8	244.2	41.9	38.3	49.2	40.1	37.1		129.767	93.4	0.719753
Q13769	THOC5	Q13769 [325-336]	[R].RRPTLGVQLDDK.[R]	1xPhospho [T4(100)]; 1xiTRAQ8plex [K12(100)]	Q13769 1xPhospho [T328(100)]	1	T328				1	2	2	1	2086.16	320.7	123.6	58.4	35.6	52	109	79.3	21.5		174.533	63.75	0.36526
Q13769	THOC5	Q13769 [326-336]	[R].RPTLGVQLDDK.[R]	1xPhospho [T3(100)]; 1xiTRAQ8plex [K11(100)]	Q13769 1xPhospho [T328(100)]	1	T328				1	2	2	0	1930.06	230.1	79.2	74.2	124.2	89.8	104.4	66.4	31.7		125.233	98.15	0.783737
Q92597	NDRG1	Q92597 [326-341]	[R].SRTASGSSVTSLDGTR.[S]	1xiTRAQ8plex [N-Term]; 1xPhospho [T3(100)]	Q92597 1xPhospho [T328(100)]	1	T328				1	3	4	1	1965.95	150.6	79.2	59.3	36.5	59.9	271.6	43.6	99.4	SGK1, PKACA	91.1333	106.825	1.17218
Q9UJZ1	STOML2	Q9UJZ1 [322-337]	[K].APVPGTPDSLSSGSSR.[D]	1xiTRAQ8plex [N-Term]; 1xPhospho [T6(100)]	Q9UJZ1 1xPhospho [T327(100)]	1	T327				1	2	2	0	1898.92	41.3	98.4	46.5	34.3	45.5	101.7	360.1	72.2		166.6	57	0.342137
Q9P289	STK26	Q9P289 [317-330]	[R].ENNTHPEWSFTTVR.[K]	1xiTRAQ8plex [N-Term]; 1xPhospho [T11(100)]	Q9P289 1xPhospho [T327(100)]	1	T327				1	3	8	0	2101.96	60.9	189.4	82	167.4	131.9	68.4	28	71.9		92.7667	112.425	1.21191
Q9UKV3	ACIN1	Q9UKV3 [326-336]	[K].TRSQEQEVLER.[G]	1xiTRAQ8plex [N-Term]; 1xPhospho [T1(99.6)]	Q9UKV3 1xPhospho [T326(99.6)]	1	T326				1	3	4	1	1758.87	45.1	39.7	79.9	74.5	153	134	82.5	191.2		55.7667	110.35	1.97878
O75533	SF3B1	O75533 [319-333]	[R].GGDSIGETPTPGASK.[R]	1xPhospho [T8(100)]; 1xiTRAQ8plex [K15(100)]	O75533 1xPhospho [T326(100)]	1	T326				1	1	2	0	2062.03	263.6	52.6	56.2	25.7	77.3	121.5	33.7	169.4		116.633	70.175	0.601672
P62136	PPP1CA	P62136 [306-323]	[K].YGQFSGLNPGGRPITPPR.[N]	1xiTRAQ8plex [N-Term]; 1xPhospho [T15(100)]	P62136 1xPhospho [T320(100)]	1	T320				1	1	8	0	2298.17	40.4	87.8	128.9	105	169.6	81.2	94.6	92.6	AKT1, CDK1, CDK2, CDK5	74.2667	121.175	1.63162
P08670	VIM	P08670 [29-36]	[R].SYVTTSTR.[T]	1xiTRAQ8plex [N-Term]; 1xPhospho [T4(99.6)]	P08670 1xPhospho [T32(99.6)]	1	T32				1	5	3	0	1298.63	281	72.9	62.4	79.7	98.9	169.5	9.8	25.7		121.233	102.625	0.846508
P62140	PPP1CB	P62140 [304-319]	[K].YQYGGLNSGRPVTPPR.[T]	1xiTRAQ8plex [N-Term]; 1xPhospho [T13(100)]	P62140 1xPhospho [T316(100)]	1	T316				1	1	4	0	2146.07	67.2	141.2	106.5	50.1	82.3	146.5	75.1	131.1		94.5	96.35	1.01958
P51946	CCNH	P51946 [307-323]	[K].SKHEEEEWTDDDLVESL.[-]	1xiTRAQ8plex [K2(100)]; 1xPhospho [T9(100)]	P51946 1xPhospho [T315(100)]	1	T315				1	2	2	1	2749.27	29	81	116.1	187.2	185.5	64.4	63.5	73.2	CK2-A1, CK2-A2	57.8333	138.3	2.39135
Q9UHX1	PUF60	Q9UHX1 [302-332]	[K].AVTPPMPLLTPATPGGLPPAAAVAAAAATAK.[I]	1xiTRAQ8plex [K31(100)]; 1xPhospho [T13(100)]; 1xOxidation [M6(100)]	Q9UHX1 1xPhospho [T314(100)]	1	T314				1	10	2	0	3498.93	83.4	53.6	100.3	183.5	214.2	56.9	96.1	12		77.7	138.725	1.78539
Q8TB03	CXorf38	Q8TB03 [305-317]	[K].LDSQEPGRQTPDR.[K]	1xiTRAQ8plex [N-Term]; 1xPhospho [T10(100)]	Q8TB03 1xPhospho [T314(100)]	1	T314				1	1	4	1	1882.9	179.1	61.9	35.8	34.6	52.8	257	14.6	164.2		85.2	95.05	1.11561
P58546	MTPN	P58546 [25-36]	[K].GEDVNRTLEGGR.[K]	1xiTRAQ8plex [N-Term]; 1xPhospho [T7(100)]	P58546 1xPhospho [T31(100)]	1	T31				1	1	4	1	1686.81	252.7	68.1	45.3	39.2	25.4	258.1	32.5	78.7		117.767	92	0.781206
P14317	HCLS1	P14317 [298-318]	[K].ISSEAWPPVGTPPSSESEPVR.[T]	1xiTRAQ8plex [N-Term]; 1xPhospho [T11(100)]	P14317 1xPhospho [T308(100)]	1	T308				1	2	6	0	2593.25	86.1	54	152.1	156.1	121.2	89.4	55.4	85.7		65.1667	129.7	1.99028
Q8NFH5	NUP35	Q8NFH5 [295-310]	[K].ASTSDYQVISDRQTPK.[K]	1xiTRAQ8plex [K16(100)]; 1xPhospho [T14(100)]	Q8NFH5 1xPhospho [T308(100)]	1	T308				1	1	2	1	2484.26	77.9	47	37.5	34.7	41.8	115.7	309.8	135.5		144.9	57.425	0.396308
Q9C073	FAM117A	Q9C073 [291-303]	[R].GAAEELASTPNDK.[A]	1xiTRAQ8plex [K13(100)]; 1xPhospho [T9(99.7)]	Q9C073 1xPhospho [T299(99.7)]	1	T299				1	2	2	0	1990.99	145.3	62	77.4	50.6	84.1	126.9	74.1	179.4		93.8	84.75	0.903518
Q8N6T7	SIRT6	Q8N6T7 [285-296]	[R].ALPPLPRPPTPK.[L]	1xiTRAQ8plex [K12(100)]; 1xPhospho [T10(100)]	Q8N6T7 1xPhospho [T294(100)]	1	T294				1	2	5	0	1972.16	54.2	133.1	134.9	77.2	61.2	52.3	204.7	82.5		130.667	81.4	0.622959
Q02750	MAP2K1	Q02750 [292-324]	[R].TPGRPLSSYGMDSRPPMAIFELLDYIVNEPPPK.[L]	1xPhospho [T1(88.8)]; 2xOxidation [M11(100); M17(100)]; 1xiTRAQ8plex [K33(100)]	Q02750 1xPhospho [T292(88.8)]	1	T292				1	2	6	0	4408.22	33.7	112.8	162.5	118.8	105.1	92.1	155.6	19.4	CDK1, ERK1, ERK2	100.7	119.625	1.18793
Q7L2J0	MEPCE	Q7L2J0 [267-304]	[R].GQHHQQQQAAGGSESHPVPPTAPLTPLLHGEGASQQPR.[H]	1xiTRAQ8plex [N-Term]; 1xPhospho [T25(97)]; 1xDeamidated [Q]	Q7L2J0 1xPhospho [T291(97)]	1	T291				1	1	3	0	4316.09	52.7	98.2	155.8	143.1	139.9	95.3	94	21.2		81.6333	133.525	1.63567
Q9UJU6	DBNL	Q9UJU6 [289-299]	[K].QLTQPETHFGR.[E]	1xiTRAQ8plex [N-Term]; 1xPhospho [T3(100)]	Q9UJU6 1xPhospho [T291(100)]	1	T291				1	3	42	0	1697.83	197.6	86	53.4	24.2	36.1	74.1	50.4	278.3		111.333	46.95	0.421707
Q9UJU6	DBNL	Q9UJU6 [289-299]	[K].QLTQPETHFGR.[E]	1xiTRAQ8plex [N-Term]; 1xPhospho [T3(100)]; 1xDeamidated [Q1(100)]	Q9UJU6 1xPhospho [T291(100)]	1	T291				1	3	6	0	1698.82	202.6	43.7	60.6	48.2	56.4	67.4	21.8	299.3		89.3667	58.15	0.65069
P07437	TUBB	P07437 [283-297]	[R].ALTVPELTQQVFDAK.[N]	1xiTRAQ8plex [K15(100)]; 1xPhospho [T8(100)]	P07437 1xPhospho [T290(100)]	1	T290				1	3	2	0	2348.27	4.6	47	213.1	90	238.8	12.5	31.6	162.5		27.7333	138.6	4.9976
A0A0A0MS52	CAMK2G	A0A0A0MS52 [285-292]	[R].QETVECLR.[K]	1xiTRAQ8plex [N-Term]; 1xCarbamidomethyl [C6]; 1xPhospho [T3(100)]	A0A0A0MS52 1xPhospho [T287(100)]	1	T287				1	6	4	0	1418.67	202.8	66.5	57.4	44.8	91.4	164.6	50.1	122.2		106.467	89.55	0.841108
Q9UQM7	CAMK2A	Q9UQM7 [284-291]	[R].QETVDCLK.[K]	1xCarbamidomethyl [C6]; 1xPhospho [T3(100)]; 1xiTRAQ8plex [K8(100)]	Q9UQM7 1xPhospho [T286(100)]	1	T286				1	6	6	0	1680.85	327.4	94.5	54.9	33.1	28.5	40.1	26	195.5	CAMK2-ALPHA	149.3	39.15	0.262224
Q9Y6R9	CCDC61	Q9Y6R9 [285-294]	[R].TPPVQPPPTR.[E]	1xiTRAQ8plex [N-Term]; 1xPhospho [T1(100)]	Q9Y6R9 1xPhospho [T285(100)]	1	T285				1	1	2	0	1473.78	33.7	62.2	100.4	151.9	146.7	112.5	72.9	119.6		56.2667	127.875	2.27266
Q9Y6R9	CCDC61	Q9Y6R9 [282-294]	[R].GRRTPPVQPPPTR.[E]	1xiTRAQ8plex [N-Term]; 1xPhospho [T4(100)]	Q9Y6R9 1xPhospho [T285(100)]	1	T285				1	1	2	2	1843	47.1	104.7	226.6	127.5	95.8	33.3	60.5	104.5		70.7667	120.8	1.70702
P18583	SON	P18583 [278-288]	[K].SVESTSPEPSK.[I]	1xiTRAQ8plex [K11(100)]; 1xPhospho [T5(99.3)]	P18583 1xPhospho [T282(99.3)]	1	T282				1	1	6	0	1835.92	199.1	83.4	63.1	63	40.1	132.2	16.2	203		99.5667	74.6	0.749247
O75533	SF3B1	O75533 [271-289]	[R].GDTPGHATPGHGGATSSAR.[K]	1xiTRAQ8plex [N-Term]; 1xPhospho [T8(100)]	O75533 1xPhospho [T278(100)]	1	T278				1	1	2	0	2117.97	70.2	121.1	188.1	180.7	139.3	37.2	21.7	41.6		71	136.325	1.92007
P14859	POU2F1	P14859 [273-293]	[K].RIDTPSLEEPSDLEELEQFAK.[T]	1xPhospho [T4(99.4)]; 1xiTRAQ8plex [K21(100)]	P14859 1xPhospho [T276(99.4)]	1	T276				1	2	4	1	3134.58	19.3	122.5	196.4	137.4	189.5	31.8	52.6	50.5		64.8	138.775	2.14159
Q9H0G5	NSRP1	Q9H0G5 [272-281]	[K].VIETPENDFK.[H]	1xiTRAQ8plex [K10(100)]; 1xPhospho [T4(100)]	Q9H0G5 1xPhospho [T275(100)]	1	T275				1	2	4	0	1879.97	239.8	50.8	37.3	43.7	44.6	81.4	35.7	266.7		108.767	51.75	0.475789
Q8NFH5	NUP35	Q8NFH5 [270-282]	[K].TLGTPTQPGSTPR.[I]	1xiTRAQ8plex [N-Term]; 1xPhospho [T4(100)]	Q8NFH5 1xPhospho [T273(100)]	1	T273				1	1	4	0	1696.86	45.8	36	49.6	87.5	97	111.6	335.7	36.8		139.167	86.425	0.621018
Q15311	RALBP1	Q15311 [27-37]	[R].TPSSEEISPTK.[F]	1xPhospho [T1(99.5)]; 1xiTRAQ8plex [K11(100)]	Q15311 1xPhospho [T27(99.5)]	1	T27				1	3	12	0	1863.96	153.8	72.2	34.1	19.6	24.8	52.1	331.1	112.3		185.7	32.65	0.175821
Q13501	SQSTM1	Q13501 [266-281]	[R].SRLTPVSPESSSTEEK.[S]	1xiTRAQ8plex [K16(100)]; 1xPhospho [T4(100)]	Q13501 1xPhospho [T269(100)]	1	T269				1	2	6	1	2422.23	109.6	78.1	58.6	64	70.6	96.7	101.8	220.6	CDK1	96.5	72.475	0.751036
P55081	MFAP1	P55081 [258-280]	[R].SLAALDALNTDDENDEEEYEAWK.[V]	1xiTRAQ8plex [K23(100)]; 1xPhospho [T10(100)]	P55081 1xPhospho [T267(100)]	1	T267				1	1	34	0	3329.52	26	58.5	148.8	240.1	185.7	39.9	64.7	36.3		49.7333	153.625	3.08897
P55081	MFAP1	P55081 [258-280]	[R].SLAALDALNTDDENDEEEYEAWK.[V]	1xiTRAQ8plex [S/K]; 1xPhospho [T10(100)]; 1xDeamidated [N14(99.5)]	P55081 1xPhospho [T267(100)]	1	T267				1	1	1	0	3330.5	36	95.9	105.2	285.1	148.1	35.1	59.2	35.4		63.7	143.375	2.25078
O94906	PRPF6	O94906 [255-271]	[R].LSQVSDSVSGQTVVDPK.[G]	1xPhospho [T12(100)]; 1xiTRAQ8plex [K17(100)]	O94906 1xPhospho [T266(100)]	1	T266				1	1	2	0	2434.27	112	86.1	143.6	136.4	55.4	65.7	101.3	99.5		99.8	100.275	1.00476
Q9Y2Z0	SUGT1	Q9Y2Z0 [257-267]	[K].LEGQGDVPTPK.[Q]	1xPhospho [T9(100)]; 1xiTRAQ8plex [K11(100)]	Q9Y2Z0 1xPhospho [T265(100)]	1	T265				1	1	2	0	1828.97	155.3	271.5	74	18	16	156.6	23.6	85		150.133	66.15	0.440608
O75791	GRAP2	O75791 [260-272]	[R].RHTDPVQLQAAGR.[V]	1xiTRAQ8plex [N-Term]; 1xPhospho [T3(100)]	O75791 1xPhospho [T262(100)]	1	T262				1	1	2	1	1832.94	59.1	76.4	55.6	41.9	48.3	55.8	455.1	7.8		196.867	50.4	0.256011
H7C127	BRD8	H7C127 [258-271]	[K].ATPPPSPLLSELLK.[K]	1xPhospho [T2(100)]; 1xiTRAQ8plex [K14(100)]	H7C127 1xPhospho [T259(100)]	1	T259				1	3	4	0	2151.23	37	22.7	78.5	332.8	188	36.1	40.6	64.3		33.4333	158.85	4.75125
Q8TD19	NEK9	Q8TD19 [250-262]	[R].TFDATNPLNLCVK.[I]	1xCarbamidomethyl [C11]; 1xPhospho [T5(100)]; 1xiTRAQ8plex [K13(100)]	Q8TD19 1xPhospho [T254(100)]	1	T254				1	1	2	0	2181.12	211.2	21.4	396.2	61.5	44	22.7	38.3	4.8		90.3	131.1	1.45183
O75167	PHACTR2	O75167 [11-29]	[K].ASIANSDGPTAGSQTPPFK.[R]	1xiTRAQ8plex [K19(100)]; 1xPhospho [T15(100)]	O75167 1xPhospho [T25(100)]	1	T25				1	4	8	0	2534.27	118.3	125.3	142	77.8	76.3	69.3	70.7	120.2		104.767	91.35	0.871938
Q01130	SRSF2	Q01130 [25-31]	[R].TSPDTLR.[R]	1xiTRAQ8plex [N-Term]; 1xPhospho [T1(99.6)]	Q01130 1xPhospho [T25(99.6)]	1	T25				1	3	11	0	1173.58	233.9	79.3	36.8	31.1	36.6	222.1	26.3	134		113.167	81.65	0.721502
Q96A49	SYAP1	Q96A49 [248-254]	[K].TPPVVIK.[S]	1xiTRAQ8plex [K7(100)]; 1xPhospho [T1(100)]	Q96A49 1xPhospho [T248(100)]	1	T248				1	1	2	0	1441.86	76.5	28.6	29.9	69.6	154.9	240.5	23.4	176.5		42.8333	123.725	2.88852
Q12802	AKAP13	Q12802 [2464-2480]	[R].RAETFGGFDSHQMNASK.[G]	1xPhospho [T4(100)]; 1xOxidation [M13(100)]; 1xiTRAQ8plex [K17(100)]	Q12802 1xPhospho [T2467(100)]	1	T2467				1	3	6	1	2587.22	99.5	158.6	67.9	21.1	23	74.9	323.2	31.7		193.767	46.725	0.241141
O75533	SF3B1	O75533 [241-252]	[K].GSETPGATPGSK.[I]	1xPhospho [T4(100)]; 1xiTRAQ8plex [K12(100)]	O75533 1xPhospho [T244(100)]	1	T244				1	1	4	0	1776.9	187.6	93.2	89.6	74.2	64.1	93.5	70	127.7	CDK2	116.933	80.35	0.687144
Q9Y6I9	TEX264	Q9Y6I9 [237-250]	[R].ETSAATLSPGASSR.[G]	1xiTRAQ8plex [N-Term]; 1xPhospho [T6(100)]	Q9Y6I9 1xPhospho [T242(100)]	1	T242				1	2	2	0	1718.83	254.8	96.1	80.6	27.4	42.8	75.9	108.9	113.5		153.267	56.675	0.36978
Q9UQ35	SRRM2	Q9UQ35 [2407-2418]	[R].SRTPPSAPSQSR.[M]	1xiTRAQ8plex [N-Term]; 1xPhospho [T3(100)]; 1xDeamidated [Q10(100)]	Q9UQ35 1xPhospho [T2409(100)]	1	T2409				1	2	2	1	1655.81	110.1	94.3	98.1	106.6	145.1	104.8	26.8	114		77.0667	113.65	1.4747
Q9UQ35	SRRM2	Q9UQ35 [2407-2418]	[R].SRTPPSAPSQSR.[M]	1xiTRAQ8plex [N-Term]; 1xPhospho [T3(100)]	Q9UQ35 1xPhospho [T2409(100)]	1	T2409				1	2	38	1	1654.82	269.3	81.1	87.4	61.7	59.8	136.2	30.5	74		126.967	86.275	0.679509
P21333	FLNA	P21333 [2334-2346]	[R].RLTVSSLQESGLK.[V]	1xPhospho [T3(100)]; 1xiTRAQ8plex [K13(100)]	P21333 1xPhospho [T2336(100)]	1	T2336				1	4	2	1	2106.18	113.3	366.8	157.9	41.6	11.9	32.2	40.4	35.9		173.5	60.9	0.351009
P19878	NCF2	P19878 [202-238]	[K].ATVVASVVDQDSFSGFAPLQPQAAEPPPRPKTPEIFR.[A]	1xPhospho [T32(100)]; 1xiTRAQ8plex [K31(100)]	P19878 1xPhospho [T233(100)]	1	T233				1	1	7	1	4638.42	50.4	63.7	162.9	183.1	138.8	67.5	114.1	19.4	ERK2	76.0667	138.075	1.81518
P19878	NCF2	P19878 [233-238]	[K].TPEIFR.[A]	1xiTRAQ8plex [N-Term]; 1xPhospho [T1(100)]	P19878 1xPhospho [T233(100)]	1	T233				1	1	4	0	1146.59	85.7	39	56.8	125.3	352.5	100.7	11.6	28.4	ERK2	45.4333	158.825	3.49578
P19878	NCF2	P19878 [202-238]	[K].ATVVASVVDQDSFSGFAPLQPQAAEPPPRPKTPEIFR.[A]	1xPhospho [T32(100)]; 1xDeamidated [Q]; 1xiTRAQ8plex [K31(100)]	P19878 1xPhospho [T233(100)]	1	T233				1	1	6	1	4639.41	56.4	78.4	198.1	107.3	118.7	83.1	140.5	17.5	ERK2	91.7667	126.8	1.38177
Q01082	SPTBN1	Q01082 [2326-2344]	[R].AQTLPTSVVTITSESSPGK.[R]	1xiTRAQ8plex [K19(100)]; 1xPhospho [T3(100)]	Q01082 1xPhospho [T2328(100)]	1	T2328				1	2	6	0	2591.38	93.6	101.7	173.5	122	129	40.9	83.1	56.2		92.8	116.35	1.25377
Q8TD55	PLEKHO2	Q8TD55 [230-269]	[R].APTPVSASSEVSPESQEDSETPAEEDSGSEQPPNSVLPDK.[L]	1xiTRAQ8plex [A/K]; 1xPhospho [T3(100)]; 1xDeamidated [Q16(100)]	Q8TD55 1xPhospho [T232(100)]	1	T232				1	1	2	0	4800.19	32.6	164.2	144.8	133	130	88.5	87.3	19.7		94.7	124.075	1.31019
Q99614	TTC1	Q99614 [20-37]	[K].VTDTQEAECAGPPVPDPK.[N]	1xiTRAQ8plex [K18(100)]; 1xCarbamidomethyl [C9]; 1xPhospho [T4(99.7)]	Q99614 1xPhospho [T23(99.7)]	1	T23				1	1	2	0	2599.26	104.7	79.5	110.4	35.1	31.1	103.3	151.7	184.3		111.967	69.975	0.624963
P51003	PAPOLA	P51003 [19-32]	[K].HYGITSPISLAAPK.[E]	1xPhospho [T5(99.5)]; 1xiTRAQ8plex [K14(100)]	P51003 1xPhospho [T23(99.5)]	1	T23				1	5	4	0	2143.18	39	170	135.4	82.9	77.5	43.1	145.2	106.9		118.067	84.725	0.717603
Q9Y3Q8	TSC22D4	Q9Y3Q8 [218-234]	[R].VEAEAGGSGARTPPLSR.[R]	1xiTRAQ8plex [N-Term]; 1xPhospho [T12(100)]	Q9Y3Q8 1xPhospho [T229(100)]	1	T229				1	1	14	1	2039.02	250.3	57.7	37.5	26.7	24.9	154.7	36.8	211.3		114.933	60.95	0.530307
Q99459	CDC5L	Q99459 [219-240]	[K].KPALGFYDTSEENYQALDADFR.[K]	1xPhospho [T9(99.2)]; 1xiTRAQ8plex [K1(100)]	Q99459 1xPhospho [T227(99.2)]	1	T227				1	1	2	0	3238.56	25.7	26.8	294.6	178.8	179.8	53.2	8.9	32.2		20.4667	176.6	8.62866
Q9UN86	G3BP2	Q9UN86 [225-242]	[K].STTPPPAEPVSLPQEPPK.[A]	1xPhospho [T3(99.5)]; 1xiTRAQ8plex [K18(100)]	Q9UN86 1xPhospho [T227(99.5)]	1	T227				1	1	2	0	2560.35	59.5	61.5	104.9	84.2	99.3	58	249.9	82.7		123.633	86.6	0.700458
Q9BYG3	NIFK	Q9BYG3 [216-226]	[K].KVSGTLDTPEK.[T]	iTRAQ8plex [K]; 1xPhospho [T8(100)]	Q9BYG3 1xPhospho [T223(100)]	1	T223				1	1	1	1	2167.21	134.6	174.9	41.2	16.7	66.6	68.7	46	251.2		118.5	48.3	0.407595
Q9BYG3	NIFK	Q9BYG3 [217-226]	[K].VSGTLDTPEK.[T]	1xiTRAQ8plex [V/K]; 1xPhospho [T7(99.7)]	Q9BYG3 1xPhospho [T223(99.7)]	1	T223				1	1	1	0	1734.91	194.9	51.4	23.5	17.2	57.7	61.1	22.5	371.8		89.6	39.875	0.445033
O75533	SF3B1	O75533 [215-231]	[K].LSSWDQAETPGHTPSLR.[W]	1xiTRAQ8plex [N-Term]; 1xPhospho [T9(99.4)]	O75533 1xPhospho [T223(99.4)]	1	T223				1	1	2	0	2266.08	179.8	49.8	164.2	97.4	132.1	25.1	42.5	109.1		90.7	104.7	1.15436
Q9H8Y8	GORASP2	Q9H8Y8 [213-228]	[K].ISLPGQMAGTPITPLK.[D]	1xiTRAQ8plex [K16(100)]; 1xPhospho [T10(100)]; 1xOxidation [M7(100)]	Q9H8Y8 1xPhospho [T222(100)]	1	T222				1	1	4	0	2328.29	42.1	58.7	197.1	209.9	144.5	53.5	34.8	59.4	ERK1, ERK2	45.2	151.25	3.34624
P23396	RPS3	P23396 [215-227]	[K].DEILPTTPISEQK.[G]	1xiTRAQ8plex [K13(100)]; 1xPhospho [T7(100)]	P23396 1xPhospho [T221(100)]	1	T221				1	5	24	0	2159.15	51.4	184.5	117.8	73.6	63.5	56.9	144.5	107.7	CDK1, CDK2, PKCD	126.8	77.95	0.614748
P23396	RPS3	P23396 [215-227]	[K].DEILPTTPISEQK.[G]	1xPhospho [T7(100)]; 1xDeamidated [Q12(100)]; 1xiTRAQ8plex [K13(100)]	P23396 1xPhospho [T221(100)]	1	T221				1	5	4	0	2160.13	51.2	185.2	157.9	58.1	50.8	48.4	129.4	119.1	CDK1, CDK2, PKCD	121.933	78.8	0.646255
P49327	FASN	P49327 [2194-2206]	[K].ADEASELACPTPK.[E]	1xCarbamidomethyl [C9]; 1xPhospho [T11(100)]; 1xiTRAQ8plex [K13(100)]	P49327 1xPhospho [T2204(100)]	1	T2204				1	2	4	0	2077.01	37.2	76.6	26.6	33	25.8	81.3	62.3	457.2		58.7	41.675	0.709966
Q8IYB3	SRRM1	Q8IYB3 [218-229]	[K].EKTPELPEPSVK.[V]	1xPhospho [T3(100)]; iTRAQ8plex [K]	Q8IYB3 1xPhospho [T220(100)]	1	T220				1	4	11	1	2346.31	59.3	301.3	36.5	25.6	34.2	92.9	113.4	136.8		158	47.3	0.299367
Q8IYB3	SRRM1	Q8IYB3 [217-229]	[K].KEKTPELPEPSVK.[V]	1xPhospho [T4(100)]; iTRAQ8plex [K]	Q8IYB3 1xPhospho [T220(100)]	1	T220				1	4	2	2	2778.61	68.1	220.1	49.7	36.3	45	126.6	47.5	206.7		111.9	64.4	0.575514
Q5JTV8	TOR1AIP1	Q5JTV8 [212-236]	[K].VNFSEEGETEEDDQDSSHSSVTTVK.[A]	1xPhospho [T9(100)]; 1xiTRAQ8plex [K25(100)]	Q5JTV8 1xPhospho [T220(100)]	1	T220				1	4	2	0	3444.54	161.6	84.3	60.8	55.8	54.6	144.9	36.7	201.4		94.2	79.025	0.838907
Q99816	TSG101	Q99816 [218-227]	[R].DGTISEDTIR.[A]	1xiTRAQ8plex [N-Term]; 1xPhospho [T3(100)]	Q99816 1xPhospho [T220(100)]	1	T220				1	2	2	0	1490.7	119	151.6	24.9	125.7	204.6	93.1	23.8	57.3		98.1333	112.075	1.14207
Q01082	SPTBN1	Q01082 [2178-2191]	[K].TALPAQSAATLPAR.[T]	1xiTRAQ8plex [N-Term]; 1xPhospho [T10(100)]	Q01082 1xPhospho [T2187(100)]	1	T2187				1	2	7	0	1751.94	339.7	136.5	114.2	44.5	60.5	58.4	35.2	10.9		170.467	69.4	0.407118
Q9NP50	SINHCAF	Q9NP50 [201-221]	[K].AAAEKPEEQGPEPLPISTQEW.[-]	1xiTRAQ8plex [K5(100)]; 1xPhospho [T18(99.4)]	Q9NP50 1xPhospho [T218(99.4)]	1	T218				1	1	2	0	2995.49	13	35.3	86.9	157.6	330.4	19.7	33.3	123.9		27.2	148.65	5.46507
O60271	SPAG9	O60271 [199-222]	[K].ERPISLGIFPLPAGDGLLTPDAQK.[G]	1xPhospho [T19(100)]; 1xiTRAQ8plex [K24(100)]	O60271 1xPhospho [T217(100)]	1	T217				1	3	6	0	3193.75	94	66.2	156.6	162.3	195.6	59.2	31.2	34.9		63.8	143.425	2.24804
Q5VZL5	ZMYM4	Q5VZL5 [202-223]	[K].AANQVEETLHTHLPQTPETNFR.[D]	1xiTRAQ8plex [N-Term]; 1xPhospho [T16(100)]	Q5VZL5 1xPhospho [T217(100)]	1	T217				1	1	2	0	2917.41	85.3	57.6	213.2	218	68.2	46.8	61.5	49.5		68.1333	136.55	2.00416
Q7L190	DPPA4	Q7L190 [213-229]	[R].ARTPEAVESPQEASGVR.[W]	1xiTRAQ8plex [N-Term]; 1xPhospho [T3(100)]	Q7L190 1xPhospho [T215(100)]	1	T215				1	1	8	1	2168.07	17.7	443.3	67.6	162.7	31.2	34	20.5	22.9		160.5	73.875	0.46028
O15417	TNRC18	O15417 [2138-2150]	[R].GGAVERPLTPAPR.[S]	1xiTRAQ8plex [N-Term]; 1xPhospho [T9(100)]	O15417 1xPhospho [T2146(100)]	1	T2146				1	2	2	0	1704.91	200.2	119.8	62	66.3	108	101.4	59.4	83.1		126.467	84.425	0.667567
Q9Y5M8	SRPRB	Q9Y5M8 [209-227]	[R].SAAPSTLDSSSTAPAQLGK.[K]	1xPhospho [T6(99.6)]; 1xiTRAQ8plex [K19(100)]	Q9Y5M8 1xPhospho [T214(99.6)]	1	T214				1	2	13	0	2477.27	53.7	96.1	60.5	33.1	58.6	68.6	93.2	336.3		81	55.2	0.681481
Q13153	PAK1	Q13153 [204-215]	[R].SVIEPLPVTPTR.[D]	1xiTRAQ8plex [N-Term]; 1xPhospho [T9(99.6)]	Q13153 1xPhospho [T212(99.6)]	1	T212				1	4	2	0	1692.92	101.4	157.2	153.8	106	83.6	87.2	55.5	55.3		104.7	107.65	1.02818
O75533	SF3B1	O75533 [200-213]	[R].WDQTADQTPGATPK.[K]	1xPhospho [T12(100)]; 1xiTRAQ8plex [K14(100)]	O75533 1xPhospho [T211(100)]	1	T211				1	1	2	0	2204.08	199.3	136.5	60.3	37	15.6	122.9	117.7	110.7	CDK2	151.167	58.95	0.389967
O15173	PGRMC2	O15173 [200-221]	[R].LLKPGEEPSEYTDEEDTKDHNK.[Q]	1xPhospho [T12(98.2)]; 3xiTRAQ8plex [K3(100); K18(100); K22(100)]	O15173 1xPhospho [T211(98.2)]	1	T211				1	3	1	1	3870.97	2.7	96.1	13	9.5	8.4	11.8	656.8	1.6		251.867	10.675	0.0423835
O15173	PGRMC2	O15173 [200-217]	[R].LLKPGEEPSEYTDEEDTK.[D]	1xPhospho [T12(100)]; iTRAQ8plex [K]	O15173 1xPhospho [T211(100)]	1	T211				1	3	14	0	3072.54	129.6	51.8	30.6	104.7	117.4	170	86.4	109.4		89.2667	105.675	1.18381
P61981	YWHAG	P61981 [199-217]	[K].TAFDDAIAELDTLNEDSYK.[D]	1xiTRAQ8plex [T/K]; 1xPhospho [T12(99.2)]	P61981 1xPhospho [T210(99.2)]	1	T210				1	1	1	0	2819.35	30.4	78	146.1	106.9	198.5	82.8	139.9	17.4		82.7667	133.575	1.61387
Q8NI08	NCOA7	Q8NI08 [206-220]	[R].VLSSTSEEDEPGVVK.[F]	1xiTRAQ8plex [K15(100)]; 1xPhospho [T5(99.5)]	Q8NI08 1xPhospho [T210(99.5)]	1	T210				1	1	2	0	2264.15	56	117	65.3	38.2	98.5	221.9	148.6	54.5		107.2	105.975	0.988573
Q9UMN6	KMT2B	Q9UMN6 [2080-2092]	[R].GQGTPPSGPGVVR.[A]	1xiTRAQ8plex [N-Term]; 1xPhospho [T4(100)]	Q9UMN6 1xPhospho [T2083(100)]	1	T2083				1	1	2	0	1592.81	147.6	59.6	54.4	78.1	69.7	106.2	26	258.4		77.7333	77.1	0.991852
Q9Y4D8	HECTD4	Q9Y4D8 [2077-2089]	[R].TEGTPPPPGQPAK.[G]	1xPhospho [T4(99.7)]; 1xiTRAQ8plex [K13(100)]	Q9Y4D8 1xPhospho [T2080(99.7)]	1	T2080				1	3	4	0	1965.03	122.5	69.7	113.4	85	88.1	131.8	100.5	89		97.5667	104.575	1.07183
P0C1Z6	TFPT	P0C1Z6 [202-216]	[R].AGNALTPELAPVQIK.[V]	1xPhospho [T6(100)]; 1xiTRAQ8plex [K15(100)]	P0C1Z6 1xPhospho [T207(100)]	1	T207				1	1	2	0	2210.24	60.8	78.8	113	129.8	152.9	127.4	75.1	62.3		71.5667	130.775	1.82732
Q96PK6	RBM14	Q96PK6 [204-212]	[R].QPTPPFFGR.[D]	1xiTRAQ8plex [N-Term]; 1xPhospho [T3(100)]	Q96PK6 1xPhospho [T206(100)]	1	T206				1	1	17	0	1430.71	38	17.1	128.5	377.1	105.2	59.3	31.9	43		29	167.525	5.77672
Q8N684	CPSF7	Q8N684 [193-214]	[R].DSSDSADGRATPSENLVPSSAR.[V]	1xiTRAQ8plex [N-Term]; 1xPhospho [T11(100)]	Q8N684 1xPhospho [T203(100)]	1	T203				1	4	3	1	2603.19	124.2	144.6	54.1	28.8	39.8	139.4	110.7	158.3		126.5	65.525	0.517984
Q13595	TRA2A	Q13595 [200-232]	[R].AHTPTPGIYMGRPTHSGGGGGGGGGGGGGGGGR.[R]	1xiTRAQ8plex [N-Term]; 1xPhospho [T3(100)]; 1xOxidation [M10(100)]	Q13595 1xPhospho [T202(100)]	1	T202				1	1	7	0	3191.45	34	95	150.7	138.4	135.3	92.2	90.9	63.5		73.3	129.15	1.76194
Q13595	TRA2A	Q13595 [199-232]	[K].RAHTPTPGIYMGRPTHSGGGGGGGGGGGGGGGGR.[R]	1xiTRAQ8plex [N-Term]; 1xPhospho [T4(100)]; 1xOxidation [M11(100)]	Q13595 1xPhospho [T202(100)]	1	T202				1	1	5	1	3347.55	33.4	93.6	148.4	136.3	133.3	90.8	89.5	74.6		72.1667	127.2	1.76259
P62995	TRA2B	P62995 [198-217]	[K].RPHTPTPGIYMGRPTYGSSR.[R]	1xiTRAQ8plex [N-Term]; 1xPhospho [T4(100)]; 1xOxidation [M11(100)]	P62995 1xPhospho [T201(100)]	1	T201				1	3	5	0	2631.28	96.5	162.4	68.3	60	49.7	111.3	78.5	173.2		112.467	72.325	0.643079
P62995	TRA2B	P62995 [198-217]	[K].RPHTPTPGIYMGRPTYGSSR.[R]	1xiTRAQ8plex [N-Term]; 1xPhospho [T4(99.2)]	P62995 1xPhospho [T201(99.2)]	1	T201				1	3	4	0	2615.29	110.8	119.3	52.6	55.7	62.9	151.9	50.3	196.5		93.4667	80.775	0.864212
P51817	PRKX	P51817 [201-219]	[R].TWTLCGTPEYLAPEVIQSK.[G]	1xCarbamidomethyl [C5]; 1xPhospho [T1(99.5)]; 1xiTRAQ8plex [K19(100)]	P51817 1xPhospho [T201(99.5)]	1	T201				1	2	2	0	2881.47	59.2	180.2	74.9	131.6	198.8	42.5	71.8	41.1		103.733	111.95	1.07921
Q14980	NUMA1	Q14980 [1990-2004]	[R].VSLEPHQGPGTPESK.[K]	1xiTRAQ8plex [K15(100)]; 1xPhospho [T11(100)]	Q14980 1xPhospho [T2000(100)]	1	T2000				1	3	2	0	2251.16	56.3	53.1	83.2	123.7	99.4	163.4	167.9	52.9		92.4333	117.425	1.27038
P54725	RAD23A	P54725 [194-236]	[R].AVEYLLTGIPGSPEPEHGSVQESQVSEQPATEAAGENPLEFLR.[D]	1xPhospho [T7(97)]; 1xiTRAQ8plex [Y4(100)]	P54725 1xPhospho [T200(97)]	1	T200				1	1	5	0	5251.59	31	79.6	149	109	168.7	84.4	142.7	35.5		84.4333	127.775	1.51332
Q15424	SAFB	Q15424 [173-216]	[K].ELPEQLQEHAIEDKETINNLDTSSSDFTILQEIEEPSLEPENEK.[I]	1xPhospho [T28(93.3)]; 1xDeamidated [N/Q]; iTRAQ8plex [K]	Q15424 1xPhospho [T200(93.3)]	1	T200				1	1	3	1	6074.98	31.5	81.1	212.5	111	114.5	86	145.3	18.1		85.9667	131	1.52385
Q13561	DCTN2	Q13561 [195-217]	[K].TTGTPPDSSLVTYELHSRPEQDK.[F]	1xiTRAQ8plex [K23(100)]; 1xPhospho [T4(99.4)]	Q13561 1xPhospho [T198(99.4)]	1	T198				1	4	4	0	3246.61	93.8	135.6	124.4	24.4	65.5	78.5	178	99.9		135.8	73.2	0.539028
Q96GS4	BORCS6	Q96GS4 [194-209]	[R].RATISSPLELEGTVSR.[H]	1xiTRAQ8plex [N-Term]; 1xPhospho [T3(100)]	Q96GS4 1xPhospho [T196(100)]	1	T196				1	1	6	1	2100.1	124.6	48.5	168.6	138.1	78.3	62.1	48.3	131.5		73.8	111.775	1.51457
O94915	FRYL	O94915 [1957-1966]	[R].SNTLDIMDGR.[I]	1xiTRAQ8plex [N-Term]; 1xPhospho [T3(100)]; 1xOxidation [M7(100)]	O94915 1xPhospho [T1959(100)]	1	T1959				1	2	2	0	1521.69	87.7	234	99.7	51.3	79	71	34.4	143		118.7	75.25	0.633951
P18858	LIG1	P18858 [193-208]	[K].AETPTESVSEPEVATK.[Q]	1xiTRAQ8plex [K16(100)]; 1xPhospho [T3(99.6)]	P18858 1xPhospho [T195(99.6)]	1	T195				1	3	6	0	2363.18	113.9	94.9	47.4	27.9	32.8	103.3	91.3	288.4	CDK2	100.033	52.85	0.528324
Q9Y5N6	ORC6	Q9Y5N6 [182-199]	[K].IGQQVDREPGDVATPPRK.[R]	1xiTRAQ8plex [K18(100)]; 1xPhospho [T14(100)]	Q9Y5N6 1xPhospho [T195(100)]	1	T195				1	2	5	2	2651.41	136.8	119.4	35.3	25.8	22.8	79.3	33.8	346.9	CDK1	96.6667	40.8	0.422069
Q86TB9	PATL1	Q86TB9 [189-197]	[R].AVPIGTPPK.[Q]	1xPhospho [T6(100)]; 1xiTRAQ8plex [K9(100)]	Q86TB9 1xPhospho [T194(100)]	1	T194				1	1	4	0	1567.91	233.8	81.1	67	37.4	50.2	100	57.4	173		124.1	63.65	0.512893
Q8N1G0	ZNF687	Q8N1G0 [187-222]	[R].EGALTPPPFPSSFELAQENGPGMQPPVSSPPLGALK.[Q]	1xiTRAQ8plex [K36(100)]; 1xPhospho [T5(100)]; 1xOxidation [M23(100)]	Q8N1G0 1xPhospho [T191(100)]	1	T191				1	2	10	0	4349.2	31.6	81.4	152.3	185.7	98.6	86.3	145.9	18.2		86.3	130.725	1.51477
Q9Y6E0	STK24	Q9Y6E0 [188-204]	[K].RNTFVGTPFWMAPEVIK.[Q]	1xPhospho [T3(100)]; 1xiTRAQ8plex [K17(100)]	Q9Y6E0 1xPhospho [T190(100)]	1	T190				1	9	2	1	2681.41	27.6	313.5	170.6	107.3	101.6	19.3	32.7	27.3		124.6	99.7	0.800161
Q9Y6E0	STK24	Q9Y6E0 [188-204]	[K].RNTFVGTPFWMAPEVIK.[Q]	1xiTRAQ8plex [K17(100)]; 1xPhospho [T3(100)]; 1xOxidation [M11(100)]	Q9Y6E0 1xPhospho [T190(100)]	1	T190				1	9	2	1	2697.41	16	306.6	197.7	119.9	93.6	13.7	23.1	29.3		115.233	106.225	0.921825
Q9HDC9	APMAP	Q9HDC9 [11-29]	[R].RPLRPQVVTDDDGQAPEAK.[D]	1xiTRAQ8plex [K19(100)]; 1xPhospho [T9(100)]	Q9HDC9 1xPhospho [T19(100)]	1	T19				1	1	4	0	2780.46	79.5	327.1	43	42.4	38.9	77.9	144	47.2		183.533	50.55	0.275427
Q86YP4	GATAD2A	Q86YP4 [173-195]	[K].EATAQKPTGSVGSTVTTPPPLVR.[G]	1xPhospho [T17(99.4)]; 1xiTRAQ8plex [K6(100)]	Q86YP4 1xPhospho [T189(99.4)]	1	T189				1	1	4	0	2982.61	140.7	132	93.5	73.3	54.9	42.2	90.5	172.9		121.067	65.975	0.544948
Q8N6T3	ARFGAP1	Q8N6T3 [183-194]	[R].YVGFGNTPPPQK.[K]	1xiTRAQ8plex [K12(100)]; 1xPhospho [T7(100)]	Q8N6T3 1xPhospho [T189(100)]	1	T189				1	5	4	0	1993.04	113.3	126.7	76.6	45.1	56.8	118.5	76.9	186		105.633	74.25	0.702903
Q6ZNJ1	NBEAL2	Q6ZNJ1 [1859-1880]	[R].DNLGEVPLTPTEEASLPLAVTK.[E]	1xiTRAQ8plex [K22(100)]; 1xPhospho [T9(99.4)]	Q6ZNJ1 1xPhospho [T1867(99.4)]	1	T1867				1	3	12	0	2982.59	16.8	88.8	171.8	126.3	308.5	22.9	53.3	11.7		52.9667	157.375	2.97121
Q9BYW2	SETD2	Q9BYW2 [1851-1863]	[R].AHTPLNTPDPSTK.[L]	1xPhospho [T3(100)]; 1xiTRAQ8plex [K13(100)]	Q9BYW2 1xPhospho [T1853(100)]	1	T1853				1	2	2	0	2067.07	225.2	70.1	30.8	45	42.5	188.3	36.3	161.8		110.533	76.65	0.693456
Q9Y4G6	TLN2	Q9Y4G6 [1839-1848]	[K].LDEGTPPEPK.[G]	1xPhospho [T5(100)]; 1xiTRAQ8plex [K10(100)]	Q9Y4G6 1xPhospho [T1843(100)]	1	T1843				1	5	2	0	1770.91	124.9	254	36.3	23.4	187.9	68.2	72.2	33		150.367	78.95	0.52505
P51858	HDGF	P51858 [181-197]	[K].EAATLEVERPLPMEVEK.[N]	1xiTRAQ8plex [K17(100)]; 1xPhospho [T4(100)]; 1xOxidation [M13(100)]	P51858 1xPhospho [T184(100)]	1	T184				1	1	4	0	2645.37	11.1	46.6	120.3	126.3	239.6	43.2	17.7	195.3		25.1333	132.35	5.26592
P51858	HDGF	P51858 [181-197]	[K].EAATLEVERPLPMEVEK.[N]	1xiTRAQ8plex [K17(100)]; 1xPhospho [T4(100)]	P51858 1xPhospho [T184(100)]	1	T184				1	1	4	0	2629.38	6	27.3	64.4	136.6	269.5	37.1	16.1	242.9		16.4667	126.9	7.70648
P04406	GAPDH	P04406 [163-186]	[K].VIHDNFGIVEGLMTTVHAITATQK.[T]	1xiTRAQ8plex [K24(100)]; 1xPhospho [T22(100)]; 1xOxidation [M13(100)]	P04406 1xPhospho [T184(100)]	1	T184				1	2	26	0	3299.73	22.1	189	127.1	79.1	231.6	30	96.6	24.6		102.567	116.95	1.14023
P04406	GAPDH	P04406 [163-186]	[K].VIHDNFGIVEGLMTTVHAITATQK.[T]	1xiTRAQ8plex [K24(100)]; 1xPhospho [T22(99.5)]	P04406 1xPhospho [T184(99.5)]	1	T184				1	2	10	0	3283.74	26	193.5	112.3	44.6	253.2	24.7	115.9	29.8		111.8	108.7	0.972272
P18858	LIG1	P18858 [174-189]	[K].EGEDGDQPTTPPKPLK.[T]	1xPhospho [T10(99.6)]; iTRAQ8plex [K]	P18858 1xPhospho [T183(99.6)]	1	T183				1	3	7	0	2701.42	122.1	70.4	75.7	60.2	55.6	89	76.1	250.9		89.5333	70.125	0.783228
Q16539	MAPK14	Q16539 [174-186]	[R].HTDDEMTGYVATR.[W]	1xiTRAQ8plex [N-Term]; 1xPhospho [T7(100)]; 1xOxidation [M6(100)]	Q16539 1xPhospho [T180(100)]	1	T180				1	3	16	0	1895.81	205.5	169.2	104.4	64.3	112.4	70.8	24.2	49.2	ASK1	132.967	87.975	0.661632
P41212	ETV6	P41212 [15-39]	[R].ISYTPPESPVPSYASSTPLHVPVPR.[A]	1xiTRAQ8plex [N-Term]; 1xPhospho [T4(100)]	P41212 1xPhospho [T18(100)]	1	T18				1	1	8	0	3062.55	20.1	40.2	159.7	333.8	104.2	37.3	68.1	36.7	P38-ALPHA	42.8	158.75	3.70911
Q9P289	STK26	Q9P289 [177-199]	[R].NTFVGTPFWMAPEVIQQSAYDSK.[A]	1xPhospho [T2(100)]; 1xOxidation [M10(100)]; 1xiTRAQ8plex [K23(100)]	Q9P289 1xPhospho [T178(100)]	1	T178				1	3	3	0	3320.62	18	120.3	93.6	121.7	318.4	39.3	66.4	22.3		68.2333	143.25	2.09941
Q9P289	STK26	Q9P289 [176-199]	[K].RNTFVGTPFWMAPEVIQQSAYDSK.[A]	1xiTRAQ8plex [K24(100)]; 1xPhospho [T3(100)]; 1xOxidation [M11(100)]	Q9P289 1xPhospho [T178(100)]	1	T178				1	3	5	1	3476.72	50	145.3	97.8	166.8	261.7	24.2	32.3	22		75.8667	137.625	1.81404
Q9P289	STK26	Q9P289 [176-199]	[K].RNTFVGTPFWMAPEVIQQSAYDSK.[A]	1xPhospho [T3(100)]; 1xiTRAQ8plex [K24(100)]	Q9P289 1xPhospho [T178(100)]	1	T178				1	3	14	1	3460.72	16.2	192.3	83.5	83.7	327.4	27.6	42.4	26.9		83.6333	130.55	1.56098
P46013	MKI67	P46013 [1761-1772]	[R].KADTEEEFLAFR.[K]	1xPhospho [T4(100)]; 1xiTRAQ8plex [K1(100)]	P46013 1xPhospho [T1764(100)]	1	T1764				1	1	4	1	2144.09	27.9	22.2	70.1	20.9	53.7	41.4	27.4	536.3		25.8333	46.525	1.80097
Q92785	DPF2	Q92785 [157-178]	[R].ILEPDDFLDDLDDEDYEEDTPK.[R]	1xPhospho [T20(100)]; 1xiTRAQ8plex [K22(100)]	Q92785 1xPhospho [T176(100)]	1	T176				1	2	4	0	3329.5	68.4	22.8	42.7	317.2	95.4	38.7	40.9	173.8	CDK2	44.0333	123.5	2.80469
Q92785	DPF2	Q92785 [156-178]	[K].RILEPDDFLDDLDDEDYEEDTPK.[R]	1xiTRAQ8plex [K23(100)]; 1xPhospho [T21(100)]	Q92785 1xPhospho [T176(100)]	1	T176				1	2	2	1	3485.6	91.5	29.8	55.8	163.1	108.2	31.6	53.4	266.7	CDK2	58.2333	89.675	1.53993
P50613	CDK7	P50613 [168-176]	[R].AYTHQVVTR.[W]	1xiTRAQ8plex [N-Term]; 1xPhospho [T3(100)]	P50613 1xPhospho [T170(100)]	1	T170				1	4	10	0	1458.74	128	67.3	55.6	99.5	72.2	170.3	104.6	102.7	CDK1, CDK2	99.9667	99.4	0.994331
Q9BQD3	KXD1	Q9BQD3 [166-176]	[R].SQTDDEEMTGE.[-]	1xiTRAQ8plex [N-Term]; 1xPhospho [T3(100)]; 1xOxidation [M8(100)]	Q9BQD3 1xPhospho [T168(100)]	1	T168				1	2	4	0	1641.61	184	75.4	88.8	66.6	88.4	87.7	43.6	165.4		101	82.875	0.820545
Q9UGU0	TCF20	Q9UGU0 [1669-1680]	[R].SLTPPPSSTESK.[A]	1xiTRAQ8plex [K12(100)]; 1xPhospho [T3(100)]	Q9UGU0 1xPhospho [T1671(100)]	1	T1671				1	1	4	0	1919	147	73.8	79.3	63.5	54.4	130.5	167.6	84		129.467	81.925	0.632788
Q9Y2K2	SIK3	Q9Y2K2 [163-179]	[K].TWCGSPPYAAPELFEGK.[E]	1xiTRAQ8plex [K17(100)]; 1xCarbamidomethyl [C3]; 1xPhospho [T1(100)]	Q9Y2K2 1xPhospho [T163(100)]	1	T163				1	5	2	0	2598.26	76.5	82.6	92.1	252.6	172.4	37.3	31.5	54.9		63.5333	138.6	2.18153
Q86VM9	ZC3H18	Q86VM9 [150-164]	[K].AGAEDDEEKGEGTPR.[E]	1xiTRAQ8plex [K9(100)]; 1xPhospho [T13(100)]	Q86VM9 1xPhospho [T162(100)]	1	T162				1	2	2	1	2249.05	164.2	66.5	155.6	43.2	52.3	141	29.8	147.3		86.8333	98.025	1.12889
Q8N1F7	NUP93	Q8N1F7 [144-175]	[R].ILHTLLASGEDALDFTQESEPSYISDVGPPGR.[S]	1xiTRAQ8plex [N-Term]; 1xPhospho [T16(100)]	Q8N1F7 1xPhospho [T159(100)]	1	T159				1	5	10	0	3798.84	31.1	79.9	149.6	109.5	184	84.8	143.3	17.8		84.7667	131.975	1.55692
Q9BRD0	BUD13	Q9BRD0 [157-166]	[R].HDTPDPSPLR.[G]	1xiTRAQ8plex [N-Term]; 1xPhospho [T3(100)]	Q9BRD0 1xPhospho [T159(100)]	1	T159				1	1	5	0	1518.73	159.2	66	79.4	78.2	94.2	148.7	64.4	109.9		96.5333	100.125	1.03721
Q99442	SEC62	Q99442 [152-160]	[K].KEETPGTPK.[K]	iTRAQ8plex [K]; 1xPhospho [T7(100)]	Q99442 1xPhospho [T158(100)]	1	T158				1	1	5	1	1979.1	115.2	133.4	122.4	123	102.3	37.4	20.9	145.5		89.8333	96.275	1.07171
Q14839	CHD4	Q14839 [1540-1565]	[K].TPTPSTPGDTQPNTPAPVPPAEDGIK.[I]	1xPhospho [T6(99.3)]; 1xiTRAQ8plex [K26(100)]	Q14839 1xPhospho [T1545(99.3)]	1	T1545				1	3	32	0	3273.65	37.9	73.9	118.3	259.8	120.6	69.4	79.3	40.6		63.7	142.025	2.22959
Q9BXS5	AP1M1	Q9BXS5 [142-160]	[K].LETGAPRPPATVTNAVSWR.[S]	1xiTRAQ8plex [N-Term]; 1xPhospho [T13(99.5)]	Q9BXS5 1xPhospho [T154(99.5)]	1	T154				1	4	4	0	2407.24	51.3	132.9	109.8	246.3	161.4	53.6	16.6	28.1		66.9333	142.775	2.13309
Q9UQ35	SRRM2	Q9UQ35 [1527-1536]	[K].TVARTPLGQR.[S]	1xiTRAQ8plex [N-Term]; 1xPhospho [T5(99.5)]	Q9UQ35 1xPhospho [T1531(99.5)]	1	T1531				1	1	4	1	1482.81	77.3	316.6	133.7	52.6	39.3	68.9	33.1	78.5		142.333	73.625	0.517272
Q96AE4	FUBP1	Q96AE4 [147-161]	[R].SCMLTGTPESVQSAK.[R]	1xCarbamidomethyl [C2]; 1xPhospho [T7(100)]; 1xOxidation [M3(100)]; 1xiTRAQ8plex [K15(100)]	Q96AE4 1xPhospho [T153(100)]	1	T153				1	3	2	0	2300.11	90.2	196.7	66	62.3	85.4	104.3	105.3	89.8		130.733	79.5	0.608108
Q86UP2	KTN1	Q86UP2 [151-162]	[K].QPTPPSEAAASK.[K]	1xiTRAQ8plex [K12(100)]; 1xPhospho [T3(100)]	Q86UP2 1xPhospho [T153(100)]	1	T153				1	1	6	0	1871.97	203.2	73.3	50.5	35.9	63.5	120.9	108.3	144.3		128.267	67.7	0.527807
Q6ZUJ8	PIK3AP1	Q6ZUJ8 [140-159]	[K].AISEDSGCDSVTDTEPEDEK.[V]	1xiTRAQ8plex [K20(100)]; 1xCarbamidomethyl [C8]; 1xPhospho [T12(99.5)]	Q6ZUJ8 1xPhospho [T151(99.5)]	1	T151				1	1	6	0	2872.25	56.4	72.1	66.6	38.5	44.2	98.3	193	231		107.167	61.9	0.577605
Q4KMP7	TBC1D10B	Q4KMP7 [135-155]	[K].TEEARPSPAPGPGTPTGTPTR.[T]	1xiTRAQ8plex [N-Term]; 1xPhospho [T14(99.4)]	Q4KMP7 1xPhospho [T148(99.4)]	1	T148				1	1	2	0	2461.2	230.8	83.9	22.4	29.5	47.9	104.3	21.5	259.6		112.067	51.025	0.455309
A6NC98	CCDC88B	A6NC98 [1468-1476]	[K].RPLTPSLSQ.[-]	1xiTRAQ8plex [N-Term]; 1xPhospho [T4(100)]	A6NC98 1xPhospho [T1471(100)]	1	T1471				1	1	6	0	1382.73	173.3	30.9	65.4	93.9	61.9	136.2	57.8	180.7		87.3333	89.35	1.02309
P13498	CYBA	P13498 [140-149]	[R].ERPQIGGTIK.[Q]	1xiTRAQ8plex [K10(100)]; 1xPhospho [T8(100)]	P13498 1xPhospho [T147(100)]	1	T147				1	1	10	0	1787	314.8	120.3	109.4	68.8	47.1	67.2	31.1	41.2	PKCA, PKCD	155.4	73.125	0.47056
Q9BUH6	PAXX	Q9BUH6 [139-151]	[R].LAAAEETAVSPRK.[S]	1xiTRAQ8plex [K13(100)]; 1xPhospho [T7(99.6)]	Q9BUH6 1xPhospho [T145(99.6)]	1	T145				1	1	2	1	2031.11	105.4	131.5	85.4	36.7	55.3	54.1	48.1	283.5		95	57.875	0.609211
Q86UE4	MTDH	Q86UE4 [132-150]	[R].TVEVAEGEAVRTPQSVTAK.[Q]	1xiTRAQ8plex [K19(100)]; 1xPhospho [T12(100)]	Q86UE4 1xPhospho [T143(100)]	1	T143				1	3	2	1	2660.41	242.6	115.6	54.5	46.3	23.9	31.9	47.2	238.1		135.133	39.15	0.289714
Q02880	TOP2B	Q02880 [1419-1427]	[K].DEYTFSPGK.[S]	1xPhospho [T4(99.7)]; 1xiTRAQ8plex [K9(100)]	Q02880 1xPhospho [T1422(99.7)]	1	T1422				1	1	2	0	1731.85	134.9	71.8	13.8	137.8	143.4	77.7	33.2	187.5		79.9667	93.175	1.16517
Q05655	PRKCD	Q05655 [139-144]	[K].FPTMNR.[R]	1xiTRAQ8plex [N-Term]; 1xPhospho [T3(100)]; 1xOxidation [M4(100)]	Q05655 1xPhospho [T141(100)]	1	T141				1	2	1	0	1165.54	287	86.5	47.6	94.1	61.6	62.1	45.6	115.4	PKCD	139.7	66.35	0.474946
Q00526	CDK3	Q00526 [10-20]	[K].IGEGTYGVVYK.[AG]	1xiTRAQ8plex [K11(99.8)]; 1xPhospho [T5(100)]	Q00526 1xPhospho [T14(100)]	1	T14				1	10	26	0	1873.99	48.9	263.2	53.3	30.8	30.5	44.8	64.7	263.7		125.6	39.85	0.317277
Q9Y618	NCOR2	Q9Y618 [1388-1399]	[K].REGTPPPPPPSR.[D]	1xiTRAQ8plex [N-Term]; 1xPhospho [T4(100)]	Q9Y618 1xPhospho [T1391(100)]	1	T1391				1	6	16	1	1671.85	110.3	75.2	100.8	110	100.5	119.7	52.9	130.7		79.4667	107.75	1.35591
Q96MW1	CCDC43	Q96MW1 [129-148]	[K].AALLAQYADVTDEEDEADEK.[D]	1xiTRAQ8plex [K20(100)]; 1xPhospho [T11(100)]	Q96MW1 1xPhospho [T139(100)]	1	T139				1	1	18	0	2884.36	51.4	44	86.7	155.2	226.2	79.1	64.1	93.4		53.1667	136.8	2.57304
Q9NR31	SAR1A	Q9NR31 [136-146]	[K].IDRTDAISEEK.[L]	1xPhospho [T4(100)]; 1xiTRAQ8plex [K11(100)]	Q9NR31 1xPhospho [T139(100)]	1	T139				1	2	2	1	1965.01	136.8	109.6	58.3	41.3	52.3	170.6	55.9	175.3		100.767	80.625	0.800116
Q96MW1	CCDC43	Q96MW1 [129-162]	[K].AALLAQYADVTDEEDEADEKDDSGATTMNIGSDK.[L]	iTRAQ8plex [A]; 1xPhospho [T11(100)]; 1xOxidation [M28(100)]	Q96MW1 1xPhospho [T139(100)]	1	T139				1	1	2	1	4597.14	109.2	57.3	107.3	78.5	131.9	60.8	102.7	152.3		89.7333	94.625	1.05451
Q5JSL3	DOCK11	Q5JSL3 [1350-1357]	[K].SQTMPALR.[N]	1xiTRAQ8plex [N-Term]; 1xPhospho [T3(100)]; 1xOxidation [M4(100)]	Q5JSL3 1xPhospho [T1352(100)]	1	T1352				1	3	5	0	1303.64	88.5	89.1	108.6	71.2	104.1	177.1	84.7	76.6		87.4333	115.25	1.31815
Q9BRD0	BUD13	Q9BRD0 [133-141]	[R].HGTPDPSPR.[K]	1xiTRAQ8plex [N-Term]; 1xPhospho [T3(100)]	Q9BRD0 1xPhospho [T135(100)]	1	T135				1	1	6	0	1347.64	237.1	84.3	73	62.1	98.6	126.5	31.3	87.1		117.567	90.05	0.765948
Q13459	MYO9B	Q13459 [1340-1351]	[R].ATGAALTPTEER.[R]	1xiTRAQ8plex [N-Term]; 1xPhospho [T7(100)]	Q13459 1xPhospho [T1346(100)]	1	T1346				1	3	6	0	1600.79	341.5	48.6	55.8	50.2	59.9	157.1	20.8	66.1		136.967	80.75	0.58956
Q13177	PAK2	Q13177 [129-136]	[K].FYDSNTVK.[Q]	1xPhospho [T6(100)]; 1xiTRAQ8plex [K8(100)]	Q13177 1xPhospho [T134(100)]	1	T134				1	1	2	0	1661.84	255.9	80.7	44.2	51.2	55.6	145.4	48.2	118.8		128.267	74.1	0.577703
Q03188	CENPC	Q03188 [120-134]	[K].ILATDVSSKNTPDSK.[K]	1xPhospho [T11(100)]; iTRAQ8plex [K]	Q03188 1xPhospho [T130(100)]	1	T130				1	2	2	1	2568.4	249.8	89.4	41.5	43	17.9	65.4	32	260.9		123.733	41.95	0.339036
P62241	RPS8	P62241 [126-139]	[K].GAKLTPEEEEILNK.[K]	1xPhospho [T5(100)]; iTRAQ8plex [K]	P62241 1xPhospho [T130(100)]	1	T130				1	2	2	1	2563.41	49.4	116.7	112	47.9	54	70.3	247.3	102.4		137.8	71.05	0.515602
Q9Y3D3	MRPS16	Q9Y3D3 [125-137]	[K].TDAEATDTEATET.[-]	1xiTRAQ8plex [N-Term]; 1xPhospho [T6(99.2)]	Q9Y3D3 1xPhospho [T130(99.2)]	1	T130				1	1	1	0	1738.72	203.1	62.9	71.1	78	79.1	192.7	21.3	91.7		95.7667	105.225	1.09876
P43487	RANBP1	P43487 [6-39]	[K].DTHEDHDTSTENTDESNHDPQFEPIVSLPEQEIK.[T]	1xiTRAQ8plex [K34(100)]; 1xPhospho [T8(98.7)]	P43487 1xPhospho [T13(98.7)]	1	T13				1	2	4	0	4622.09	29.3	82.1	130.2	119.6	163.7	79.7	78.6	116.8		63.3333	123.3	1.94684
O75367	MACROH2A1	O75367 [122-134]	[K].GKLEAIITPPPAK.[K]	iTRAQ8plex [G]; 1xPhospho [T8(100)]	O75367 1xPhospho [T129(100)]	1	T129				1	2	4	1	2327.39	85.4	149.1	80.1	75.4	51	52.9	174.3	131.7		136.267	64.85	0.475905
O75367	MACROH2A1	O75367 [124-134]	[K].LEAIITPPPAK.[K]	1xiTRAQ8plex [K11(100)]; 1xPhospho [T6(100)]	O75367 1xPhospho [T129(100)]	1	T129				1	2	4	0	1838.06	84.6	110.3	108.7	49.7	35.2	58.5	166.5	186.6		120.467	63.025	0.523174
Q9Y6W5	WASF2	Q9Y6W5 [114-140]	[R].NSLPVPVLETYNTCDTPPPLNNLTPYR.[D]	1xiTRAQ8plex [N-Term]; 1xCarbamidomethyl [C14]; 1xPhospho [T16(100)]	Q9Y6W5 1xPhospho [T129(100)]	1	T129				1	1	4	0	3469.7	26.8	71.2	266.7	109.7	148.3	47.2	79.8	50.2		59.2667	142.975	2.4124
Q14103; O14979		Q14103 [120-129]; O14979 [171-180]	[KR].FGEVVDCTLK.[MLT]	1xCarbamidomethyl [C7]; 1xPhospho [T8(100)]; 1xiTRAQ8plex [K10(100)]	Q14103 1xPhospho [T127(100)]; O14979 1xPhospho [T178(100)]	1	T127				2	13	4	0	1855.95	24	64.7	193.4	115	214.3	87.2	68.7	32.6		52.4667	152.475	2.90613
Q14103	HNRNPD	Q14103 [120-136]	[K].FGEVVDCTLKLDPITGR.[S]	1xCarbamidomethyl [C7]; 1xPhospho [T8(100)]; 1xiTRAQ8plex [K10(100)]	Q14103 1xPhospho [T127(100)]	1	T127				1	7	6	1	2608.37	5.1	47.2	439.9	121.5	98.7	21.9	54.6	11		35.6333	170.5	4.78485
Q9Y4B4	RAD54L2	Q9Y4B4 [1257-1269]	[R].KLATPPAAQESSR.[R]	1xPhospho [T4(100)]; 1xiTRAQ8plex [K1(100)]	Q9Y4B4 1xPhospho [T1260(100)]	1	T1260				1	2	2	1	2044.1	156.9	52.6	53.4	61.6	89	201.2	43.2	142		84.2333	101.3	1.20261
Q9UGY1	NOL12	Q9UGY1 [120-146]	[R].LLGLTPPEGGAGDRSEEEASSTEKPTK.[A]	1xPhospho [T5(96.1)]; iTRAQ8plex [K]	Q9UGY1 1xPhospho [T124(96.1)]	1	T124				1	2	2	1	3748.94	41.8	46.8	210.1	64	107.6	49.6	83.8	196.3		57.4667	107.825	1.87631
O43426	SYNJ1	O43426 [1214-1226]	[R].ASAGRLTPESQSK.[T]	1xiTRAQ8plex [K13(100)]; 1xPhospho [T7(100)]	O43426 1xPhospho [T1220(100)]	1	T1220				1	7	2	1	2020.07	343	79.2	51	39.6	38.1	86.7	15.3	147.1		145.833	53.85	0.369257
P38432	COIL	P38432 [112-127]	[K].RAFQLEEGEETEPDCK.[Y]	1xiTRAQ8plex [K16(100)]; 1xCarbamidomethyl [C15]; 1xPhospho [T11(100)]	P38432 1xPhospho [T122(100)]	1	T122				1	1	2	1	2626.23	118.9	53.8	72.6	70.8	26.1	93.7	142.9	221.2		105.2	65.8	0.625475
P38432	COIL	P38432 [113-127]	[R].AFQLEEGEETEPDCK.[Y]	1xCarbamidomethyl [C14]; 1xPhospho [T10(100)]; 1xiTRAQ8plex [K15(100)]	P38432 1xPhospho [T122(100)]	1	T122				1	1	14	0	2470.13	71.2	46.2	125.6	106.1	57	107.7	175.3	110.9		97.5667	99.1	1.01572
Q6P1N0	CC2D1A	Q6P1N0 [117-143]	[K].ASETPPPVAQPKPEAPHPGLETTLQER.[L]	1xiTRAQ8plex [K12(100)]; 1xPhospho [T4(100)]	Q6P1N0 1xPhospho [T120(100)]	1	T120				1	1	2	0	3565.85	113.4	140.8	62.8	68.8	73.1	35.6	60.1	245.5		104.767	60.075	0.573417
P62316	SNRPD2	P62316 [9-18]	[K].SEMTPEELQK.[R]	1xPhospho [T4(100)]; 1xOxidation [M3(100)]; 1xiTRAQ8plex [K10(100)]	P62316 1xPhospho [T12(100)]	1	T12				1	2	2	0	1895.93	79.9	106.8	55.7	55.5	96.6	100.4	174.5	130.4		120.4	77.05	0.63995
O75179	ANKRD17	O75179 [4-44]	[K].ATVPVAAATAAEGEGSPPAVAAVAGPPAAAEVGGGVGGSSR.[A]	1xiTRAQ8plex [N-Term]; 1xPhospho [T9(100)]	O75179 1xPhospho [T12(100)]	1	T12				1	2	2	0	3868.94	30.3	78	146	192.2	94.4	82.7	139.8	36.6		82.7	128.825	1.55774
Q13105	ZBTB17	Q13105 [113-135]	[K].SLAEPATSPGGNAEALATEGGDK.[R]	1xiTRAQ8plex [K23(100)]; 1xPhospho [T7(99.3)]	Q13105 1xPhospho [T119(99.3)]	1	T119				1	1	2	0	2831.39	116	89.8	122.6	136.2	85.2	100.4	69.6	80.2		91.8	111.1	1.21024
Q96T60	PNKP	Q96T60 [111-130]	[R].TPESQPDTPPGTPLVSQDEK.[R]	1xPhospho [T8(100)]; 1xiTRAQ8plex [K20(100)]	Q96T60 1xPhospho [T118(100)]	1	T118				1	8	13	0	2811.39	80.5	117	97.1	137.1	76.6	71.4	188	32.4		128.5	95.55	0.74358
P61160	ACTR2	P61160 [107-118]	[K].ILLTEPPMNPTK.[N]	1xPhospho [T11(100)]; 1xOxidation [M8(100)]; 1xiTRAQ8plex [K12(100)]	P61160 1xPhospho [T117(100)]	1	T117				1	2	4	0	2058.12	60.3	167.5	111.6	114	174.2	77.4	36.8	58.3		88.2	119.3	1.35261
Q6UWD8	C16orf54	Q6UWD8 [107-120]	[R].APEPPTQVGTLEAR.[A]	1xiTRAQ8plex [N-Term]; 1xPhospho [T10(100)]	Q6UWD8 1xPhospho [T116(100)]	1	T116				1	1	4	0	1849.94	142.5	119.9	106.2	63.9	64.3	129.1	66.4	107.8		109.6	90.875	0.829151
Q96S55	WRNIP1	Q96S55 [109-121]	[R].ESYDAPPTPSGAR.[L]	1xiTRAQ8plex [N-Term]; 1xPhospho [T8(100)]	Q96S55 1xPhospho [T116(100)]	1	T116				1	1	4	0	1731.79	165.7	50.6	43.7	58.2	73.7	236.2	98.7	73.1		105	102.95	0.980476
Q13136	PPFIA1	Q13136 [1151-1165]	[R].GLAAGSAETLPANFR.[V]	1xiTRAQ8plex [N-Term]; 1xPhospho [T9(100)]	Q13136 1xPhospho [T1159(100)]	1	T1159				1	1	6	0	1858.94	118.8	104.6	170.6	107.8	149.3	61.9	48.3	38.8		90.5667	122.4	1.35149
Q6PL18	ATAD2	Q6PL18 [1149-1163]	[K].TPSTPVACSTPAQLK.[R]	1xCarbamidomethyl [C8]; 1xPhospho [T4(99.3)]; 1xiTRAQ8plex [K15(100)]	Q6PL18 1xPhospho [T1152(99.3)]	1	T1152				1	2	2	0	2246.17	119.9	123.3	127.3	69.9	51.5	94.7	87.6	125.8		110.267	85.85	0.778567
P06702	S100A9	P06702 [94-114]	[K].MHEGDEGPGHHHKPGLGEGTP.[-]	1xPhospho [T20(100)]; 1xiTRAQ8plex [K13(100)]	P06702 1xPhospho [T113(100)]	1	T113				1	1	24	0	2864.34	99.1	466	48.2	23.5	31.7	43.9	56.4	31.2	P38-ALPHA	207.167	36.825	0.177755
P06702	S100A9	P06702 [94-114]	[K].MHEGDEGPGHHHKPGLGEGTP.[-]	1xiTRAQ8plex [N-Term]; 1xPhospho [T20(100)]; 1xOxidation [M1(100)]	P06702 1xPhospho [T113(100)]	1	T113				1	1	1	0	2576.13	90.4	408.3	82.3	43	72.3	33.3	56.3	14	P38-ALPHA	185	57.725	0.312027
P06702	S100A9	P06702 [94-114]	[K].MHEGDEGPGHHHKPGLGEGTP.[-]	1xiTRAQ8plex [K13(100)]; 1xPhospho [T20(100)]; 1xOxidation [M1(100)]	P06702 1xPhospho [T113(100)]	1	T113				1	1	40	0	2880.33	76	419.7	75.3	56.5	53.7	42.8	52.1	23.7	P38-ALPHA	182.6	57.075	0.312568
P06702	S100A9	P06702 [94-114]	[K].MHEGDEGPGHHHKPGLGEGTP.[-]	1xiTRAQ8plex [N-Term]; 1xPhospho [T20(100)]; 1xOxidation [M1(100)]; 1xAcetyl [K13(100)]	P06702 1xPhospho [T113(100)]; 1xAcetyl [K106(100)]	1	T113				1	1	2	0	2618.14	22.1	255.3	201.8	77.7	68.7	60.2	101.7	12.7	P38-ALPHA	126.367	102.1	0.807966
Q92900	UPF1	Q92900 [1117-1129]	[R].AYQHGGVTGLSQY.[-]	1xiTRAQ8plex [N-Term]; 1xPhospho [T8(100)]	Q92900 1xPhospho [T1124(100)]	1	T1124				1	1	2	0	1764.83	142	60.5	108.7	76.2	87.9	92.4	43.4	189		81.9667	91.3	1.11387
Q8N3U4	STAG2	Q8N3U4 [1107-1127]	[R].EQTLHTPVMMQTPQLTSTIMR.[E]	1xiTRAQ8plex [N-Term]; 1xPhospho [T6(100)]; 3xOxidation [M9(100); M10(100); M20(100)]	Q8N3U4 1xPhospho [T1112(100)]	1	T1112				1	1	6	0	2875.37	62	52.5	150.2	154.3	144.6	116.5	87.3	32.6		67.2667	141.4	2.10208
P20042	EIF2S2	P20042 [103-124]	[K].IESDVQEPTEPEDDLDIMLGNK.[K]	1xPhospho [T9(100)]; 1xiTRAQ8plex [K22(100)]	P20042 1xPhospho [T111(100)]	1	T111				1	1	8	0	3175.52	47.9	52.8	155.8	132.8	168.3	81.4	51.9	109.1		50.8667	134.575	2.64564
P20042	EIF2S2	P20042 [103-124]	[K].IESDVQEPTEPEDDLDIMLGNK.[K]	1xiTRAQ8plex [K22(100)]; 1xPhospho [T9(100)]; 1xOxidation [M18(100)]	P20042 1xPhospho [T111(100)]	1	T111				1	1	4	0	3191.52	46.1	56.1	177.1	160.3	130.1	51	92	87.3		64.7333	129.625	2.00245
Q9UKA4	AKAP11	Q9UKA4 [1095-1110]	[R].NVIPDTPPSTPLVPSR.[A]	1xiTRAQ8plex [N-Term]; 1xPhospho [T6(100)]	Q9UKA4 1xPhospho [T1100(100)]	1	T1100				1	1	2	0	2074.09	74.4	74.8	103.3	131	133.7	62.5	96.7	123.5		81.9667	107.625	1.31303
P06744	GPI	P06744 [107-116]	[R].SNTPILVDGK.[D]	1xPhospho [T3(100)]; 1xiTRAQ8plex [K10(100)]	P06744 1xPhospho [T109(100)]	1	T109				1	9	6	0	1731.95	103.2	304.8	43.2	16.1	43.3	54	67.9	167.6		158.633	39.15	0.246796
O75822	EIF3J	O75822 [107-117]	[K].VLTPEEQLADK.[L]	1xiTRAQ8plex [K11(100)]; 1xPhospho [T3(100)]	O75822 1xPhospho [T109(100)]	1	T109				1	1	4	0	1931.03	131.8	63.6	39.1	101.4	139	81.9	37.4	205.9		77.6	90.35	1.1643
P52948	NUP98	P52948 [1053-1072]	[K].FTSGAFLSPSVSVQECRTPR.[A]	1xiTRAQ8plex [N-Term]; 1xCarbamidomethyl [C16]; 1xPhospho [T18(100)]	P52948 1xPhospho [T1070(100)]	1	T1070				1	2	2	1	2610.27	21.9	28.1	146.8	358.4	58.9	25.3	152.8	7.8		67.6	147.35	2.17973
Q6SPF0	SAMD1	Q6SPF0 [104-113]	[R].RGATPPAPPR.[A]	1xiTRAQ8plex [N-Term]; 1xPhospho [T4(100)]	Q6SPF0 1xPhospho [T107(100)]	1	T107				1	1	4	1	1403.75	142.7	96.9	91.6	65.7	65	207.6	33.7	96.7		91.1	107.475	1.17975
Q16512	PKN1	Q16512 [84-127]	[R].LDLLHQQLQELHAHVVLPDPAATHDGPQSPGAGGPTCSATNLSR.[V]	1xiTRAQ8plex [N-Term]; 1xCarbamidomethyl [C37]; 1xPhospho [T23(98.7)]; 1xDeamidated [Q28(100)]	Q16512 1xPhospho [T106(98.7)]	1	T106				1	3	2	0	4991.44	31.5	80.9	151.5	110.8	176.4	85.8	145	18.1		85.8	131.125	1.52826
Q12888	TP53BP1	Q12888 [1107-1129]	[K].MVIQGPSSPQGEAMVTDVLEDQK.[E]	1xPhospho [S8(99.5)]; 1xiTRAQ8plex [K23(100)]	Q12888 1xPhospho [S1114(99.5)]	1	S1114				1	2	16	0	3147.56	27.8	33.9	74.7	309.3	228	35	75.7	15.7		45.8	161.75	3.53166
Q15648	MED1	Q15648 [1049-1062]	[R].SQTPPGVATPPIPK.[I]	1xPhospho [T3(99.6)]; 1xiTRAQ8plex [K14(100)]	Q15648 1xPhospho [T1051(99.6)]	1	T1051				1	1	4	0	2078.15	71.9	129.3	126.1	101	62.9	92	107	109.9		102.733	95.5	0.929591
Q9UQ35	SRRM2	Q9UQ35 [1041-1058]	[K].SSTPPGESYFGVSSLQLK.[G]	1xPhospho [T3(99.6)]; 1xiTRAQ8plex [K18(100)]	Q9UQ35 1xPhospho [T1043(99.6)]	1	T1043				1	1	13	0	2572.32	7.8	46.5	108.6	339.7	226.8	13.6	42.7	14.3		32.3333	172.175	5.325
Q14847	LASP1	Q14847 [97-109]	[K].GFSVVADTPELQR.[I]	1xiTRAQ8plex [N-Term]; 1xPhospho [T8(100)]	Q14847 1xPhospho [T104(100)]	1	T104				1	2	2	0	1802.9	47.5	52.1	131.2	150.4	162.8	64.3	64.5	127.3		54.7	127.175	2.32495
Q9H8M2	BRD9	Q9H8M2 [97-114]	[R].EREHCDTEGEADDFDPGK.[K]	1xCarbamidomethyl [C5]; 1xPhospho [T7(100)]; 1xiTRAQ8plex [K18(100)]	Q9H8M2 1xPhospho [T103(100)]	1	T103				1	1	2	1	2795.21	207.2	85.6	27.6	20.2	17.9	164.4	71.4	205.6		121.4	57.525	0.473847
Q9H8M2	BRD9	Q9H8M2 [99-114]	[R].EHCDTEGEADDFDPGK.[K]	1xiTRAQ8plex [K16(100)]; 1xCarbamidomethyl [C3]; 1xPhospho [T5(100)]	Q9H8M2 1xPhospho [T103(100)]	1	T103				1	1	4	0	2510.06	152	102.8	56.3	55.8	49.3	171.9	68.1	143.8		107.633	83.325	0.774156
Q53GS7	GLE1	Q53GS7 [88-107]	[K].SPDASSAFSPASPATPNGTK.[G]	1xiTRAQ8plex [K20(100)]; 1xPhospho [T15(100)]; 1xDeamidated [N17(100)]	Q53GS7 1xPhospho [T102(100)]	1	T102				1	1	2	0	2579.25	27.8	107.4	202.3	151.8	101.1	53.6	124.5	31.3		86.5667	127.2	1.46939
Q9UQ35	SRRM2	Q9UQ35 [1001-1013]	[K].AQTPPGPSLSGSK.[S]	1xPhospho [T3(100)]; 1xiTRAQ8plex [K13(100)]	Q9UQ35 1xPhospho [T1003(100)]	1	T1003				1	2	16	0	1915.01	47.9	182.7	47.8	86.6	69.2	95.4	206.2	64.3		145.6	74.75	0.513393
Q92945	KHSRP	Q92945 [88-109]	[K].IGGDAATTVNNSTPDFGFGGQK.[R]	1xiTRAQ8plex [K22(100)]; 1xPhospho [T13(99.5)]	Q92945 1xPhospho [T100(99.5)]	1	T100				1	3	2	0	2842.39	46	57.2	107.2	219.5	191.8	40.5	61.6	76.3		54.9333	139.75	2.54399
E7ETY2	TCOF1	E7ETY2 [1091-1119]	[K].KQEGPATQVDSAVGTLPATSPQSTSVQAK.[G]	iTRAQ8plex [K]; 1xPhospho [T/S]; 1xDeamidated [Q]	E7ETY2 1xPhospho [T/S]	1	T/S				1	2	2	1	3877.04	52.9	87.1	138.1	126.9	124	84.5	83.3	103.2		74.4333	118.375	1.59035
Q14444	CAPRIN1	Q14444 [417-461]	[R].LAQPNQVPVQPEATQVPLVSSTSEGYTASQPLYQPSHATEQRPQK.[E]	iTRAQ8plex [L]; 1xPhospho [T/S]; 1xDeamidated [Q]	Q14444 1xPhospho [T/S]	1	T/S				1	2	4	0	5881.02	35.2	98.5	156.3	143.6	140.4	95.6	94.3	36.1		76	133.975	1.76283
O75995	SASH3	O75995 [306-342]	[K].LLTAAELLLDYDTGSEEAEEGAESSQEPVAHTVSEPK.[V]	iTRAQ8plex [L]; 1xPhospho [S/T]; 1xDeamidated [Q26]	O75995 1xPhospho [T/S]	1	T/S				1	1	4	0	4909.42	30.2	45.7	85.6	122.1	348.9	75.2	82	10.2		52.6333	157.95	3.00095
Q969G3	SMARCE1	Q969G3 [333-367]	[K].KDDENIPMETEETHLEETTESQQNGEEGTSTPEDK.[E]	iTRAQ8plex [K]; 1xPhospho [T/S]; 1xDeamidated [N/Q]; 1xOxidation [M8]	Q969G3 1xPhospho [T]	1	T				1	2	5	1	4987.24	34.8	97.2	154.3	141.7	138.5	94.3	93.1	46.1		75.0333	132.2	1.76188
O75376	NCOR1	O75376 [999-1023]	[K].SPNREWEVLQPAPHQVITNLPEGVR.[L]	1xiTRAQ8plex [N-Term]; 1xPhospho [S1(100)]	O75376 1xPhospho [S999(100)]	1	S999				1	2	4	1	3250.67	41	24.7	109.8	269.8	162.1	51.5	73.9	67.1		46.5333	148.3	3.18696
O95785	WIZ	O95785 [989-1000]	[K].TPLALAGSPTPK.[N]	1xiTRAQ8plex [K12(100)]; 1xPhospho [S8(100)]	O95785 1xPhospho [S996(100)]	1	S996				1	3	2	0	1841.04	90.6	170.1	28.7	58.8	37.1	117.1	52.2	245.4		104.3	60.425	0.579338
Q8NFW1	COL22A1	Q8NFW1 [993-1004]	[R].GSPGLPGPLGTK.[A]	1xPhospho [S2(100)]; 1xiTRAQ8plex [K12(100)]	Q8NFW1 1xPhospho [S994(100)]	1	S994				1	1	1	0	1768.98	107.4	47.6	89.1	65.2	57.7	126.2	187.7	119.1		114.233	84.55	0.740152
Q6WCQ1	MPRIP	Q6WCQ1 [991-999]	[K].SKSNPDFLK.[K]	1xPhospho [S3(100)]; iTRAQ8plex [K]	Q6WCQ1 1xPhospho [S993(100)]	1	S993				1	8	2	1	2028.13	233	123.6	38	26.1	30.3	69.2	73.6	206.3		143.4	40.9	0.285216
B0I1T2	MYO1G	B0I1T2 [990-1005]	[R].LISVEPRPEQPEPDFR.[C]	1xiTRAQ8plex [N-Term]; 1xPhospho [S3(100)]	B0I1T2 1xPhospho [S992(100)]	1	S992				1	1	18	0	2293.15	7.2	16	194.7	144.7	349	64.4	15	8.9		12.7333	188.2	14.7801
O75694	NUP155	O75694 [988-997]	[K].AAPQSPSVPK.[K]	1xPhospho [S5(100)]; 1xiTRAQ8plex [K10(100)]	O75694 1xPhospho [S992(100)]	1	S992				1	2	3	0	1669.91	210	86.7	35.5	36.6	71.6	108	128.3	123.4		141.667	62.925	0.444176
O00160	MYO1F	O00160 [983-993]	[R].GPPSTSLGASR.[R]	1xiTRAQ8plex [N-Term]; 1xPhospho [S10(99.5)]	O00160 1xPhospho [S992(99.5)]	1	S992				1	1	1	0	1413.7	112	66.2	42.3	261.1	52.8	185.7	22.2	57.6		66.8	135.475	2.02807
Q9UKV3	ACIN1	Q9UKV3 [987-998]	[K].SGVSITIDDPVR.[T]	1xiTRAQ8plex [N-Term]; 1xPhospho [S4(100)]	Q9UKV3 1xPhospho [S990(100)]	1	S990				1	4	2	0	1642.84	19	266.1	107.8	82.3	190.2	21.4	27	86.1		104.033	100.425	0.965316
P13861	PRKAR2A	P13861 [97-117]	[R].RVSVCAETYNPDEEEEDTDPR.[V]	1xiTRAQ8plex [N-Term]; 1xCarbamidomethyl [C5]; 1xPhospho [S3(99.5)]; 1xDeamidated [N10(100)]	P13861 1xPhospho [S99(99.5)]	1	S99				1	1	6	1	2896.21	122.4	127.7	87.5	64	56.6	72.7	189.9	79.3		146.667	70.2	0.478636
P13861	PRKAR2A	P13861 [97-117]	[R].RVSVCAETYNPDEEEEDTDPR.[V]	1xiTRAQ8plex [N-Term]; 1xCarbamidomethyl [C5]; 1xPhospho [S3(100)]	P13861 1xPhospho [S99(100)]	1	S99				1	1	16	1	2895.23	74.5	123.1	69.6	43.3	40.9	81.6	225.8	141.2		141.133	58.85	0.416982
Q92619	ARHGAP45	Q92619 [93-125]	[R].SPLTAASPGELPTEGAGPDVVEDISHLLADVAR.[F]	1xiTRAQ8plex [N-Term]; 1xPhospho [S7(100)]	Q92619 1xPhospho [S99(100)]	1	S99				1	4	2	0	3668.84	71.1	87.2	299.4	80.4	180.3	40.6	7.6	33.2		55.3	150.175	2.71564
Q14739	LBR	Q14739 [97-107]	[R].SASASHQADIK.[E]	1xPhospho [S3(99.7)]; 1xiTRAQ8plex [K11(100)]	Q14739 1xPhospho [S99(99.7)]	1	S99				1	2	2	0	1802.93	41.9	153.2	91.3	147.4	202.5	85.3	11.3	67.2		68.8	131.625	1.91315
Q9NS91	RAD18	Q9NS91 [90-102]	[R].NHLLQFALESPAK.[S]	1xPhospho [S10(100)]; 1xiTRAQ8plex [K13(100)]	Q9NS91 1xPhospho [S99(100)]	1	S99				1	2	2	0	2156.17	33.7	104.7	169	148.3	105	38.3	64.7	136.3	CDK2	67.7	115.15	1.70089
Q5TAQ9	DCAF8	Q5TAQ9 [95-115]	[R].VHDRSEEEEEEEEEEEEEQPR.[R]	1xiTRAQ8plex [N-Term]; 1xPhospho [S5(100)]	Q5TAQ9 1xPhospho [S99(100)]	1	S99				1	5	12	1	3056.24	133.7	145.1	67.6	49.5	43.7	146.9	64.7	148.8		114.5	76.925	0.671834
O14579	COPE	O14579 [97-106]	[R].RDSIVAELDR.[E]	1xiTRAQ8plex [N-Term]; 1xPhospho [S3(100)]	O14579 1xPhospho [S99(100)]	1	S99				1	2	1	1	1557.79	49.7	77.5	102.9	63.7	59.2	67.8	313.3	66		146.833	73.4	0.499886
Q9HAJ7	SAP30L	Q9HAJ7 [92-120]	[K].TSDDGGDSPEHDTDIPEVDLFQLQVNTLR.[R]	1xiTRAQ8plex [N-Term]; 1xPhospho [S8(100)]	Q9HAJ7 1xPhospho [S99(100)]	1	S99				1	1	8	0	3597.65	14.7	31.5	103.3	330.2	101.2	41	156.8	21.3		67.6667	143.925	2.12697
Q14761	PTPRCAP	Q14761 [95-106]	[R].AELGSTDNDLER.[Q]	1xiTRAQ8plex [N-Term]; 1xPhospho [S5(99.7)]	Q14761 1xPhospho [S99(99.7)]	1	S99				1	1	4	0	1703.78	137.5	81.4	35.6	44.7	151.4	206.6	126.8	16		115.233	109.575	0.950897
Q86YV0	RASAL3	Q86YV0 [980-990]	[R].DAVQSLQLSPR.[T]	1xiTRAQ8plex [N-Term]; 1xPhospho [S9(100)]	Q86YV0 1xPhospho [S988(100)]	1	S988				1	2	4	0	1597.83	56.5	92.3	81.7	49.2	97.1	75.7	246	101.5		131.6	75.925	0.576938
Q9UPS6	SETD1B	Q9UPS6 [981-996]	[R].LRPSTSVDEEDEESER.[E]	1xiTRAQ8plex [N-Term]; 1xPhospho [S6(100)]	Q9UPS6 1xPhospho [S986(100)]	1	S986				1	2	2	0	2262.01	62.9	73.8	98.9	102.5	129.4	105.1	55.3	172.1		64	108.975	1.70273
O95382	MAP3K6	O95382 [973-999]	[R].VPEEPAAEEPASPEESSGLSLLHQESK.[R]	1xPhospho [S12(98.8)]; 1xiTRAQ8plex [K27(100)]	O95382 1xPhospho [S984(98.8)]	1	S984				1	2	1	0	3535.73	41.1	134.9	198	134.8	132.5	38.7	65.4	54.6		80.4667	126	1.56587
O95785	WIZ	O95785 [976-987]	[K].GLGHPPSSPLLK.[K]	1xiTRAQ8plex [K12(100)]; 1xPhospho [S8(100)]	O95785 1xPhospho [S983(100)]	1	S983				1	3	2	0	1891.07	187.8	122.5	60	73.7	59.6	108.1	84.1	104.3		131.467	75.35	0.573149
Q9Y5B9	SUPT16H	Q9Y5B9 [978-998]	[K].ESLGSEEESGKDWDELEEEAR.[K]	1xiTRAQ8plex [K11(100)]; 1xPhospho [S5(100)]	Q9Y5B9 1xPhospho [S982(100)]	1	S982				1	1	2	1	3112.41	3.3	4.1	107.2	114	148.1	25.8	385.9	11.6		131.1	98.775	0.753432
Q13895	BYSL	Q13895 [93-110]	[R].MPQDGSDDEDEEWPTLEK.[A]	1xPhospho [S6(100)]; 1xOxidation [M1(100)]; 1xiTRAQ8plex [K18(100)]	Q13895 1xPhospho [S98(100)]	1	S98				1	2	9	0	2825.23	60.8	49.1	162.6	179.7	146.1	68.9	68.9	63.8		59.6	139.325	2.33767
Q14814	MEF2D	Q14814 [92-116]	[K].GFNGCDSPEPDGEDSLEQSPLLEDK.[Y]	1xCarbamidomethyl [C5]; 1xPhospho [S7(100)]; 1xDeamidated [N3(100)]; 1xiTRAQ8plex [K25(100)]	Q14814 1xPhospho [S98(100)]	1	S98				1	2	10	0	3424.52	50.7	25.8	152.2	196.1	160.1	49	60.3	105.8		45.6	139.35	3.05592
Q14814	MEF2D	Q14814 [92-116]	[K].GFNGCDSPEPDGEDSLEQSPLLEDK.[Y]	1xiTRAQ8plex [K25(100)]; 1xCarbamidomethyl [C5]; 1xPhospho [S7(100)]	Q14814 1xPhospho [S98(100)]	1	S98				1	2	6	0	3423.54	58.3	61.8	128.8	167.2	174.1	56.6	41.6	111.5		53.9	131.675	2.44295
Q13895	BYSL	Q13895 [93-110]	[R].MPQDGSDDEDEEWPTLEK.[A]	1xiTRAQ8plex [K18(100)]; 1xPhospho [S6(100)]	Q13895 1xPhospho [S98(100)]	1	S98				1	2	4	0	2809.24	52	30	129.3	164.5	125.5	97.2	131.9	69.4		71.3	129.125	1.81101
Q02078	MEF2A	Q02078 [95-114]	[R].GCDSPDPDTSYVLTPHTEEK.[Y]	1xCarbamidomethyl [C2]; 1xPhospho [S4(100)]; 1xiTRAQ8plex [K20(100)]	Q02078 1xPhospho [S98(100)]	1	S98				1	1	4	0	2936.35	56.4	35.4	57.9	27.7	47.7	116.9	391.1	66.9	P38-ALPHA	160.967	62.55	0.38859
Q96SK2	TMEM209	Q96SK2 [88-108]	[K].YTVAPTSLVVSPGQQTLLGLK.[T]	1xPhospho [S11(100)]; 1xiTRAQ8plex [K21(100)]	Q96SK2 1xPhospho [S98(100)]	1	S98				1	2	2	0	2860.6	6.7	131.5	155.5	246.4	125.7	18.4	93	22.8		77.0667	136.5	1.77119
O75971	SNAPC5	O75971 [82-98]	[K].SHVTEEEEEEEEEESDS.[-]	1xiTRAQ8plex [N-Term]; 1xPhospho [S17(99.5)]	O75971 1xPhospho [S98(99.5)]	1	S98				1	1	2	0	2406.91	140.2	55.4	103.8	75.9	67.2	58.8	99.4	199.3		98.3333	76.425	0.777203
Q14814	MEF2D	Q14814 [91-116]	[K].KGFNGCDSPEPDGEDSLEQSPLLEDK.[Y]	iTRAQ8plex [K]; 1xCarbamidomethyl [C6]; 1xPhospho [S8(100)]; 1xDeamidated [N4(100)]	Q14814 1xPhospho [S98(100)]	1	S98				1	2	6	1	3856.82	75.8	63.6	119.1	107.4	95	67.5	114	157.6		84.4667	97.25	1.15134
Q9BSL1	UBAC1	Q9BSL1 [95-102]	[K].RAPSPLPK.[M]	1xiTRAQ8plex [K8(100)]; 1xPhospho [S4(100)]	Q9BSL1 1xPhospho [S98(100)]	1	S98				1	1	4	1	1553.9	161.7	139.5	43	15.7	80	199.8	58.7	101.7		119.967	84.625	0.705404
Q5T1M5	FKBP15	Q5T1M5 [975-1007]	[R].ERPESPMVPSEQVVEEAVPLPPQALTTSQDGHR.[R]	1xiTRAQ8plex [N-Term]; 1xPhospho [S5(100)]	Q5T1M5 1xPhospho [S979(100)]	1	S979				1	2	4	0	3994.95	24	42.6	79.8	297.7	224.6	45.2	76.4	9.5		47.6667	161.825	3.39493
Q5T1M5	FKBP15	Q5T1M5 [975-1007]	[R].ERPESPMVPSEQVVEEAVPLPPQALTTSQDGHR.[R]	1xiTRAQ8plex [N-Term]; 1xPhospho [S5(100)]; 1xOxidation [M7(100)]	Q5T1M5 1xPhospho [S979(100)]	1	S979				1	2	2	0	4010.95	12	31	411.5	165.3	78.7	32.8	55.5	13.1		32.8333	172.075	5.24086
O60486	PLXNC1	O60486 [976-989]	[R].KQSQQLELLESELR.[K]	1xPhospho [S3(100)]; 1xiTRAQ8plex [K1(100)]	O60486 1xPhospho [S978(100)]	1	S978				1	4	6	1	2389.29	30.3	61.1	302.1	84.9	238.6	48.9	22.3	11.7		37.9	168.625	4.44921
Q8IZA0	KIAA0319L	Q8IZA0 [970-986]	[K].ILDATDQESLELKPTSR.[A]	1xiTRAQ8plex [K13(100)]; 1xPhospho [S9(100)]	Q8IZA0 1xPhospho [S978(100)]	1	S978				1	3	2	0	2604.37	55.2	282.8	136.6	66.6	73.6	53.6	90.6	40.9		142.867	82.6	0.578161
P49327	FASN	P49327 [968-992]	[R].LFDHPESPTPNPTEPLFLAQAEVYK.[E]	1xPhospho [S7(99.3)]; 1xiTRAQ8plex [K25(99.3)]	P49327 1xPhospho [S974(99.3)]	1	S974				1	2	2	0	3528.79	14	172.9	168.6	78.9	130.9	38.2	64.6	131.9		83.8333	104.15	1.24235
P08575	PTPRC	P08575 [972-982]	[R].NSNVIPYDYNR.[V]	1xiTRAQ8plex [N-Term]; 1xPhospho [S2(100)]	P08575 1xPhospho [S973(100)]	1	S973				1	3	3	0	1738.81	195	134	87.5	39.8	35.2	74.1	197.7	36.7		175.567	59.15	0.336909
P08575	PTPRC	P08575 [970-982]	[K].NRNSNVIPYDYNR.[V]	1xiTRAQ8plex [N-Term]; 1xPhospho [S4(100)]; 1xDeamidated [N1(100)]	P08575 1xPhospho [S973(100)]	1	S973				1	3	4	1	2009.94	125.2	191.1	66.7	16.8	25.3	75	276.5	23.5		197.6	45.95	0.23254
P08575	PTPRC	P08575 [970-982]	[K].NRNSNVIPYDYNR.[V]	1xiTRAQ8plex [N-Term]; 1xPhospho [S4(100)]	P08575 1xPhospho [S973(100)]	1	S973				1	3	26	1	2008.95	129.1	169.5	77.6	26.6	27.6	84.7	259.3	25.5		185.967	54.125	0.291047
P46379	BAG6	P46379 [970-986]	[R].ENASPAPGTTAEEAMSR.[G]	1xiTRAQ8plex [N-Term]; 1xPhospho [S4(100)]; 1xOxidation [M15(100)]	P46379 1xPhospho [S973(100)]	1	S973				1	5	16	0	2118.93	156	142.6	60.5	81.1	51.4	89.9	91	127.5		129.867	70.725	0.544597
P46379	BAG6	P46379 [970-986]	[R].ENASPAPGTTAEEAMSR.[G]	1xiTRAQ8plex [N-Term]; 1xPhospho [S4(100)]	P46379 1xPhospho [S973(100)]	1	S973				1	5	4	0	2102.94	112.7	157.8	64.6	47.9	40.2	121	122.2	133.7		130.9	68.425	0.522727
Q9P1Y6	PHRF1	Q9P1Y6 [959-983]	[R].TVTCVTVVEPEAPPSPDVLQAATHR.[V]	1xiTRAQ8plex [N-Term]; 1xCarbamidomethyl [C4]; 1xPhospho [S15(100)]	Q9P1Y6 1xPhospho [S973(100)]	1	S973				1	7	2	0	3058.52	28.7	21.3	223.2	320.7	99.7	45.2	25.4	35.8		25.1333	172.2	6.85146
Q9Y2H0	DLGAP4	Q9Y2H0 [971-991]	[R].QNSATESADSIEIYVPEAQTR.[L]	1xiTRAQ8plex [N-Term]; 1xPhospho [S3(100)]	Q9Y2H0 1xPhospho [S973(100)]	1	S973				1	2	2	0	2693.26	21.9	97.2	217.2	184.6	94.9	33.3	106.8	44.1		75.3	132.5	1.75963
Q9UK61	TASOR	Q9UK61 [971-986]	[R].SSDYQFPSSPFTDTLK.[G]	1xPhospho [S1(99.8)]; 1xiTRAQ8plex [K16(100)]	Q9UK61 1xPhospho [S971(99.8)]	1	S971				1	1	2	0	2508.22	25.8	35.5	113.2	323.3	225.5	35.6	17.2	23.8		26.1667	174.4	6.66497
Q6PD62	CTR9	Q6PD62 [966-982]	[K].GEEGSDDDETENGPKPK.[K]	1xPhospho [S5(100)]; iTRAQ8plex [K]	Q6PD62 1xPhospho [S970(100)]	1	S970				1	1	19	0	2796.33	264.9	68.1	44.5	39.6	51.6	129.8	37.6	164		123.533	66.375	0.537304
Q13574	DGKZ	Q13574 [970-988]	[R].SLQGDAAPPQGEELIEAAK.[R]	1xiTRAQ8plex [K19(100)]; 1xPhospho [S1(100)]	Q13574 1xPhospho [S970(100)]	1	S970				1	2	2	0	2612.34	50	171.5	163.6	94.8	155.8	33.2	50.3	80.6		90.6	111.85	1.23455
O75995	SASH3	O75995 [95-125]	[K].ALSEEMADTLEEGSASPTSPDYSLDSPGPEK.[M]	1xPhospho [S3(100)]; 1xiTRAQ8plex [K31(100)]	O75995 1xPhospho [S97(100)]	1	S97				1	1	4	0	3898.79	32	61	114.1	162.8	236.3	64.7	109.3	19.7		67.4333	144.475	2.14249
Q9H5H4	ZNF768	Q9H5H4 [90-103]	[R].SPGLVPPSPEFAPR.[S]	1xiTRAQ8plex [N-Term]; 1xPhospho [S8(100)]	Q9H5H4 1xPhospho [S97(100)]	1	S97				1	2	4	0	1834.94	25.3	13.5	50.7	436.8	164.9	62.5	24.3	21.9		21.0333	178.725	8.49723
O75995	SASH3	O75995 [95-125]	[K].ALSEEMADTLEEGSASPTSPDYSLDSPGPEK.[M]	1xiTRAQ8plex [A/K]; 1xPhospho [S3(100)]; 1xOxidation [M6(100)]	O75995 1xPhospho [S97(100)]	1	S97				1	1	4	0	3914.79	44.2	71	172.7	97.2	184.8	75.3	127.2	27.7		80.8	132.5	1.63985
Q14498	RBM39	Q14498 [95-103]	[R].YRSPYSGPK.[F]	1xiTRAQ8plex [K9(100)]; 1xPhospho [S3(100)]	Q14498 1xPhospho [S97(100)]	1	S97				1	4	20	1	1742.91	262.7	63.9	41.2	49.3	39.8	151.3	22.3	169.5		116.3	70.4	0.605331
Q9C0G0	ZNF407	Q9C0G0 [963-988]	[R].GNSIEAEVENVFHSLDGEVNSHLLDK.[K]	1xiTRAQ8plex [K26(100)]; 1xPhospho [S3(100)]	Q9C0G0 1xPhospho [S965(100)]	1	S965				1	1	2	0	3540.75	30.4	31.2	268.8	196.6	158.8	33.1	56	25.1		39.2	164.325	4.19196
Q9H7N4	SCAF1	Q9H7N4 [958-969]	[K].GAEETSWSGEER.[A]	1xiTRAQ8plex [N-Term]; 1xPhospho [S8(99.7)]	Q9H7N4 1xPhospho [S965(99.7)]	1	S965				1	1	2	0	1721.73	161.7	62.4	53.7	83.4	70.7	110.3	137.5	120.3		120.533	79.525	0.659776
P46379	BAG6	P46379 [942-969]	[R].RVGDPPQPLPEEPMEVQGAERASPEPQR.[E]	1xiTRAQ8plex [N-Term]; 1xPhospho [S23(100)]	P46379 1xPhospho [S964(100)]	1	S964				1	5	4	2	3480.69	28.8	241.8	106.5	77.9	68.9	72.4	132.6	71.1		134.4	81.425	0.605841
P46379	BAG6	P46379 [942-969]	[R].RVGDPPQPLPEEPMEVQGAERASPEPQR.[E]	1xiTRAQ8plex [N-Term]; 1xPhospho [S23(100)]; 1xOxidation [M14(100)]	P46379 1xPhospho [S964(100)]	1	S964				1	5	2	2	3496.68	26.9	69.1	129.3	94.6	83.7	73.3	272.4	50.9		122.8	95.225	0.775448
Q9BSJ8	ESYT1	Q9BSJ8 [958-976]	[R].LTHVDSPLEAPAGPLGQVK.[L]	1xiTRAQ8plex [K19(100)]; 1xPhospho [S6(100)]	Q9BSJ8 1xPhospho [S963(100)]	1	S963				1	1	4	0	2617.42	46.3	198.4	123.8	195	99.8	36.7	76.6	23.4		107.1	113.825	1.06279
Q15154	PCM1	Q15154 [955-970]	[K].NNCPFSADENYRPLAK.[T]	1xiTRAQ8plex [K16(100)]; 1xCarbamidomethyl [C3]; 1xPhospho [S6(100)]	Q15154 1xPhospho [S960(100)]	1	S960				1	3	4	0	2584.25	63.8	81.9	122.8	81.5	59	60.6	170	160.3		105.233	80.975	0.769481
O43399	TPD52L2	O43399 [96-108]	[R].SWHDVQVSSAYVK.[T]	1xiTRAQ8plex [K13(100)]; 1xPhospho [S1(100)]	O43399 1xPhospho [S96(100)]	1	S96				1	2	2	0	2194.12	128.1	240.1	88.8	38.2	50.7	80	50	124		139.4	64.425	0.462159
Q8IXM2	BAP18	Q8IXM2 [83-98]	[R].KVYEDSGIPLPAESPK.[K]	iTRAQ8plex [K]; 1xPhospho [S14(100)]	Q8IXM2 1xPhospho [S96(100)]	1	S96				1	4	2	1	2722.48	16.9	314.4	159.8	35.3	42.7	25.9	182.2	23	CDK2	171.167	65.925	0.385151
Q8IXM2	BAP18	Q8IXM2 [84-99]	[K].VYEDSGIPLPAESPKK.[G]	1xPhospho [S13(100)]; iTRAQ8plex [Y]	Q8IXM2 1xPhospho [S96(100)]	1	S96				1	4	9	1	2722.48	119.5	65.1	37.8	33.8	33.1	95.5	36.2	379	CDK2	73.6	50.05	0.680027
Q8IXM2	BAP18	Q8IXM2 [84-98]	[K].VYEDSGIPLPAESPK.[K]	1xPhospho [S13(100)]; 1xiTRAQ8plex [K15(100)]	Q8IXM2 1xPhospho [S96(100)]	1	S96				1	4	4	0	2290.18	30.5	310	122.3	100.9	32.3	22	63.6	118.3	CDK2	134.7	69.375	0.515033
Q00722	PLCB2	Q00722 [958-979]	[R].SLPREESAGAAPGEGPEGVDGR.[V]	1xiTRAQ8plex [N-Term]; 1xPhospho [S1(100)]	Q00722 1xPhospho [S958(100)]	1	S958				1	1	3	1	2522.18	146	158.3	45.9	34.6	56.3	192	63.2	103.7		122.5	82.2	0.67102
Q9UPU7	TBC1D2B	Q9UPU7 [945-963]	[R].ERDTSPDKGELVSDEEEDT.[-]	1xiTRAQ8plex [K8(100)]; 1xPhospho [S13(100)]	Q9UPU7 1xPhospho [S957(100)]	1	S957				1	1	2	2	2839.3	148.3	245.1	45.2	23.6	20.9	128.2	58.8	129.9		150.733	54.475	0.3614
Q5T1M5	FKBP15	Q5T1M5 [954-974]	[R].RPSQEQSASASSGQPQAPLNR.[E]	1xiTRAQ8plex [N-Term]; 1xPhospho [S3(100)]; 1xDeamidated [Q16(100)]	Q5T1M5 1xPhospho [S956(100)]	1	S956				1	2	14	0	2581.23	98.6	81.4	138.5	118.7	116	90.3	98	58.4		92.6667	115.875	1.25045
Q5T1M5	FKBP15	Q5T1M5 [954-974]	[R].RPSQEQSASASSGQPQAPLNR.[E]	1xiTRAQ8plex [N-Term]; 1xPhospho [S3(100)]	Q5T1M5 1xPhospho [S956(100)]	1	S956				1	2	37	0	2580.25	154.4	104.7	99.8	84.2	79.6	106.7	87.5	83		115.533	92.575	0.801284
Q96Q05	TRAPPC9	Q96Q05 [945-957]	[K].FNFESFPESPGEK.[G]	1xPhospho [S9(100)]; 1xiTRAQ8plex [K13(100)]	Q96Q05 1xPhospho [S953(100)]	1	S953				1	2	4	0	2203.06	26.7	94.4	153.2	182	235.5	28.9	53.9	25.5		58.3333	149.9	2.56971
Q08999	RBL2	Q08999 [948-958]	[R].SHQNSPTELNK.[D]	1xiTRAQ8plex [K11(100)]; 1xPhospho [S5(100)]	Q08999 1xPhospho [S952(100)]	1	S952				1	1	2	0	1942.98	193.7	80.5	48	59.4	76.1	131.4	60.3	150.6	CDK2	111.5	78.725	0.706054
Q9NRA8	EIF4ENIF1	Q9NRA8 [949-957]	[R].SSSPVGLAK.[W]	1xiTRAQ8plex [K9(100)]; 1xPhospho [S2(99.5)]	Q9NRA8 1xPhospho [S950(99.5)]	1	S950				1	2	4	0	1533.85	179.7	75.3	67.6	64.6	77.4	114.6	36.4	184.4		97.1333	81.05	0.83442
Q86U42	PABPN1	Q86U42 [79-123]	[R].APPGAPGPGPGSGAPGSQEEEEEPGLVEGDPGDGAIEDPELEAIK.[A]	1xiTRAQ8plex [K45(100)]; 1xPhospho [S17(98.5)]	Q86U42 1xPhospho [S95(98.5)]	1	S95				1	1	8	0	4994.36	35.3	98.8	156.7	144	140.7	95.9	94.6	34.1		76.2333	134.325	1.76202
Q96NY9	MUS81	Q96NY9 [86-107]	[R].TSGGDHAPDSPSGENSPAPQGR.[L]	1xiTRAQ8plex [N-Term]; 1xPhospho [S10(100)]	Q96NY9 1xPhospho [S95(100)]	1	S95				1	6	5	0	2505.09	119.1	79.3	125.9	115.6	113	107.8	75.9	63.3		91.4333	115.575	1.26404
Q6ZS72	PEAK3	Q6ZS72 [88-98]	[R].RPFLGSHSVDK.[S]	1xPhospho [S8(100)]; 1xiTRAQ8plex [K11(100)]	Q6ZS72 1xPhospho [S95(100)]	1	S95				1	1	10	0	1931.04	137	103.3	55.9	34.1	37.1	31.1	22.3	379.2		87.5333	39.55	0.451828
Q8IWZ3	ANKHD1	Q8IWZ3 [86-119]	[R].TGGGGGASGSDEDEVSEVESFILDQEDLDNPVLK.[T]	1xPhospho [S10(100)]; 1xiTRAQ8plex [K34(100)]	Q8IWZ3 1xPhospho [S95(100)]	1	S95				1	3	7	0	4153.94	33.8	86.9	162.6	119	105.2	92.2	155.7	44.6		92.1333	119.75	1.29975
Q9HB90	RRAGC	Q9HB90 [85-98]	[K].MSPNETLFLESTNK.[I]	1xPhospho [S11(99.4)]; 1xOxidation [M1(100)]; 1xiTRAQ8plex [K14(100)]	Q9HB90 1xPhospho [S95(99.4)]	1	S95				1	2	2	0	2315.15	26.5	334.8	111.4	104.9	103.6	46.2	50.9	21.7		137.4	91.525	0.666121
P09651	HNRNPA1	P09651 [93-105]	[R].EDSQRPGAHLTVK.[K]	1xPhospho [S3(100)]; 1xiTRAQ8plex [K13(100)]	P09651 1xPhospho [S95(100)]	1	S95				1	6	7	0	2126.12	15.7	396.9	24.9	10.6	29.3	286.7	12.8	23.1		141.8	87.875	0.619711
Q9NSY1	BMP2K	Q9NSY1 [947-969]	[K].SESNEDLFGLVPFDEITGSQQQK.[V]	1xiTRAQ8plex [K23(100)]; 1xPhospho [S3(100)]	Q9NSY1 1xPhospho [S949(100)]	1	S949				1	2	8	0	3256.59	69	45.7	131.7	166.7	179.8	50	50.4	106.7		55.0333	132.05	2.39945
Q86U86	PBRM1	Q86U86 [946-954]	[R].TYSQDCSFK.[N]	1xCarbamidomethyl [C6]; 1xPhospho [S3(100)]; 1xiTRAQ8plex [K9(100)]	Q86U86 1xPhospho [S948(100)]	1	S948				1	3	4	0	1823.85	170.2	108.8	68.1	66.8	62.4	154	101.1	68.6		126.7	87.825	0.693173
Q9UIG0	BAZ1B	Q9UIG0 [943-955]	[K].DHTVSGDEDYCPR.[S]	1xiTRAQ8plex [N-Term]; 1xCarbamidomethyl [C11]; 1xPhospho [S5(99.7)]	Q9UIG0 1xPhospho [S947(99.7)]	1	S947				1	1	2	0	1934.79	133.8	69.6	36.4	44	25.4	245.2	68.4	177.2		90.6	87.75	0.968543
Q9H4I2	ZHX3	Q9H4I2 [934-951]	[R].VPEASSEPFDTSSPQAGR.[Q]	1xiTRAQ8plex [N-Term]; 1xPhospho [S13(99.4)]	Q9H4I2 1xPhospho [S946(99.4)]	1	S946				1	2	3	0	2246.03	41.6	26	102.8	69.4	71.6	105.3	93.4	289.9		53.6667	87.275	1.62624
Q14005	IL16	Q14005 [944-958]	[R].LLSTQAEESQGPVLK.[M]	1xiTRAQ8plex [K15(100)]; 1xPhospho [S3(99.7)]	Q14005 1xPhospho [S946(99.7)]	1	S946				1	2	2	0	2288.24	231.2	66.7	86.6	142.5	122.8	72.2	22	56.1		106.633	106.025	0.994295
Q00341	HDLBP	Q00341 [939-946]	[K].DCDPGSPR.[R]	1xiTRAQ8plex [N-Term]; 1xCarbamidomethyl [C2]; 1xPhospho [S6(100)]	Q00341 1xPhospho [S944(100)]	1	S944				1	3	6	0	1287.53	92.4	83	107.9	78.9	84	65.1	38.7	249.9		71.3667	83.975	1.17667
Q15652	JMJD1C	Q15652 [938-948]	[K].ITAHSSPPLTK.[T]	1xPhospho [S6(100)]; 1xiTRAQ8plex [K11(100)]	Q15652 1xPhospho [S943(100)]	1	S943				1	1	6	0	1840.02	157.6	122	130.3	66	53.3	79.6	26	165.2		101.867	82.3	0.807919
O60763	USO1	O60763 [929-957]	[K].DLGHPVEEEDELESGDQEDEDDESEDPGK.[D]	1xPhospho [S14(100)]; 1xiTRAQ8plex [K29(100)]	O60763 1xPhospho [S942(100)]	1	S942				1	1	10	0	3931.65	106.8	74.3	117.9	108.3	105.9	85.1	71.1	130.4		84.0667	104.3	1.24068
Q96ST3	SIN3A	Q96ST3 [936-946]	[R].DKSDSPAIQLR.[L]	1xPhospho [S5(100)]; 1xiTRAQ8plex [K2(100)]	Q96ST3 1xPhospho [S940(100)]	1	S940				1	1	2	1	1918.03	105.4	54.8	64.4	55.9	68.7	127.1	263.4	60.2		141.2	79.025	0.559667
Q96ST3	SIN3A	Q96ST3 [938-946]	[K].SDSPAIQLR.[L]	1xiTRAQ8plex [N-Term]; 1xPhospho [S3(99.4)]	Q96ST3 1xPhospho [S940(99.4)]	1	S940				1	1	2	0	1370.7	38.8	43.7	50.6	49.3	50.6	142.6	366.6	57.9		149.7	73.275	0.489479
I3L1I5	ARHGEF18	I3L1I5 [92-108]	[R].RLSLDASAVDEEPCLPR.[T]	1xiTRAQ8plex [N-Term]; 1xCarbamidomethyl [C14]; 1xPhospho [S3(100)]	I3L1I5 1xPhospho [S94(100)]	1	S94				1	1	16	1	2312.13	56.1	74	158	139.2	168.4	103.4	43	57.9		57.7	142.25	2.46534
P18583	SON	P18583 [92-107]	[R].CVSVQTDPTDEIPTKK.[S]	iTRAQ8plex [C]; 1xCarbamidomethyl [C1]; 1xPhospho [S3(100)]	P18583 1xPhospho [S94(100)]	1	S94				1	1	2	1	2810.48	217.2	150.1	130.3	50.1	37.7	40.8	128	45.8		165.1	64.725	0.392035
O75410	TACC1	O75410 [91-108]	[K].SQESQEADEQLVAEVVEK.[C]	1xiTRAQ8plex [K18(100)]; 1xPhospho [S4(100)]	O75410 1xPhospho [S94(100)]	1	S94				1	4	2	0	2706.33	12.6	41.6	255.3	109.2	224	23.3	20.7	113.3		24.9667	152.95	6.12617
O43847	NRDC	O43847 [92-105]	[R].RGSLSNAGDPEIVK.[S]	1xPhospho [S3(100)]; 1xiTRAQ8plex [K14(100)]	O43847 1xPhospho [S94(100)]	1	S94				1	3	14	1	2131.14	148.1	91.8	49.6	38.5	70.5	130.4	109.9	161.3		116.6	72.25	0.61964
P55081	MFAP1	P55081 [89-100]	[R].LQNRISEDVEER.[L]	1xiTRAQ8plex [N-Term]; 1xPhospho [S6(100)]	P55081 1xPhospho [S94(100)]	1	S94				1	1	2	1	1871.92	88.1	69	58.1	34.6	48.7	107.3	107.2	287		88.1	62.175	0.705732
P55081	MFAP1	P55081 [93-100]	[R].ISEDVEER.[L]	1xiTRAQ8plex [N-Term]; 1xPhospho [S2(100)]	P55081 1xPhospho [S94(100)]	1	S94				1	1	2	0	1360.63	160.2	64.6	59.5	81.2	85.9	89.8	79.7	179.2		101.5	79.1	0.77931
P18583	SON	P18583 [92-106]	[R].CVSVQTDPTDEIPTK.[K]	1xiTRAQ8plex [K15(100)]; 1xCarbamidomethyl [C1]; 1xPhospho [S3(100)]	P18583 1xPhospho [S94(100)]	1	S94				1	1	7	0	2378.18	185	76.6	194.3	65.3	37.5	76.3	108.8	56.2		123.467	93.35	0.756075
Q53EL6	PDCD4	Q53EL6 [87-96]	[R].SGLTVPTSPK.[G]	1xPhospho [S8(99.8)]; 1xiTRAQ8plex [K10(100)]	Q53EL6 1xPhospho [S94(99.8)]	1	S94				1	2	18	0	1674.93	128.3	66	53.6	42.7	67.8	154.3	98.2	189.1		97.5	79.6	0.81641
Q01831	XPC	Q01831 [87-100]	[K].VIKDEALSDGDDLR.[D]	1xPhospho [S8(100)]; 1xiTRAQ8plex [K3(100)]	Q01831 1xPhospho [S94(100)]	1	S94				1	2	8	1	2234.15	133.8	41.5	60	98.6	120.5	136.1	99.1	110.4		91.4667	103.8	1.13484
Q9Y2W1	THRAP3	Q9Y2W1 [927-947]	[K].FSGEEGEIEDDESGTENREEK.[D]	1xPhospho [S13(99.6)]; 1xiTRAQ8plex [K21(100)]	Q9Y2W1 1xPhospho [S939(99.6)]	1	S939				1	1	2	1	3074.36	128.1	23.4	43.7	32	28.3	247.9	41.9	254.6		64.4667	87.975	1.36466
Q9Y2W1	THRAP3	Q9Y2W1 [927-944]	[K].FSGEEGEIEDDESGTENR.[E]	1xiTRAQ8plex [N-Term]; 1xPhospho [S13(99.7)]	Q9Y2W1 1xPhospho [S939(99.7)]	1	S939				1	1	2	0	2383.97	60.3	155.1	59.3	43.3	161	137.7	56.7	126.5		90.7	100.325	1.10612
O75400	PRPF40A	O75400 [926-944]	[K].DSGNWDTSGSELSEGELEK.[R]	1xiTRAQ8plex [K19(100)]; 1xPhospho [S13(100)]	O75400 1xPhospho [S938(100)]	1	S938				1	1	2	0	2728.24	27.4	39.4	141.3	107.8	73.5	66.1	311.8	32.6		126.2	97.175	0.770008
Q9HCM7	FBRSL1	Q9HCM7 [930-940]	[R].DREPHGYSPER.[L]	1xiTRAQ8plex [N-Term]; 1xPhospho [S8(100)]	Q9HCM7 1xPhospho [S937(100)]	1	S937				1	1	2	1	1726.79	79.4	92.5	140.9	144.3	112	95.8	38.6	96.5		70.1667	123.25	1.75653
Q9UMZ2	SYNRG	Q9UMZ2 [930-946]	[K-].ETSFGSSENITMTSLSK.[V]	1xiTRAQ8plex [E/K]; 1xPhospho [S6(99.5)]; 1xOxidation [M12(100)]	Q9UMZ2 1xPhospho [S935(99.5)]	1	S935				1	2	2	0	2523.21	68.4	67.2	150.6	105.6	124.5	102.9	60.9	120		65.5	120.9	1.8458
Q9UMZ2	SYNRG	Q9UMZ2 [929-946]	[K].KETSFGSSENITMTSLSK.[V]	iTRAQ8plex [K]; 1xPhospho [S7(100)]; 1xOxidation [M13(100)]	Q9UMZ2 1xPhospho [S935(100)]	1	S935				1	1	2	1	2955.51	140.9	45.2	128.9	55.7	53.3	83.8	74.9	217.3		87	80.425	0.924425
Q92835	INPP5D	Q92835 [931-949]	[K].QTLSPDQQPTAWSYDQPPK.[D]	1xiTRAQ8plex [K19(100)]; 1xPhospho [S4(99.6)]	Q92835 1xPhospho [S934(99.6)]	1	S934				1	3	2	0	2875.41	47.1	85.1	260.7	151.8	143.7	27.4	46.2	38		59.4667	145.9	2.45348
Q92974	ARHGEF2	Q92974 [928-936]	[R].QELGSPEER.[L]	1xiTRAQ8plex [N-Term]; 1xPhospho [S5(100)]	Q92974 1xPhospho [S932(100)]	1	S932				1	3	8	0	1428.67	261.7	69.7	53.5	51.9	86.7	152.4	21.8	102.3		117.733	86.125	0.731526
Q92974	ARHGEF2	Q92974 [926-936]	[R].ERQELGSPEER.[L]	1xiTRAQ8plex [N-Term]; 1xPhospho [S7(100)]	Q92974 1xPhospho [S932(100)]	1	S932				1	3	2	1	1713.81	242.3	71.6	105.1	70.8	124	96.9	19.7	69.6		111.2	99.2	0.892086
Q6ULP2	AFTPH	Q6ULP2 [918-934]	[K].VLMFPATLTPSTSSQEK.[A]	1xPhospho [S14(100)]; 1xOxidation [M3(100)]; 1xiTRAQ8plex [K17(100)]	Q6ULP2 1xPhospho [S931(100)]	1	S931				1	2	6	0	2541.31	6	29.7	136	105.5	404.4	12.3	27.5	78.7		21.0667	164.55	7.81092
Q0VD83	APOBR	Q0VD83 [925-935]	[K].ETEPESLEHVR.[G]	1xiTRAQ8plex [N-Term]; 1xPhospho [S6(100)]	Q0VD83 1xPhospho [S930(100)]	1	S930				1	1	4	0	1709.8	247.7	64.6	116.4	65.3	67.3	39.7	53	145.9		121.767	72.175	0.592732
Q15154	PCM1	Q15154 [88-102]	[R].YMSQMSVPEQAELEK.[L]	1xPhospho [S6(100)]; 2xOxidation [M2(100); M5(100)]; 1xiTRAQ8plex [K15(100)]	Q15154 1xPhospho [S93(100)]	1	S93				1	6	4	0	2490.18	73.1	72.7	92.2	108	108.9	106.5	91.6	147		79.1333	103.9	1.31297
Q15154	PCM1	Q15154 [88-102]	[R].YMSQMSVPEQAELEK.[L]	1xPhospho [S6(100)]; 1xiTRAQ8plex [K15(100)]	Q15154 1xPhospho [S93(100)]	1	S93				1	6	6	0	2458.19	89.9	40.3	78.6	144.3	130.7	88.1	46.1	182.1		58.7667	110.425	1.87904
Q15154	PCM1	Q15154 [88-102]	[R].YMSQMSVPEQAELEK.[L]	1xPhospho [S6(100)]; 1xOxidation [M2(100)]; 1xiTRAQ8plex [K15(100)]	Q15154 1xPhospho [S93(100)]	1	S93				1	6	8	0	2474.18	72.3	72.7	135.2	109.7	163.8	64.1	46.1	136.1		63.7	118.2	1.85557
Q09666	AHNAK	Q09666 [89-102]	[R].KGDRSPEPGQTWTR.[E]	1xPhospho [S5(100)]; 1xiTRAQ8plex [K1(100)]	Q09666 1xPhospho [S93(100)]	1	S93				1	5	5	2	2303.18	328.6	108.6	64.5	26.7	52	129.7	35	54.9		157.4	68.225	0.43345
P23588	EIF4B	P23588 [93-113]	[K].SPPYTAFLGNLPYDVTEESIK.[E]	1xiTRAQ8plex [K21(100)]; 1xPhospho [S1(100)]	P23588 1xPhospho [S93(100)]	1	S93				1	8	10	0	3029.54	17.8	45.7	85.6	70.2	392.3	48.5	82	57.8		48.5	149.15	3.07526
P23588	EIF4B	P23588 [90-113]	[R].LPKSPPYTAFLGNLPYDVTEESIK.[E]	iTRAQ8plex [L]; 1xPhospho [S4(97.1)]	P23588 1xPhospho [S93(97.1)]	1	S93				1	8	2	1	3671.97	26.6	191.4	128	93.6	82.8	72.5	122.6	82.4		113.533	94.225	0.829932
Q09666	AHNAK	Q09666 [90-102]	[K].GDRSPEPGQTWTR.[E]	1xiTRAQ8plex [N-Term]; 1xPhospho [S4(100)]	Q09666 1xPhospho [S93(100)]	1	S93				1	5	20	1	1870.88	228	52.6	26.6	35.1	37.6	316.4	32.4	71.4		104.333	103.925	0.996086
Q99490	AGAP2	Q99490 [925-938]	[R].TDSQSEAVAIQAIR.[N]	1xiTRAQ8plex [N-Term]; 1xPhospho [S5(99.5)]	Q99490 1xPhospho [S929(99.5)]	1	S929				1	3	2	0	1872.94	41.6	336.5	106	20.9	88.9	64.9	98.7	42.4		158.933	70.175	0.441537
Q9Y2W1	THRAP3	Q9Y2W1 [922-944]	[K].WAHDKFSGEEGEIEDDESGTENR.[E]	1xiTRAQ8plex [K5(100)]; 1xPhospho [S7(100)]	Q9Y2W1 1xPhospho [S928(100)]	1	S928				1	1	6	1	3325.47	68.4	34.5	51.2	171.5	123.8	111.8	78.9	159.9		60.6	114.575	1.89068
P27816	MAP4	P27816 [923-933]	[R].LATNTSAPDLK.[N]	1xPhospho [S6(99.5)]; 1xiTRAQ8plex [K11(100)]	P27816 1xPhospho [S928(99.5)]	1	S928				1	6	6	0	1818.98	112.3	34.1	25.4	47.2	65.8	53.6	21.5	440		55.9667	48	0.857653
Q9UK61	TASOR	Q9UK61 [917-934]	[K].LIPITGGNARSPEDQLGK.[H]	1xPhospho [S11(100)]; 1xiTRAQ8plex [K18(100)]	Q9UK61 1xPhospho [S927(100)]	1	S927				1	1	7	1	2554.39	84.9	44.8	213.9	119.4	31.9	76.7	86.7	141.6		72.1333	110.475	1.53154
Q9Y6Y8	SEC23IP	Q9Y6Y8 [923-938]	[K].VVESPDFSKDEDYLGK.[V]	1xPhospho [S4(100)]; iTRAQ8plex [K]	Q9Y6Y8 1xPhospho [S926(100)]	1	S926				1	1	2	1	2820.45	23.2	557.7	61.4	25.1	25.7	9.5	70.9	26.5		217.267	30.425	0.140035
Q8IWI9	MGA	Q8IWI9 [917-926]	[K].SILPYPVSPK.[Q]	1xPhospho [S8(100)]; 1xiTRAQ8plex [K10(100)]	Q8IWI9 1xPhospho [S924(100)]	1	S924				1	3	6	0	1789.01	67.2	33.5	144.7	259.8	98.8	51	41.9	103.1		47.5333	138.575	2.91532
Q9UQ35	SRRM2	Q9UQ35 [921-926]	[K].AIISPR.[Q]	1xiTRAQ8plex [N-Term]; 1xPhospho [S4(100)]	Q9UQ35 1xPhospho [S924(100)]	1	S924				1	3	3	0	1040.58	50.8	246.4	68.5	69.5	136	72.1	95.3	61.5		130.833	86.525	0.661338
Q9UDT6	CLIP2	Q9UDT6 [914-928]	[R].VLLLEANRHSPGPER.[D]	1xiTRAQ8plex [N-Term]; 1xPhospho [S10(100)]	Q9UDT6 1xPhospho [S923(100)]	1	S923				1	2	3	1	2072.1	70.1	98.1	67.8	32.3	103.5	85.5	310.8	31.9		159.667	72.275	0.452662
Q71F56	MED13L	Q71F56 [915-930]	[K].MEVEDGLGSPKPEEIK.[D]	iTRAQ8plex [M]; 1xPhospho [S9(100)]; 1xOxidation [M1(100)]	Q71F56 1xPhospho [S923(100)]	1	S923				1	1	8	0	2766.44	115.9	54	59.3	154.5	89.5	65.9	95.7	165.1		88.5333	92.3	1.04255
Q71F56	MED13L	Q71F56 [915-930]	[K].MEVEDGLGSPKPEEIK.[D]	1xPhospho [S9(100)]; iTRAQ8plex [K]	Q71F56 1xPhospho [S923(100)]	1	S923				1	1	2	0	2750.45	114.6	61.4	69.6	152.8	87.8	53.3	88.3	172.1		88.1	90.875	1.0315
Q14005	IL16	Q14005 [916-927]	[R].DPGVSESPPPGR.[Q]	1xiTRAQ8plex [N-Term]; 1xPhospho [S7(100)]	Q14005 1xPhospho [S922(100)]	1	S922				1	2	26	0	1578.75	172.8	55.6	56.8	56.1	65.6	252.4	26.8	114		85.0667	107.725	1.26636
Q9H2P0	ADNP	Q9H2P0 [915-926]	[K].VIPEDASESEEK.[L]	1xiTRAQ8plex [K12(100)]; 1xPhospho [S7(100)]	Q9H2P0 1xPhospho [S921(100)]	1	S921				1	1	6	0	2020.99	195.8	47.8	17.5	73.7	50.3	222	20.1	172.9		87.9	90.875	1.03385
O95067	CCNB2	O95067 [90-101]	[K].GPSPTPEDVSMK.[E]	1xiTRAQ8plex [K12(100)]; 1xPhospho [S3(100)]; 1xOxidation [M11(100)]	O95067 1xPhospho [S92(100)]	1	S92				1	2	2	0	1948.95	83.5	77.7	34.7	25.3	22.4	60.9	106.2	389.3		89.1333	35.825	0.401926
Q15654	TRIP6	Q15654 [86-111]	[R].GGLRPGSLDAEIDLLSSTLAELNGGR.[G]	1xiTRAQ8plex [N-Term]; 1xPhospho [S7(100)]; 1xDeamidated [N23(100)]	Q15654 1xPhospho [S92(100)]	1	S92				1	2	4	0	2996.52	31.9	81.9	153.3	112.2	99.2	86.9	146.8	87.8		86.8667	112.9	1.29969
P57682	KLF3	P57682 [90-105]	[R].RASPGLSMPSSSPPIK.[K]	1xPhospho [S3(100)]; 1xOxidation [M8(100)]; 1xiTRAQ8plex [K16(100)]	P57682 1xPhospho [S92(100)]	1	S92				1	1	2	1	2316.22	97.8	53.9	100.9	84.7	70.1	213.8	132.4	46.4		94.7	117.375	1.23944
Q00403	GTF2B	Q00403 [87-100]	[K].GTGAASFDEFGNSK.[Y]	1xPhospho [S6(100)]; 1xiTRAQ8plex [K14(100)]	Q00403 1xPhospho [S92(100)]	1	S92				1	3	2	0	2075.99	40.1	81.2	118.7	59	39.9	59.2	121.3	280.6		80.8667	69.2	0.85573
P28290	ITPRID2	P28290 [87-102]	[R].TPLGASLDEQSSSTLK.[G]	1xPhospho [S6(100)]; 1xiTRAQ8plex [K16(100)]	P28290 1xPhospho [S92(100)]	1	S92				1	2	6	0	2322.2	95.7	69.5	44.1	118.9	169.8	72.3	178.4	51.3		114.533	101.275	0.88424
M0QZR4	ARHGEF1	M0QZR4 [908-922]	[R].DGDGVPGGGPLSPAR.[T]	1xiTRAQ8plex [N-Term]; 1xPhospho [S12(100)]	M0QZR4 1xPhospho [S919(100)]	1	S919				1	2	4	0	1735.83	112.1	148.1	122.2	54.3	96.1	81.7	52.7	132.7		104.3	88.575	0.849233
Q9P107	GMIP	Q9P107 [912-926]	[R].GPSPAAASPEGSPLR.[R]	1xiTRAQ8plex [N-Term]; 1xPhospho [S8(100)]	Q9P107 1xPhospho [S919(100)]	1	S919				1	1	4	0	1777.88	104.5	39.6	64.1	41.9	87.3	67.3	25	370.3		56.3667	65.15	1.15582
Q16512	PKN1	Q16512 [899-919]	[R].TDVSNFDEEFTGEAPTLSPPR.[D]	1xiTRAQ8plex [N-Term]; 1xPhospho [S18(100)]	Q16512 1xPhospho [S916(100)]	1	S916				1	1	25	0	2693.23	20.6	63.9	166.3	163.5	210.9	31.8	103	40		62.5	143.125	2.29
Q9P1Y6	PHRF1	Q9P1Y6 [907-931]	[R].GAVAAEGASDTEREEPTESQGLAAR.[L]	1xiTRAQ8plex [N-Term]; 1xPhospho [S9(99.5)]	Q9P1Y6 1xPhospho [S915(99.5)]	1	S915				1	7	10	1	2886.34	120.6	48.3	81.7	122.3	61	124.2	79.8	162.2		82.9	97.3	1.1737
Q6ZRV2	FAM83H	Q6ZRV2 [912-922]	[R].RGSPVPPVPER.[R]	1xiTRAQ8plex [N-Term]; 1xPhospho [S3(100)]	Q6ZRV2 1xPhospho [S914(100)]	1	S914				1	2	4	1	1574.84	121.5	62.5	66	79.4	88.1	95.2	69.3	218		84.4333	82.175	0.973253
P18583	SON	P18583 [910-915]	[K].SPDPYR.[L]	1xiTRAQ8plex [N-Term]; 1xPhospho [S1(100)]	P18583 1xPhospho [S910(100)]	1	S910				1	1	4	0	1118.52	116.4	42.3	103.3	167.7	173	97	27.1	73.1		61.9333	135.25	2.1838
Q7KZ85	SUPT6H	Q7KZ85 [90-111]	[R].TSFDDRLEDDDFDLIEENLGVK.[V]	1xPhospho [S2(99.3)]; 1xiTRAQ8plex [K22(100)]	Q7KZ85 1xPhospho [S91(99.3)]	1	S91				1	1	2	1	3273.57	67	29.3	131.3	155.6	349.5	33.9	15.9	17.4		37.4	167.575	4.48061
O94826	TOMM70	O94826 [90-113]	[R].ASPAPGSGHPEGPGAHLDMNSLDR.[A]	1xiTRAQ8plex [N-Term]; 1xPhospho [S2(100)]	O94826 1xPhospho [S91(100)]	1	S91				1	1	28	0	2754.26	59.4	115.7	61.5	68.8	51.9	75.4	272.3	94.9		149.133	64.4	0.431828
O94826	TOMM70	O94826 [90-113]	[R].ASPAPGSGHPEGPGAHLDMNSLDR.[A]	1xiTRAQ8plex [N-Term]; 1xPhospho [S2(100)]; 1xDeamidated [N20(100)]	O94826 1xPhospho [S91(100)]	1	S91				1	1	10	0	2755.24	55.2	120.8	69.9	62.4	34.9	74.8	301.4	80.6		159.133	60.5	0.380184
O94826	TOMM70	O94826 [90-113]	[R].ASPAPGSGHPEGPGAHLDMNSLDR.[A]	1xiTRAQ8plex [N-Term]; 1xPhospho [S2(100)]; 1xOxidation [M19(100)]; 1xDeamidated [N20(100)]	O94826 1xPhospho [S91(100)]	1	S91				1	1	6	0	2771.24	53.2	115.3	73	91.3	33.5	60.5	299.8	73.3		156.1	64.575	0.413677
O94826	TOMM70	O94826 [90-113]	[R].ASPAPGSGHPEGPGAHLDMNSLDR.[A]	1xiTRAQ8plex [N-Term]; 1xPhospho [S2(100)]; 1xOxidation [M19(100)]	O94826 1xPhospho [S91(100)]	1	S91				1	1	41	0	2770.26	58	111.8	77.7	92.9	71	74.7	221.7	92.3		130.5	79.075	0.605939
Q9H6F5	CCDC86	Q9H6F5 [72-94]	[R].LQQGAGLESPQGQPEPGAASPQR.[Q]	1xiTRAQ8plex [N-Term]; 1xPhospho [S20(100)]; 1xDeamidated [Q]	Q9H6F5 1xPhospho [S91(100)]	1	S91				1	1	2	0	2688.29	96.5	94.5	128.2	87.3	28.6	95.2	177.9	91.8		122.967	84.825	0.689821
Q9H6F5	CCDC86	Q9H6F5 [72-94]	[R].LQQGAGLESPQGQPEPGAASPQR.[Q]	1xiTRAQ8plex [N-Term]; 1xPhospho [S20(100)]	Q9H6F5 1xPhospho [S91(100)]	1	S91				1	1	6	0	2687.31	78.5	100.7	107.7	112.1	102.8	88.2	110.6	99.5		96.6	102.7	1.06315
Q96T88	UHRF1	Q96T88 [85-106]	[K].ERDSELSDTDSGCCLGQSESDK.[S]	2xCarbamidomethyl [C13; C14]; 1xPhospho [S7(99.5)]; 1xiTRAQ8plex [K22(100)]	Q96T88 1xPhospho [S91(99.5)]	1	S91				1	3	2	1	3163.37	151.7	46.1	73.2	67.2	65.7	44.8	44.1	307.2		80.6333	62.725	0.777904
Q99613	EIF3C	Q99613 [906-913]	[R].QQQSQTAY.[-]	1xiTRAQ8plex [N-Term]; 1xPhospho [S4(100)]	Q99613 1xPhospho [S909(100)]	1	S909				1	2	4	0	1337.6	97.4	109.1	155.7	126	130.4	71.2	18.3	91.9		74.9333	120.825	1.61243
Q14687	GSE1	Q14687 [897-911]	[K].ALSAAVADSLTNSPR.[D]	1xiTRAQ8plex [N-Term]; 1xPhospho [S13(100)]	Q14687 1xPhospho [S909(100)]	1	S909				1	2	6	0	1856.94	49	113.9	115.2	252.4	90.4	65.3	48.9	65		70.6	130.825	1.85305
P19838	NFKB1	P19838 [897-912]	[K].TTSQAHSLPLSPASTR.[Q]	1xiTRAQ8plex [N-Term]; 1xPhospho [S11(100)]	P19838 1xPhospho [S907(100)]	1	S907				1	1	4	0	2038.03	192.9	134.8	74.7	20.6	33.7	87	112	144.2		146.567	54	0.368433
P98171	ARHGAP4	P98171 [890-908]	[R].QGLGPASTTSPSPGPRSPK.[A]	1xiTRAQ8plex [K19(100)]; 1xPhospho [S17(100)]	P98171 1xPhospho [S906(100)]	1	S906				1	3	4	1	2510.32	270.4	96.7	44.2	28.3	35.8	107.3	26.5	191		131.2	53.9	0.410823
O75151	PHF2	O75151 [898-909]	[K].GSDDAPYSPTAR.[V]	1xiTRAQ8plex [N-Term]; 1xPhospho [S8(99.6)]	O75151 1xPhospho [S905(99.6)]	1	S905				1	3	2	0	1620.72	187.6	54.1	27.9	45.1	57.9	215.5	14.1	197.9		85.2667	86.6	1.01564
Q8NF50	DOCK8	Q8NF50 [900-920]	[R].VMSSSNPDLAGTHSAADEEVK.[N]	1xPhospho [S5(99.5)]; 1xiTRAQ8plex [K21(100)]	Q8NF50 1xPhospho [S904(99.5)]	1	S904				1	3	8	0	2833.35	58.3	284.4	50.1	42.7	65.5	82.8	66.3	150		136.333	60.275	0.442115
Q15811	ITSN1	Q15811 [891-912]	[R].SAFTPATATGSSPSPVLGQGEK.[V]	1xPhospho [S14(98.7)]; 1xiTRAQ8plex [K22(100)]	Q15811 1xPhospho [S904(98.7)]	1	S904				1	2	3	0	2778.42	47.9	92.5	178.9	109.7	100.8	65.4	110.5	94.3		83.6333	113.7	1.35951
Q8NF50	DOCK8	Q8NF50 [900-920]	[R].VMSSSNPDLAGTHSAADEEVK.[N]	1xiTRAQ8plex [K21(100)]; 1xPhospho [S5(99.4)]; 1xOxidation [M2(100)]	Q8NF50 1xPhospho [S904(99.4)]	1	S904				1	3	8	0	2849.35	70.5	86.6	50.9	39.2	115	124.2	63.7	249.9		73.6	82.325	1.11855
Q8TEK3	DOT1L	Q8TEK3 [899-908]	[R].STPSPVLQPR.[D]	1xiTRAQ8plex [N-Term]; 1xPhospho [S4(100)]	Q8TEK3 1xPhospho [S902(100)]	1	S902				1	1	4	0	1465.77	72.2	108.4	146.3	127.2	112	64.2	48.2	121.5		76.2667	112.425	1.4741
Q14C86	GAPVD1	Q14C86 [900-910]	[R].SRSSDIVSSVR.[R]	1xiTRAQ8plex [N-Term]; 1xPhospho [S3(100)]	Q14C86 1xPhospho [S902(100)]	1	S902				1	5	12	1	1576.8	187.6	85.4	52.8	36.8	41.2	107.7	31.3	257.1		101.433	59.625	0.587825
Q8WUA4	GTF3C2	Q8WUA4 [897-906]	[R].RPGFSPTSHR.[L]	1xiTRAQ8plex [N-Term]; 1xPhospho [S5(100)]	Q8WUA4 1xPhospho [S901(100)]	1	S901				1	2	6	0	1525.76	180.4	98.3	77	100.9	45.7	117.6	67.6	112.4		115.433	85.3	0.738955
Q6PKG0	LARP1	Q6PKG0 [74-113]	[R].ESPRPLQLPGAEGPAISDGEEGGGEPGAGGGAAGAAGAGR.[R]	1xiTRAQ8plex [N-Term]; 1xPhospho [S17(100)]	Q6PKG0 1xPhospho [S90(100)]	1	S90				1	2	4	0	3911.85	44.7	96.2	152.7	140.2	137.1	93.4	92.1	43.6		77.6667	130.85	1.68476
P17535	JUND	P17535 [75-97]	[R].ADGAPSAAPPDGLLASPDLGLLK.[L]	1xiTRAQ8plex [K23(100)]; 1xPhospho [S16(100)]	P17535 1xPhospho [S90(100)]	1	S90				1	1	4	0	2834.52	43.4	79.9	80	217	208.6	57	49.4	64.6		57.5667	140.65	2.44325
P15336	ATF2	P15336 [78-97]	[K].NCEEVGLFNELASPFENEFK.[K]	1xiTRAQ8plex [K20(100)]; 1xCarbamidomethyl [C2]; 1xPhospho [S13(100)]	P15336 1xPhospho [S90(100)]	1	S90				1	6	4	0	3061.45	71.1	63.1	118.1	220.3	76.4	123.8	113.1	14.1	JNK1	82.4333	134.65	1.63344
O15173	PGRMC2	O15173 [79-97]	[R].GLGAGAGAGEESPATSLPR.[M]	1xiTRAQ8plex [N-Term]; 1xPhospho [S12(100)]	O15173 1xPhospho [S90(100)]	1	S90				1	1	2	0	2082.02	32.3	240.8	95.7	108.3	43.6	84.6	170	24.9		147.7	83.05	0.562288
Q9NSI8	SAMSN1	Q9NSI8 [88-105]	[K].ALSEEKDEEDGENAHPYR.[N]	1xiTRAQ8plex [K6(100)]; 1xPhospho [S3(100)]	Q9NSI8 1xPhospho [S90(100)]	1	S90				1	2	11	1	2777.29	370.4	94.8	33.6	19.4	24.9	142.4	34.7	80		166.633	55.075	0.330516
Q92619	ARHGAP45	Q92619 [90-125]	[R].SHRSPLTAASPGELPTEGAGPDVVEDISHLLADVAR.[F]	1xiTRAQ8plex [N-Term]; 1xPhospho [S1(98.2)]	Q92619 1xPhospho [S90(98.2)]	1	S90				1	4	6	1	4049.03	28.8	74.1	277.6	101.5	89.8	78.6	132.9	16.6		78.6	136.875	1.74141
O00151	PDLIM1	O00151 [88-98]	[K].VWSPLVTEEGK.[R]	1xiTRAQ8plex [K11(100)]; 1xPhospho [S3(100)]	O00151 1xPhospho [S90(100)]	1	S90				1	1	2	0	1933.03	60.5	169.4	97.1	47.3	117.2	36.7	62	209.9		97.3	74.575	0.766444
Q6PJF5	RHBDF2	Q6PJF5 [88-95]	[K].SVSLQEPR.[S]	1xiTRAQ8plex [N-Term]; 1xPhospho [S3(100)]	Q6PJF5 1xPhospho [S90(100)]	1	S90				1	6	2	0	1299.66	249.4	59	99.8	61.2	114.1	67.6	23.9	124.9		110.767	85.675	0.773473
Q92993	KAT5	Q92993 [81-93]	[K].NGLPGSRPGSPER.[E]	1xiTRAQ8plex [N-Term]; 1xPhospho [S10(100)]; 1xDeamidated [N1(100)]	Q92993 1xPhospho [S90(99.3)]	1	S90				1	4	3	0	1708.83	34.8	79.1	110.8	85.5	141.3	65.4	249.1	34	CDK1, GSK3B	121	100.75	0.832645
Q684P5	RAP1GAP2	Q684P5 [7-18]	[R].SVSFGGFGWIDK.[T]	1xiTRAQ8plex [K12(100)]; 1xPhospho [S3(100)]	Q684P5 1xPhospho [S9(100)]	1	S9				1	1	6	0	1988.01	34.1	11.3	134.7	143.1	398.1	46.5	17	15.3		20.8	180.6	8.68269
Q9NYM9	BET1L	Q9NYM9 [7-19]	[R].AQSPGAVEEILDR.[E]	1xiTRAQ8plex [N-Term]; 1xPhospho [S3(100)]	Q9NYM9 1xPhospho [S9(100)]	1	S9				1	5	6	0	1768.88	23.3	97.2	118.1	181	166.7	50.1	97	66.5		72.5	128.975	1.77897
Q9H813	PACC1	Q9H813 [7-32]	[R].STSYQELSEELVQVVENSELADEQDK.[E]	1xPhospho [S3(99.5)]; 1xDeamidated [Q13(100)]; 1xiTRAQ8plex [K26(100)]	Q9H813 1xPhospho [S9(99.5)]	1	S9				1	1	2	0	3658.74	11.2	54.9	54.1	368.2	178.6	30.7	51.8	50.4		39.3	157.9	4.01781
Q13303	KCNAB2	Q13303 [1-12]	[-].MYPESTTGSPAR.[L]	1xiTRAQ8plex [N-Term]; 1xPhospho [S9(100)]; 1xOxidation [M1(100)]	Q13303 1xPhospho [S9(100)]	1	S9				1	5	4	0	1696.76	78.9	140.3	77.2	60.9	91.7	87.2	63.2	200.6		94.1333	79.25	0.841891
Q13303	KCNAB2	Q13303 [1-12]	[-].MYPESTTGSPAR.[L]	1xiTRAQ8plex [N-Term]; 1xPhospho [S9(100)]	Q13303 1xPhospho [S9(100)]	1	S9				1	5	2	0	1680.76	85.4	95.1	76.5	58.6	104.8	104.9	69.9	204.9		83.4667	86.2	1.03275
Q9HD20	ATP13A1	Q9HD20 [898-908]	[R].DSPTLSNSGIR.[A]	1xiTRAQ8plex [N-Term]; 1xPhospho [S2(100)]	Q9HD20 1xPhospho [S899(100)]	1	S899				1	1	2	0	1530.75	82.5	166.4	69.2	53.6	52.7	48.5	76	251.1		108.3	56	0.517082
O75151	PHF2	O75151 [897-909]	[R].KGSDDAPYSPTAR.[V]	1xPhospho [S3(100)]; 1xiTRAQ8plex [K1(100)]	O75151 1xPhospho [S899(100)]	1	S899				1	3	6	1	2053.02	257.3	72.6	33.7	48.4	51.6	238.2	20.7	77.5		116.867	92.975	0.795565
Q01804	OTUD4	Q01804 [888-901]	[K].GELDLSLENLDLSK.[D]	1xPhospho [S6(100)]; 1xiTRAQ8plex [K14(100)]	Q01804 1xPhospho [S893(100)]	1	S893				1	1	3	0	2234.18	80.7	33.9	29.6	267	194.1	30.1	28.3	136.2		47.6333	130.2	2.73338
Q8WUA4	GTF3C2	Q8WUA4 [883-896]	[R].AHFNAMFQPSSPTR.[R]	1xiTRAQ8plex [N-Term]; 1xPhospho [S11(99.6)]; 1xOxidation [M6(100)]	Q8WUA4 1xPhospho [S893(99.6)]	1	S893				1	2	10	0	1990.91	40.3	154.9	135.2	142.6	82.9	49.9	147.3	46.8		114.167	102.65	0.899124
Q8WUA4	GTF3C2	Q8WUA4 [883-896]	[R].AHFNAMFQPSSPTR.[R]	1xiTRAQ8plex [N-Term]; 1xPhospho [S11(99.8)]	Q8WUA4 1xPhospho [S893(99.8)]	1	S893				1	2	10	0	1974.92	40.9	132.6	140.3	151.2	66	54.3	172.5	42.2		115.333	102.95	0.89263
Q6ZRV2	FAM83H	Q6ZRV2 [890-901]	[R].RGSPTTGFIEQK.[G]	1xiTRAQ8plex [K12(100)]; 1xPhospho [S3(100)]	Q6ZRV2 1xPhospho [S892(100)]	1	S892				1	2	2	1	2009.07	91	51.8	53.2	53.8	36.4	80.7	48	385.1		63.6	56.025	0.880896
O15027	SEC16A	O15027 [879-897]	[R].AQQELVPPQQQASPPQLPK.[A]	1xPhospho [S13(100)]; 1xiTRAQ8plex [K19(100)]	O15027 1xPhospho [S891(100)]	1	S891				1	3	9	0	2772.49	62.3	64.7	133.1	188.8	100.2	56.3	95.1	99.5		74.0333	119.6	1.61549
P98175	RBM10	P98175 [86-98]	[R].HRHSPTGPPGFPR.[D]	1xiTRAQ8plex [N-Term]; 1xPhospho [S4(100)]	P98175 1xPhospho [S89(100)]	1	S89				1	2	35	1	1826.91	114.9	83.1	52.9	45.7	42	141.4	207.2	112.8		135.067	70.5	0.521964
Q9NR30	DDX21	Q9NR30 [80-91]	[K].KEEPSQNDISPK.[T]	iTRAQ8plex [K]; 1xPhospho [S10(100)]	Q9NR30 1xPhospho [S89(100)]	1	S89				1	1	2	1	2364.26	179.5	78.6	50.6	26.9	31.2	48.2	22	363.1		93.3667	39.225	0.420118
Q9UPN4	CEP131	Q9UPN4 [87-109]	[R].SGSPRPTEPTDFLMLFEGSPSGK.[K]	1xiTRAQ8plex [K23(100)]; 1xPhospho [S3(99.6)]	Q9UPN4 1xPhospho [S89(99.6)]	1	S89				1	2	4	0	3125.55	26.7	30.5	94.2	112.7	371.1	32.3	54.6	77.9		37.2667	152.575	4.09414
P98175	RBM10	P98175 [88-98]	[R].HSPTGPPGFPR.[D]	1xiTRAQ8plex [N-Term]; 1xPhospho [S2(100)]	P98175 1xPhospho [S89(100)]	1	S89				1	2	6	0	1533.75	73.9	95.4	82.4	49.6	39.9	126.7	228.4	103.7		132.567	74.65	0.563113
Q9NR30	DDX21	Q9NR30 [81-91]	[K].EEPSQNDISPK.[T]	1xPhospho [S9(100)]; 1xiTRAQ8plex [K11(100)]	Q9NR30 1xPhospho [S89(100)]	1	S89				1	1	6	0	1931.96	140.6	50	20.9	19.9	22.6	79.1	20	446.9		70.2	35.625	0.507479
Q8NI08	NCOA7	Q8NI08 [86-96]	[K].RYYSIDDNQNK.[T]	1xPhospho [S4(100)]; 1xiTRAQ8plex [K11(100)]	Q8NI08 1xPhospho [S89(100)]	1	S89				1	3	1	1	2104.03	195	100.4	69.8	53.6	82.6	158.1	44.2	96.2		113.2	91.025	0.804108
Q9UKI2	CDC42EP3	Q9UKI2 [87-104]	[R].ANSTSDSVFTETPSPVLK.[N]	1xPhospho [S3(99.7)]; 1xiTRAQ8plex [K18(100)]	Q9UKI2 1xPhospho [S89(99.7)]	1	S89				1	2	4	0	2568.31	188.6	78.1	143.3	145.2	109.9	30.9	32.2	72		99.6333	107.325	1.0772
Q9NZM3	ITSN2	Q9NZM3 [882-902]	[R].TVSPGSVSPIHGQGQVVENLK.[A]	1xPhospho [S8(99.5)]; 1xiTRAQ8plex [K21(100)]	Q9NZM3 1xPhospho [S889(99.5)]	1	S889				1	2	9	0	2821.51	108.4	112.4	139.8	53.1	74.3	123.7	76	112.3		98.9333	97.725	0.987786
O75400	PRPF40A	O75400 [883-892]	[K].SDSPESDAER.[E]	1xiTRAQ8plex [N-Term]; 1xPhospho [S6(100)]	O75400 1xPhospho [S888(100)]	1	S888				1	1	2	0	1476.62	28.8	43.2	87.2	131	108.8	98.8	117.8	184.4		63.2667	106.45	1.68256
P52948	NUP98	P52948 [883-898]	[K].YGLQDSDEEEEEHPSK.[T]	1xiTRAQ8plex [K16(100)]; 1xPhospho [S6(100)]	P52948 1xPhospho [S888(100)]	1	S888				1	1	18	0	2580.16	144.4	54	40.5	45.7	34.6	125.6	163.7	191.5		120.7	61.6	0.510356
Q92974	ARHGEF2	Q92974 [886-904]	[R].SLPAGDALYLSFNPPQPSR.[G]	1xiTRAQ8plex [N-Term]; 1xPhospho [S1(100)]	Q92974 1xPhospho [S886(100)]	1	S886				1	3	40	0	2414.21	33.4	50.3	181.7	117.3	337.8	27.1	27.9	24.4	PAK1	37.2	165.975	4.46169
P07814	EPRS1	P07814 [871-889]	[K].EYIPGQPPLSQSSDSSPTR.[N]	1xiTRAQ8plex [N-Term]; 1xPhospho [S16(99.1)]	P07814 1xPhospho [S886(99.1)]	1	S886				1	2	32	0	2430.15	54.7	136.5	142.8	68.3	74.9	60.6	153.1	109.1	CDK5	114.767	86.65	0.75501
Q8IY92	SLX4	Q8IY92 [870-898]	[R].AAGAGEDADWLEGGSPVSGQLLAGVQVQK.[Q]	1xiTRAQ8plex [K29(100)]; 1xPhospho [S15(100)]	Q8IY92 1xPhospho [S884(100)]	1	S884				1	1	4	0	3498.77	48.5	53	163.5	207.1	139.7	59.5	55.9	72.8		52.4667	142.45	2.71506
Q5SW79	CEP170	Q5SW79 [879-895]	[R].SESLDPDSSMDTTLILK.[D]	1xiTRAQ8plex [K17(100)]; 1xPhospho [S3(100)]; 1xOxidation [M10(100)]	Q5SW79 1xPhospho [S881(100)]	1	S881				1	2	6	0	2556.26	53	58.9	151.7	132.4	180.9	67.6	46.9	108.5		52.9333	133.15	2.51543
Q5SW79	CEP170	Q5SW79 [879-895]	[R].SESLDPDSSMDTTLILK.[D]	1xPhospho [S3(100)]; 1xiTRAQ8plex [K17(100)]	Q5SW79 1xPhospho [S881(100)]	1	S881				1	2	3	0	2540.27	67.1	42.5	160.7	111.5	196.1	50.7	31.7	139.7		47.1	129.75	2.75478
P51826	AFF3	P51826 [878-888]	[R].SPISPLSDASK.[H]	1xPhospho [S4(99.7)]; 1xiTRAQ8plex [K11(100)]	P51826 1xPhospho [S881(99.7)]	1	S881				1	1	4	0	1789.96	100.7	43	41.5	47.2	87.7	85.8	61.8	332.2		68.5	65.55	0.956934
P33316	DUT	P33316 [85-102]	[K].AGGSPAPGPETPAISPSK.[R]	1xPhospho [S4(100)]; 1xiTRAQ8plex [K18(100)]	P33316 1xPhospho [S88(100)]	1	S88				1	2	2	0	2309.2	60.3	160.5	36.1	24.9	42.7	81.9	353.9	39.8		191.567	46.4	0.242213
Q9Y232	CDYL	Q9Y232 [85-111]	[K].GYDSEDDTWEPEQHLVNCEEYIHDFNR.[R]	1xiTRAQ8plex [N-Term]; 1xCarbamidomethyl [C18]; 1xPhospho [S4(100)]	Q9Y232 1xPhospho [S88(100)]	1	S88				1	1	4	0	3781.57	44.6	87	151	210.6	172.5	32.1	74.6	27.6		68.7333	141.55	2.05941
Q9Y232	CDYL	Q9Y232 [85-111]	[K].GYDSEDDTWEPEQHLVNCEEYIHDFNR.[R]	1xiTRAQ8plex [N-Term]; 1xCarbamidomethyl [C18]; 1xPhospho [S4(100)]; 1xDeamidated [Q13(99.4)]	Q9Y232 1xPhospho [S88(100)]	1	S88				1	1	2	0	3782.55	54.8	42	134.1	240.1	164.5	26.2	106.3	32		67.7	141.225	2.08604
Q9UK76	JPT1	Q9UK76 [85-99]	[R].RNSSEASSGDFLDLK.[GV]	1xPhospho [S4(99.8)]; 1xiTRAQ8plex [K15(100)]	Q9UK76 1xPhospho [S88(99.8)]	1	S88				1	3	6	1	2314.15	35.1	50.9	42.9	125.8	393.6	61.7	26.8	63.2		37.6	156	4.14894
Q9UPQ9	TNRC6B	Q9UPQ9 [869-885]	[K].DEEPSGWEEPSPQSISR.[K]	1xiTRAQ8plex [N-Term]; 1xPhospho [S11(100)]	Q9UPQ9 1xPhospho [S879(100)]	1	S879				1	2	2	0	2314.02	29.6	22.6	118.5	172.3	171.6	104.7	63.5	117.3		38.5667	141.775	3.6761
Q6P2E9	EDC4	Q6P2E9 [870-898]	[R].DSQDASAEQSDHDDEVASLASASGGFGTK.[V]	1xPhospho [S10(100)]; 1xiTRAQ8plex [K29(100)]	Q6P2E9 1xPhospho [S879(100)]	1	S879				1	1	12	0	3570.6	59.2	49.9	140.2	234.7	129.7	60.9	40.6	84.8		49.9	141.375	2.83317
Q9Y520	PRRC2C	Q9Y520 [878-902]	[R].SVEDVRPHHTDANNQSACFEAPDQK.[T]	1xiTRAQ8plex [K25(100)]; 1xCarbamidomethyl [C18]; 1xPhospho [S1(100)]	Q9Y520 1xPhospho [S878(100)]	1	S878				1	2	2	0	3540.64	104.7	62.3	98.9	90.8	88.8	139.1	59.6	155.8		75.5333	104.4	1.38217
Q8N122	RPTOR	Q8N122 [868-894]	[K].GVHIHQAGGSPPASSTSSSSLTNDVAK.[Q]	1xiTRAQ8plex [K27(100)]; 1xPhospho [S10(100)]	Q8N122 1xPhospho [S877(100)]	1	S877				1	2	4	0	3280.64	65.4	85.1	135	124	121.2	99.1	81.4	88.9		77.3	119.825	1.55013
Q9BZL6	PRKD2	Q9BZL6 [856-878]	[R].DLGGACPPQDHDMQGLAERISVL.[-]	1xiTRAQ8plex [N-Term]; 1xCarbamidomethyl [C6]; 1xPhospho [S21(100)]	Q9BZL6 1xPhospho [S876(100)]	1	S876				1	2	2	1	2863.34	35.1	83.6	139.5	129.9	231.1	39.5	85	56.2	PKCA, PKCE	67.9	135	1.98822
Q9UQ35	SRRM2	Q9UQ35 [871-882]	[R].SCFESSPDPELK.[S]	1xiTRAQ8plex [K12(100)]; 1xCarbamidomethyl [C2]; 1xPhospho [S6(99.7)]	Q9UQ35 1xPhospho [S876(99.7)]	1	S876				1	3	9	0	2083.99	22.8	337.7	87.3	72.9	59.6	44	122.9	52.6		161.133	65.95	0.409288
Q8IYB7	DIS3L2	Q8IYB7 [859-885]	[K].RPGTQGHLGPEKEEEESDGEPEDSSTS.[-]	1xiTRAQ8plex [K12(100)]; 1xPhospho [S17(100)]	Q8IYB7 1xPhospho [S875(100)]	1	S875				1	2	5	1	3572.61	117.3	204.8	79.2	72.8	71.2	56.5	81.3	117		134.467	69.925	0.520017
Q8IYB3	SRRM1	Q8IYB3 [870-885]	[K].KETESEAEDNLDDLEK.[H]	iTRAQ8plex [K]; 1xPhospho [S5(100)]	Q8IYB3 1xPhospho [S874(100)]	1	S874				1	2	8	1	2857.41	85.9	51.1	60.4	46	49	172.5	80	255		72.3333	81.975	1.13329
Q7Z6E9	RBBP6	Q7Z6E9 [872-877]	[R].NSPFTR.[G]	1xiTRAQ8plex [N-Term]; 1xPhospho [S2(100)]	Q7Z6E9 1xPhospho [S873(100)]	1	S873				1	2	3	0	1105.53	356.8	70.1	37.7	51.2	43.1	143.1	29.7	68.3		152.2	68.775	0.451873
Q14764	MVP	Q14764 [862-893]	[R].VASGPSPGEGISPQSAQAPQAPGDNHVVPVLR.[-]	1xiTRAQ8plex [N-Term]; 1xPhospho [S12(96)]	Q14764 1xPhospho [S873(96)]	1	S873				1	1	3	0	3503.76	71.9	125.4	176.6	102.7	129.9	37	90.4	66.1		95.9	111.55	1.16319
Q15361	TTF1	Q15361 [864-879]	[R].DIFYYEDDSEGEDIEK.[E]	1xPhospho [S9(100)]; 1xiTRAQ8plex [K16(100)]	Q15361 1xPhospho [S872(100)]	1	S872				1	2	4	0	2655.18	14.9	15.9	77.9	376.7	172.5	34.6	57.8	49.5		29.5333	165.425	5.6013
Q8WVB6	CHTF18	Q8WVB6 [862-885]	[R].VENSPQVDGSPPGLEGLLGGIGEK.[G]	1xPhospho [S10(100)]; 1xiTRAQ8plex [K24(100)]	Q8WVB6 1xPhospho [S871(100)]	1	S871				1	3	14	0	3037.57	29.8	91.8	154.9	212	176.6	30.6	64.2	40.1		61.9333	143.525	2.31741
Q08211	DHX9	Q08211 [77-120]	[K].SEEVPAFGVASPPPLTDTPDTTANAEGDLPTTMGGPLPPHLALK.[A]	1xiTRAQ8plex [S/K]; 1xPhospho [S11(98)]; 1xOxidation [M33(100)]	Q08211 1xPhospho [S87(96.5)]	1	S87				1	1	10	0	5113.56	26.5	68.1	127.4	190.2	169.9	72.2	122	23.7		72.2	139.925	1.93802
Q96GX9	APIP	Q96GX9 [82-90]	[K].DISGPSPSK.[K]	1xPhospho [S6(100)]; 1xiTRAQ8plex [K9(100)]	Q96GX9 1xPhospho [S87(100)]	1	S87				1	2	16	0	1575.82	263.4	101.9	36.2	30.5	48.1	103.2	33.8	182.8		133.033	54.5	0.409672
Q8TE77	SSH3	Q8TE77 [68-95]	[K].APSEEELHGDQTDFGQGSQSPQKQEEQR.[Q]	1xiTRAQ8plex [K23(100)]; 1xPhospho [S20(98.3)]	Q8TE77 1xPhospho [S87(98.3)]	1	S87				1	3	2	1	3830.77	69.5	194.4	88.1	80.9	79.1	53.9	79.7	154.4		114.533	75.5	0.659197
Q13884	SNTB1	Q13884 [71-92]	[R].GAGAGHPGAGGAQPPDSPAGVR.[T]	1xiTRAQ8plex [N-Term]; 1xPhospho [S17(100)]	Q13884 1xPhospho [S87(100)]	1	S87				1	1	8	0	2268.08	227.7	125.5	40.9	34.1	52.4	159.6	46.2	113.5		133.133	71.75	0.538933
Q9HD15	SRA1	Q9HD15 [84-126]	[K].APRSPPVGSGPASGVEPTSFPVESEAVMEDVLRPLEQALEDCR.[G]	1xiTRAQ8plex [N-Term]; 1xCarbamidomethyl [C42]; 1xPhospho [S4(100)]; 1xOxidation [M28(100)]	Q9HD15 1xPhospho [S87(100)]	1	S87				1	1	2	1	4963.38	33.3	85.7	160.5	117.4	103.8	90.9	153.7	54.6		90.9	118.15	1.29978
O75563	SKAP2	O75563 [57-92]	[K].SIYLQEFQDKGDAEDGEEYDDPFAGPPDTISLASER.[Y]	1xPhospho [S31(100)]; 1xDeamidated [Q8(100)]; 1xiTRAQ8plex [K10(100)]	O75563 1xPhospho [S87(100)]	1	S87				1	2	2	1	4694.14	128.3	58.9	110.3	185.6	135.6	62.5	105.6	13.2		97.6	123.5	1.26537
O43491	EPB41L2	O43491 [87-94]	[K].SYTLVVAK.[D]	1xPhospho [S1(100)]; 1xiTRAQ8plex [K8(100)]	O43491 1xPhospho [S87(100)]	1	S87				1	9	5	0	1568.89	265.6	82.7	81.6	39.9	58.4	172.3	27.2	72.3		125.167	88.05	0.703462
Q8TE77	SSH3	Q8TE77 [68-90]	[K].APSEEELHGDQTDFGQGSQSPQK.[Q]	1xPhospho [S20(99.3)]; 1xiTRAQ8plex [K23(100)]	Q8TE77 1xPhospho [S87(99.3)]	1	S87				1	3	2	0	3160.47	129.9	33.6	53.4	49	47.9	133.8	74	278.3		79.1667	71.025	0.897158
O75717	WDHD1	O75717 [859-889]	[R].NQVEEDAEDSGEADDEEKPEIHKPGQNSFSK.[S]	1xPhospho [S10(96)]; 1xDeamidated [Q/N]; 3xiTRAQ8plex [K18(100); K23(100); K31(100)]	O75717 1xPhospho [S868(96)]	1	S868				1	1	1	0	4756.28	34.2	95.7	151.9	139.5	136.4	92.9	91.6	57.8		73.8333	130.175	1.76309
Q8TD19	NEK9	Q8TD19 [853-871]	[K].VASEAPLEHKPQVEASSPR.[L]	1xiTRAQ8plex [K10(100)]; 1xPhospho [S16(99.6)]	Q8TD19 1xPhospho [S868(99.6)]	1	S868				1	1	6	0	2720.42	316.3	102.9	50.1	21.6	19.1	80.2	55.5	154.2		158.233	42.75	0.270171
Q86VM9	ZC3H18	Q86VM9 [866-873]	[R].LGSPKPER.[Q]	1xPhospho [S3(100)]; 1xiTRAQ8plex [K5(100)]	Q86VM9 1xPhospho [S868(100)]	1	S868				1	3	5	0	1571.88	212	50.6	39.2	44.4	52.1	163.6	63.9	174.2		108.833	74.825	0.687519
Q9P1Y6	PHRF1	Q9P1Y6 [862-869]	[R].TISINSPK.[A]	1xPhospho [S6(100)]; 1xiTRAQ8plex [K8(100)]	Q9P1Y6 1xPhospho [S867(100)]	1	S867				1	7	2	0	1547.87	225.2	57.2	56.2	84.7	86.6	103.4	37.2	149.5		106.533	82.725	0.776518
Q02241	KIF23	Q02241 [858-874]	[K].YMLTHQELASDGEIETK.[L]	1xiTRAQ8plex [K17(100)]; 1xPhospho [S10(100)]	Q02241 1xPhospho [S867(100)]	1	S867				1	2	2	0	2653.3	33.6	75.4	71.9	97.1	175.4	35.3	177.5	133.7		95.5	94.925	0.993979
P29374	ARID4A	P29374 [859-867]	[K].ILGQSSPEK.[K]	1xPhospho [S6(99.6)]; 1xiTRAQ8plex [K9(100)]	P29374 1xPhospho [S864(99.6)]	1	S864				1	2	2	0	1646.9	171.7	53.2	24.2	56.3	42	236.4	24.6	191.6	CDK2	83.1667	89.725	1.07886
Q8N122	RPTOR	Q8N122 [850-867]	[R].VLDTSSLTQSAPASPTNK.[G]	1xiTRAQ8plex [K18(100)]; 1xPhospho [S14(100)]	Q8N122 1xPhospho [S863(100)]	1	S863				1	2	2	0	2505.31	67.8	116.7	123.1	66.8	100.2	57.4	161.6	106.4	ERK1, ERK2, MTOR	115.367	86.875	0.753034
O75448	MED24	O75448 [860-877]	[R].LLSSNEDDANILSSPTDR.[S]	1xiTRAQ8plex [N-Term]; 1xPhospho [S3(99.7)]	O75448 1xPhospho [S862(99.7)]	1	S862				1	4	10	0	2331.1	32.3	90.6	190.4	199.4	155	38.4	48.6	45.3		57.1667	145.8	2.55044
Q9UPN9	TRIM33	Q9UPN9 [851-865]	[K].QSGLSSLVNGKSPIR.[S]	1xiTRAQ8plex [K11(100)]; 1xPhospho [S12(100)]; 1xDeamidated [N9(100)]	Q9UPN9 1xPhospho [S862(100)]	1	S862				1	2	2	1	2232.22	70.7	238.8	107.5	62.5	60.2	89.7	81.9	88.7		130.467	79.975	0.612992
Q9UMN6	KMT2B	Q9UMN6 [854-867]	[R].ERPSGPESPVQGPR.[I]	1xiTRAQ8plex [N-Term]; 1xPhospho [S8(100)]	Q9UMN6 1xPhospho [S861(100)]	1	S861				1	1	6	0	1876.92	152.5	97.8	89.8	109.6	87.6	112.4	38.1	112.2		96.1333	99.85	1.03866
Q7Z6E9	RBBP6	Q7Z6E9 [858-864]	[R].ENFSPER.[F]	1xiTRAQ8plex [N-Term]; 1xPhospho [S4(100)]	Q7Z6E9 1xPhospho [S861(100)]	1	S861				1	2	10	0	1262.57	182	53.2	52.2	78.3	65.7	155.4	35.7	177.5		90.3	87.9	0.973422
P98171	ARHGAP4	P98171 [855-869]	[R].CLVPASPEQHVEVDK.[A]	1xiTRAQ8plex [K15(100)]; 1xCarbamidomethyl [C1]; 1xPhospho [S6(100)]	P98171 1xPhospho [S860(100)]	1	S860				1	3	2	0	2396.21	140	109	94.1	59.6	65.6	146	74.2	111.6		107.733	91.325	0.847695
P55201	BRPF1	P55201 [855-872]	[K].DGQTDSAAEESSSQETSK.[G]	1xiTRAQ8plex [K18(100)]; 1xPhospho [S6(100)]	P55201 1xPhospho [S860(100)]	1	S860				1	1	4	0	2545.14	169.2	57.4	91	117.1	130.8	108.6	54.9	71.1		93.8333	111.875	1.19227
Q96ST3	SIN3A	Q96ST3 [853-863]	[K].KHNGVGGSPPK.[S]	1xPhospho [S8(100)]; 1xDeamidated [N3(100)]; iTRAQ8plex [K]	Q96ST3 1xPhospho [S860(100)]	1	S860				1	1	2	1	2071.15	147.6	84.9	93.5	136.8	108.9	53	89.5	85.9		107.333	98.05	0.913509
P83731	RPL24	P83731 [81-93]	[R].AITGASLADIMAK.[R]	1xiTRAQ8plex [K13(100)]; 1xPhospho [S6(100)]; 1xOxidation [M11(100)]	P83731 1xPhospho [S86(100)]	1	S86				1	3	4	0	1966.05	23.7	80.1	198.9	107.8	203.2	70.7	35.1	80.5		46.3	145.15	3.13499
Q9BQ04	RBM4B	Q9BQ04 [80-95]	[K].LHVGNISPTCTNQELR.[A]	1xiTRAQ8plex [N-Term]; 1xCarbamidomethyl [C10]; 1xPhospho [S7(100)]	Q9BQ04 1xPhospho [S86(100)]	1	S86				1	4	2	0	2223.09	92.8	103.3	117.8	69.1	66.9	84.4	213.9	51.8		136.667	84.55	0.618659
Q9BWF3	RBM4	Q9BWF3 [80-92]	[K].LHVGNISPTCTNK.[E]	1xCarbamidomethyl [C10]; 1xPhospho [S7(100)]; 1xiTRAQ8plex [K13(100)]	Q9BWF3 1xPhospho [S86(100)]	1	S86				1	4	6	0	2129.1	69	102.6	31.5	41.4	23.8	136	269.5	126.3		147.033	58.175	0.395659
O00559	EBAG9	O00559 [73-96]	[K].IEGGNGNVATQQNSLEQLEPDYFK.[D]	1xPhospho [S14(100)]; 1xDeamidated [N5(100)]; 1xiTRAQ8plex [K24(100)]	O00559 1xPhospho [S86(100)]	1	S86				1	3	4	0	3340.62	27.9	64.1	96.1	108.9	267.2	54.4	92	89.4		61.3333	131.65	2.14647
P05387	RPLP2	P05387 [62-94]	[K].LASVPAGGAVAVSAAPGSAAPAAGSAPAAAEEK.[K]	1xPhospho [S25(100)]; 1xiTRAQ8plex [K33(100)]	P05387 1xPhospho [S86(100)]	1	S86				1	2	4	0	3462.81	33	84.8	158.7	116.1	143.8	89.9	152	21.8		89.9333	127.125	1.41355
P57740	NUP107	P57740 [73-88]	[R].QPDISCILGTGGKSPR.[L]	1xiTRAQ8plex [K13(100)]; 1xCarbamidomethyl [C6]; 1xPhospho [S14(100)]	P57740 1xPhospho [S86(100)]	1	S86				1	2	2	1	2374.24	57.9	141.9	132.1	128.9	69.6	65.4	172	32.3		123.933	99	0.798817
Q9H165	BCL11A	Q9H165 [80-93]	[K].AVDKPPSPSPIEMK.[K]	iTRAQ8plex [A]; 1xPhospho [S7(100)]	Q9H165 1xPhospho [S86(100)]	1	S86				1	3	4	0	2488.36	42.5	57.3	80.1	72.1	75.8	190.9	255.9	25.4		118.567	104.725	0.883258
Q9H165	BCL11A	Q9H165 [80-93]	[K].AVDKPPSPSPIEMK.[K]	iTRAQ8plex [A]; 1xPhospho [S7(100)]; 1xOxidation [M13(100)]	Q9H165 1xPhospho [S86(100)]	1	S86				1	3	8	0	2504.36	51.6	59.4	50.1	65.8	80.8	237.5	221.7	33.1		110.9	108.55	0.97881
P35606	COPB2	P35606 [847-872]	[R].STAQQELDGKPASPTPVIVASHTANK.[E]	1xPhospho [S13(100)]; iTRAQ8plex [K]	P35606 1xPhospho [S859(100)]	1	S859				1	2	15	0	3639.95	125.3	83.1	88.7	75.7	71.9	77.9	87.1	190.3		98.5	78.55	0.797462
P35606	COPB2	P35606 [847-875]	[R].STAQQELDGKPASPTPVIVASHTANKEEK.[QS]	iTRAQ8plex [S]; 1xPhospho [S13(100)]	P35606 1xPhospho [S859(100)]	1	S859				1	2	2	1	4330.34	71	254.5	98.5	90.4	88.4	60.2	59.4	77.6		128.3	84.375	0.657638
P35606	COPB2	P35606 [847-875]	[R].STAQQELDGKPASPTPVIVASHTANKEEK.[QS]	1xPhospho [S13(98.8)]; 1xDeamidated [N25(100)]; 3xiTRAQ8plex [K10(100); K26(100); K29(100)]	P35606 1xPhospho [S859(98.8)]	1	S859				1	2	1	1	4331.32	66	266.2	129.3	79.2	77.4	52.7	52	77.3		128.067	84.65	0.660984
P35606	COPB2	P35606 [847-872]	[R].STAQQELDGKPASPTPVIVASHTANK.[E]	iTRAQ8plex [S]; 1xPhospho [S13(100)]; 1xDeamidated [N25(100)]	P35606 1xPhospho [S859(100)]	1	S859				1	2	4	0	3640.94	106.2	63.8	121.8	90.8	85.6	64.1	81.4	186.3		83.8	90.575	1.08085
Q9Y6Q9	NCOA3	Q9Y6Q9 [855-871]	[R].AVSLDSPVSVGSSPPVK.[N]	1xPhospho [S3(100)]; 1xiTRAQ8plex [K17(100)]	Q9Y6Q9 1xPhospho [S857(100)]	1	S857				1	1	4	0	2314.25	92.9	50.1	136.6	122.1	99.3	129.5	17.1	152.5	PKACA	53.3667	121.875	2.28373
Q13045	FLII	Q13045 [849-862]	[R].NAEAVLQSPGLSGK.[V]	1xiTRAQ8plex [K14(100)]; 1xPhospho [S8(100)]	Q13045 1xPhospho [S856(100)]	1	S856				1	1	4	0	2059.1	83.9	184.3	83.7	64.2	78.9	42.7	93	169.3		120.4	67.375	0.559593
Q9BXJ9	NAA15	Q9BXJ9 [849-866]	[K].ITVNGDSSAEAEELANEI.[-]	1xiTRAQ8plex [N-Term]; 1xPhospho [S7(99.3)]; 1xDeamidated [N4(100)]	Q9BXJ9 1xPhospho [S855(99.3)]	1	S855				1	2	7	0	2247.02	26.9	43.9	127.9	233.8	181.4	58.5	49	78.5		39.9333	150.4	3.76628
Q9Y2K5	R3HDM2	Q9Y2K5 [853-867]	[K].SASTDLGTADVVLGR.[V]	1xiTRAQ8plex [N-Term]; 1xPhospho [S3(99.7)]	Q9Y2K5 1xPhospho [S855(99.7)]	1	S855				1	5	2	0	1845.93	81.6	108.4	154.6	56.5	60.4	38.3	30.8	269.3		73.6	77.45	1.05231
Q9HCS7	XAB2	Q9HCS7 [839-855]	[R].LEQQSVPAAVFGSLKED.[-]	1xiTRAQ8plex [K15(100)]; 1xPhospho [S13(100)]	Q9HCS7 1xPhospho [S851(100)]	1	S851				1	1	8	1	2506.31	9.4	31.5	307.5	93.7	202.6	18.4	33.1	103.9		24.6667	155.55	6.30608
Q92618	ZNF516	Q92618 [849-859]	[K].SGSSPLGVVTK.[A]	1xiTRAQ8plex [K11(100)]; 1xPhospho [S3(99.6)]	Q92618 1xPhospho [S851(99.6)]	1	S851				1	2	2	0	1719.95	109.8	87.2	56.7	61.4	69	109.2	35.8	270.8		77.6	74.075	0.954575
Q9UH99	SUN2	Q9UH99 [84-100]	[R].SSLEELHGDANWGEDLR.[V-]	1xiTRAQ8plex [N-Term]; 1xPhospho [S2(99.7)]	Q9UH99 1xPhospho [S85(99.7)]	1	S85				1	5	6	0	2312.05	21.3	21.2	148.5	106.6	405.8	30.9	44	21.8		28.8333	172.95	5.99827
P16333	NCK1	P16333 [82-103]	[K].RKPSVPDSASPADDSFVDPGER.[L]	1xiTRAQ8plex [K2(100)]; 1xPhospho [S4(100)]	P16333 1xPhospho [S85(100)]	1	S85				1	6	6	1	3017.48	141.1	179.9	152	57.1	47.8	119.5	48.5	54.1		123.167	94.1	0.764005
Q99549	MPHOSPH8	Q99549 [82-100]	[K].GYTSDDDTWEPEIHLEDCK.[E]	1xCarbamidomethyl [C18]; 1xPhospho [S4(99.7)]; 1xiTRAQ8plex [K19(100)]	Q99549 1xPhospho [S85(99.7)]	1	S85				1	1	10	0	2998.33	50.9	108.2	137.1	125.3	76.9	48.1	209.8	43.7		122.967	96.85	0.787612
O60341	KDM1A	O60341 [839-852]	[R].QATPGVPAQQSPSM.[-]	1xiTRAQ8plex [N-Term]; 1xPhospho [S11(100)]	O60341 1xPhospho [S849(100)]	1	S849				1	1	2	0	1782.84	83.6	182.6	67.1	75.9	74.2	95.6	132.6	88.5		132.933	78.2	0.588265
Q5TGY3	AHDC1	Q5TGY3 [842-865]	[R].SLLDSDDSSDLLDFALSASRPESR.[K]	1xiTRAQ8plex [N-Term]; 1xPhospho [S8(99.5)]	Q5TGY3 1xPhospho [S849(99.5)]	1	S849				1	1	4	0	2980.41	12.3	6.8	64.9	425.6	155.3	77.9	47.5	9.6		22.2	180.925	8.14977
P98175	RBM10	P98175 [838-853]	[K].YGGISTASVDFEQPTR.[D]	1xiTRAQ8plex [N-Term]; 1xPhospho [S8(100)]	P98175 1xPhospho [S845(100)]	1	S845				1	2	6	0	2112	34.2	28	68.4	45.2	372	97.2	33.3	121.8		31.8333	145.7	4.57696
Q14005	IL16	Q14005 [843-857]	[R].ISSFETFGSSQLPDK.[G]	1xPhospho [S3(99.7)]; 1xiTRAQ8plex [K15(100)]	Q14005 1xPhospho [S845(99.7)]	1	S845				1	2	6	0	2331.17	170.1	38.2	148.3	164	142.2	28.3	15.1	93.9		74.4667	120.7	1.62086
Q6P2E9	EDC4	Q6P2E9 [836-846]	[R].ETCSTLAESPR.[N]	1xiTRAQ8plex [N-Term]; 1xCarbamidomethyl [C3]; 1xPhospho [S9(100)]	Q6P2E9 1xPhospho [S844(100)]	1	S844				1	1	2	0	1634.74	92.1	65.3	80.3	69	58.7	116.7	33.4	284.4		63.6	81.175	1.27634
Q86VM9	ZC3H18	Q86VM9 [839-847]	[K].DRQSPPPAK.[R]	1xPhospho [S4(100)]; 1xiTRAQ8plex [K9(100)]	Q86VM9 1xPhospho [S842(100)]	1	S842				1	3	6	1	1683.9	60.1	69.1	106.7	122.9	164.5	112.6	32.6	131.5		53.9333	126.675	2.34873
Q86YV0	RASAL3	Q86YV0 [840-849]	[K].GSLSMGPAPR.[A]	1xiTRAQ8plex [N-Term]; 1xPhospho [S2(100)]; 1xOxidation [M5(100)]	Q86YV0 1xPhospho [S841(100)]	1	S841				1	3	2	0	1372.66	80	130.4	96.3	70.4	111.3	203.3	31.2	77.1		80.5333	120.325	1.4941
O43561	LAT	O43561 [84-93]	[R].SPQPLGGSHR.[T]	1xiTRAQ8plex [N-Term]; 1xPhospho [S1(100)]	O43561 1xPhospho [S84(100)]	1	S84				1	2	2	0	1419.7	192.2	89.7	152.3	122.9	127.5	34.3	21.5	59.6		101.133	109.25	1.08026
Q9Y5B0	CTDP1	Q9Y5B0 [836-851]	[K].RQPSMSETMPLYTLCK.[E]	1xCarbamidomethyl [C15]; 1xPhospho [S4(100)]; 1xiTRAQ8plex [K16(100)]	Q9Y5B0 1xPhospho [S839(100)]	1	S839				1	3	3	1	2630.3	81.2	64.1	169.8	119.2	108.7	64.1	88.7	104.1		78	115.45	1.48013
Q8IXT5	RBM12B	Q8IXT5 [837-844]	[R].CPSDEDFR.[Q]	1xiTRAQ8plex [N-Term]; 1xCarbamidomethyl [C1]; 1xPhospho [S3(100)]	Q8IXT5 1xPhospho [S839(100)]	1	S839				1	2	2	0	1409.57	61.3	15.6	65.6	160.3	64.4	171.3	141.4	120		72.7667	115.4	1.58589
Q96FS4	SIPA1	Q96FS4 [829-841]	[R].TEFLHSQNSLSPR.[S]	1xiTRAQ8plex [N-Term]; 1xPhospho [S11(99.7)]	Q96FS4 1xPhospho [S839(99.7)]	1	S839				1	2	4	0	1899.93	178	67.8	144.2	85.5	50.4	107.1	38.7	128.3		94.8333	96.8	1.02074
Q5SW79	CEP170	Q5SW79 [836-858]	[R].QGSFTIEKPSPNIPIELIPHINK.[Q]	iTRAQ8plex [Q]; 1xPhospho [S3(99.5)]	Q5SW79 1xPhospho [S838(99.5)]	1	S838				1	2	6	0	3565	14.4	23.6	414.9	46	227	18.8	49.7	5.7		29.2333	176.675	6.04361
Q9C0C2	TNKS1BP1	Q9C0C2 [836-847]	[R].SQEADVQDWEFR.[K]	1xiTRAQ8plex [N-Term]; 1xPhospho [S1(100)]	Q9C0C2 1xPhospho [S836(100)]	1	S836				1	1	2	0	1893.83	60.6	83.8	177.1	149.3	85.6	69.9	45.1	128.6		63.1667	120.475	1.90726
Q14160	SCRIB	Q14160 [816-837]	[R].MVEPENAVTITPLRPEDDYSPR.[E]	1xiTRAQ8plex [N-Term]; 1xPhospho [S20(100)]; 1xOxidation [M1(100)]	Q14160 1xPhospho [S835(100)]	1	S835				1	5	8	0	2929.4	34.5	176.8	112.5	71.6	94.9	25.9	31.2	252.5		80.8333	76.225	0.94299
O94880	PHF14	O94880 [835-842]	[R].SFVPEEEK.[H]	1xiTRAQ8plex [K8(100)]; 1xPhospho [S1(100)]	O94880 1xPhospho [S835(100)]	1	S835				1	2	2	0	1652.84	227.7	57.1	15	50.4	101.4	248	23.5	76.9		102.767	103.7	1.00908
Q14160	SCRIB	Q14160 [816-837]	[R].MVEPENAVTITPLRPEDDYSPR.[E]	1xiTRAQ8plex [N-Term]; 1xPhospho [S20(100)]	Q14160 1xPhospho [S835(100)]	1	S835				1	5	6	0	2913.4	45.1	156.6	115.7	81.7	100.4	22.3	37.8	240.5		79.8333	80.025	1.0024
Q96ST3	SIN3A	Q96ST3 [829-852]	[R].GDLSDVEEEEEEEMDVDEATGAVK.[K]	1xiTRAQ8plex [K24(100)]; 1xPhospho [S4(100)]; 1xOxidation [M14(100)]	Q96ST3 1xPhospho [S832(100)]	1	S832				1	1	12	0	3329.46	25.7	63.5	145.9	217.4	163.5	25	126.4	32.5		71.8667	137.95	1.91953
Q96ST3	SIN3A	Q96ST3 [829-852]	[R].GDLSDVEEEEEEEMDVDEATGAVK.[K]	1xPhospho [S4(100)]; 1xiTRAQ8plex [K24(100)]	Q96ST3 1xPhospho [S832(100)]	1	S832				1	1	22	0	3313.47	15.3	55.1	131.2	243.4	167.4	29.1	138.2	20.3		69.5333	142.775	2.05333
Q96K76	USP47	Q96K76 [824-838]	[R].LFVLLPEQSPVSYSK.[R]	1xPhospho [S9(100)]; 1xiTRAQ8plex [K15(99.4)]	Q96K76 1xPhospho [S832(100)]	1	S832				1	1	2	0	2395.31	22.1	175.9	133.7	150.5	215.2	19.4	32.8	50.3		76.9333	129.7	1.68588
Q13206	DDX10	Q13206 [829-843]	[R].SNSEVEDVGPTSHNR.[K]	1xiTRAQ8plex [N-Term]; 1xPhospho [S3(100)]	Q13206 1xPhospho [S831(100)]	1	S831				1	1	6	0	2011.9	113.3	40.1	109.5	63.8	65.6	117.2	58.2	232.4		70.5333	89.025	1.26217
P10644	PRKAR1A	P10644 [75-92]	[R].TDSREDEISPPPPNPVVK.[G]	1xPhospho [S9(100)]; 1xiTRAQ8plex [K18(100)]	P10644 1xPhospho [S83(100)]	1	S83				1	8	55	1	2665.37	94.1	178	57.3	38	45.9	86.1	226.8	73.7	CDK2	166.3	56.825	0.341702
Q14103	HNRNPD	Q14103 [73-85]	[K].NEEDEGHSNSSPR.[H]	1xiTRAQ8plex [N-Term]; 1xPhospho [S11(99.7)]; 1xDeamidated [N9(100)]	Q14103 1xPhospho [S83(99.7)]	1	S83				1	3	4	0	1842.74	47.4	104.1	107.8	150.1	122.1	130.4	79.4	58.6	GSK3B	76.9667	127.6	1.65786
Q8TAP6	CEP76	Q8TAP6 [68-85]	[K].ELNFVTDSVEQELPSSPK.[Q]	1xiTRAQ8plex [K18(100)]; 1xPhospho [S16(100)]	Q8TAP6 1xPhospho [S83(100)]	1	S83				1	2	2	0	2707.37	27.9	55.7	146.1	184.9	196.6	28.9	68.8	91		50.8	139.125	2.73868
Q14103	HNRNPD	Q14103 [73-85]	[K].NEEDEGHSNSSPR.[H]	1xiTRAQ8plex [N-Term]; 1xPhospho [S11(99.7)]	Q14103 1xPhospho [S83(99.7)]	1	S83				1	3	6	0	1841.76	20.4	85.7	80.7	138	123.5	155.1	112.8	83.8	GSK3B	72.9667	124.325	1.70386
Q9NUQ8	ABCF3	Q9NUQ8 [74-95]	[R].LAEPQSQGNSQVLLDAPIQLSK.[I]	1xiTRAQ8plex [K22(100)]; 1xPhospho [S10(100)]	Q9NUQ8 1xPhospho [S83(100)]	1	S83				1	2	4	0	3024.62	22	37.8	219.3	62.1	176.2	40.1	67.7	174.7		42.5	124.425	2.92765
Q8N8A6	DDX51	Q8N8A6 [75-90]	[R].RVNDAEPGSPEAPQGK.[R]	1xPhospho [S9(100)]; 1xiTRAQ8plex [K16(100)]	Q8N8A6 1xPhospho [S83(100)]	1	S83				1	1	6	1	2340.18	144.4	41.2	38.1	56.4	46.6	112.5	216.6	144.2		134.067	63.4	0.472899
P08670	VIM	P08670 [79-97]	[R].LLQDSVDFSLADAINTEFK.[N]	1xPhospho [S5(100)]; 1xiTRAQ8plex [K19(100)]	P08670 1xPhospho [S83(100)]	1	S83				1	5	65	0	2814.44	32.5	34	107.5	134.9	381.3	35.4	59.8	14.6	CAMK2-ALPHA, PLK1	42.1	164.775	3.9139
Q9H5H4	ZNF768	Q9H5H4 [79-89]	[R].FEPESPGFESR.[S]	1xiTRAQ8plex [N-Term]; 1xPhospho [S5(100)]	Q9H5H4 1xPhospho [S83(100)]	1	S83				1	2	4	0	1665.75	115.8	64.7	84.2	79.6	119	142.4	48.5	145.8		76.3333	106.3	1.39258
P04406	GAPDH	P04406 [67-86]	[K].LVINGNPITIFQERDPSKIK.[W]	iTRAQ8plex [L]; 1xPhospho [S17(100)]; 1xDeamidated [N/Q]	P04406 1xPhospho [S83(100)]	1	S83				1	1	2	2	3275.85	2.6	551.1	120.7	18.6	18.9	7.2	77.9	3		210.533	41.35	0.196406
P10644	PRKAR1A	P10644 [79-92]	[R].EDEISPPPPNPVVK.[G]	1xPhospho [S5(100)]; 1xiTRAQ8plex [K14(100)]	P10644 1xPhospho [S83(100)]	1	S83				1	8	31	0	2206.16	49.9	118.2	79.2	67.6	97.4	86.5	236.5	64.7	CDK2	134.867	82.675	0.613013
Q6JBY9	RCSD1	Q6JBY9 [82-88]	[K].SSPLIEK.[L]	1xiTRAQ8plex [K7(100)]; 1xPhospho [S2(99.8)]	Q6JBY9 1xPhospho [S83(99.8)]	1	S83				1	2	4	0	1461.82	388.1	75.4	32.6	45.8	64.3	129.6	25.6	38.7		163.033	68.075	0.417553
Q8N8A6	DDX51	Q8N8A6 [76-90]	[R].VNDAEPGSPEAPQGK.[R]	1xPhospho [S8(100)]; 1xiTRAQ8plex [K15(100)]	Q8N8A6 1xPhospho [S83(100)]	1	S83				1	1	10	0	2184.08	137.7	47.7	47	60.5	46.2	145.8	152	163.2		112.467	74.875	0.665753
Q969X1	TMBIM1	Q969X1 [79-92]	[R].AVSDSFGPGEWDDR.[K]	1xiTRAQ8plex [N-Term]; 1xPhospho [S5(100)]	Q969X1 1xPhospho [S83(100)]	1	S83				1	8	4	0	1921.83	46.4	324.8	158.1	83.1	59.6	20.9	93.4	13.7		154.867	80.425	0.519318
P04406	GAPDH	P04406 [67-84]	[K].LVINGNPITIFQERDPSK.[I]	1xPhospho [S17(100)]; 1xiTRAQ8plex [K18(100)]	P04406 1xPhospho [S83(100)]	1	S83				1	1	10	1	2729.48	75.5	121	37.6	106.7	280.9	65.2	26	87.2		74.1667	122.6	1.65303
Q86VM9	ZC3H18	Q86VM9 [78-90]	[K].SQDQDSEVNELSR.[G]	1xiTRAQ8plex [N-Term]; 1xPhospho [S6(100)]	Q86VM9 1xPhospho [S83(100)]	1	S83				1	2	2	0	1890.84	122.2	37.2	31.6	23.1	38.9	229.3	193.7	124.1		117.7	80.725	0.685854
P04406	GAPDH	P04406 [67-84]	[K].LVINGNPITIFQERDPSK.[I]	1xPhospho [S17(100)]; 1xDeamidated [N4(100)]; 1xiTRAQ8plex [K18(100)]	P04406 1xPhospho [S83(100)]	1	S83				1	1	12	1	2730.47	99	186	56.9	76.7	205	54.5	29.5	92.4		104.833	98.275	0.93744
Q9HCG8	CWC22	Q9HCG8 [827-835]	[R].RNSFSENEK.[H]	1xPhospho [S3(100)]; 1xiTRAQ8plex [K9(100)]	Q9HCG8 1xPhospho [S829(100)]	1	S829				1	1	2	1	1798.89	158.5	45.4	28.4	51.9	34.9	152.7	62.5	265.9		88.8	66.975	0.754223
O00410	IPO5	O00410 [815-841]	[K].RQDEDYDEQVEESLQDEDDNDVYILTK.[V]	1xiTRAQ8plex [K27(100)]; 1xPhospho [S13(100)]; 1xDeamidated [N20(99.4)]	O00410 1xPhospho [S827(100)]	1	S827				1	2	2	1	3992.79	44.1	153.8	136.4	121.9	49	42.9	181.4	70.5		126.433	87.55	0.69246
P27816	MAP4	P27816 [825-832]	[R].SPSTLLPK.[K]	1xiTRAQ8plex [K8(100)]; 1xPhospho [S1(100)]	P27816 1xPhospho [S825(100)]	1	S825				1	6	2	0	1530.88	182	82.8	53.9	64.1	77.6	85.5	25.8	228.4		96.8667	70.275	0.725482
P55265	ADAR	P55265 [818-831]	[R].TMLLLSRSPEAQPK.[T]	1xPhospho [S8(99.4)]; 1xiTRAQ8plex [K14(100)]	P55265 1xPhospho [S825(99.4)]	1	S825				1	1	1	1	2259.24	111	51.7	200.6	20.5	22.7	35.8	154.5	203.3		105.733	69.9	0.661097
P56192	MARS1	P56192 [824-851]	[K].TSPKPAVVETVTTAKPQQIQALMDEVTK.[Q]	iTRAQ8plex [T]; 1xPhospho [S2(99.1)]	P56192 1xPhospho [S825(99.1)]	1	S825				1	3	2	0	4307.4	14.5	223.6	160.4	61.2	225.6	39.5	66.8	8.3		101.633	121.675	1.1972
Q6PKG0	LARP1	Q6PKG0 [822-839]	[R].HSSNPPLESHVGWVMDSR.[E]	1xiTRAQ8plex [N-Term]; 1xPhospho [S3(99.5)]; 1xOxidation [M15(100)]	Q6PKG0 1xPhospho [S824(99.5)]	1	S824				1	3	2	0	2435.11	76.9	131.5	132.9	61.2	48.4	72.5	182.9	93.8		130.433	78.75	0.603757
Q9BSJ8	ESYT1	Q9BSJ8 [818-833]	[K].HLSPYATLTVGDSSHK.[T]	1xPhospho [S3(100)]; 1xiTRAQ8plex [K16(100)]	Q9BSJ8 1xPhospho [S820(100)]	1	S820				1	1	4	0	2401.24	51.6	99.2	144	80.2	93.2	47.9	256.2	27.6		135.667	91.325	0.673157
Q7Z2Z1	TICRR	Q7Z2Z1 [800-832]	[K].LAGVLPTDFFSDDSMTQENKSPLLSVPFLSSAR.[R]	1xiTRAQ8plex [L/K]; 1xPhospho [S21]; 1xDeamidated [N19]; 1xOxidation [M15]	Q7Z2Z1 1xPhospho [S820]	1	S820				1	1	2	1	4275.14	33.7	112.8	162.5	118.8	105.1	92.1	155.6	19.4		100.7	119.625	1.18793
Q9BWU0	SLC4A1AP	Q9BWU0 [76-86]	[K].KPALPVSPAAR.[S]	1xPhospho [S7(100)]; 1xiTRAQ8plex [K1(100)]	Q9BWU0 1xPhospho [S82(100)]	1	S82				1	3	6	0	1795.05	232.9	128.4	45.7	20.2	26	63.2	27.4	256.3		129.567	38.775	0.299267
Q15637	SF1	Q15637 [80-92]	[R].SPSPEPIYNSEGK.[R]	1xPhospho [S3(100)]; 1xiTRAQ8plex [K13(100)]	Q15637 1xPhospho [S82(100)]	1	S82				1	1	2	0	2093.04	10	25.7	17.2	12.6	11.1	93.5	593.9	36.1	KIS	209.867	33.6	0.160102
P04792	HSPB1	P04792 [80-89]	[R].QLSSGVSEIR.[H]	1xiTRAQ8plex [N-Term]; 1xPhospho [S3(100)]	P04792 1xPhospho [S82(100)]	1	S82				1	2	14	0	1459.75	52.2	382.7	101.2	15.7	42.6	48	21.9	135.7	AKT1, MAPKAPK2, PKACA, PKD1, PKG1	152.267	51.875	0.340685
Q9GZR7	DDX24	Q9GZR7 [78-91]	[K].AQAVSEEEEEEEGK.[S]	1xPhospho [S5(100)]; 1xiTRAQ8plex [K14(100)]	Q9GZR7 1xPhospho [S82(100)]	1	S82				1	2	14	0	2252.04	156.1	87.5	54.7	46.8	47.6	129.8	63.7	213.8		102.433	69.725	0.680687
Q53GS9	USP39	Q53GS9 [77-86]	[R].EVDEDSEPER.[E]	1xiTRAQ8plex [N-Term]; 1xPhospho [S6(100)]	Q53GS9 1xPhospho [S82(100)]	1	S82				1	3	4	0	1588.67	121.5	40.8	43.1	88.8	72.2	237.1	12.5	184.1		58.2667	110.3	1.89302
Q9GZR7	DDX24	Q9GZR7 [78-91]	[K].AQAVSEEEEEEEGK.[S]	1xiTRAQ8plex [K14(100)]; 1xPhospho [S5(100)]; 1xDeamidated [Q2(100)]	Q9GZR7 1xPhospho [S82(100)]	1	S82				1	2	2	0	2253.03	170.4	47.7	33.1	24.2	66.4	146.2	76	236		98.0333	67.475	0.688286
Q53GS9	USP39	Q53GS9 [75-86]	[R].EREVDEDSEPER.[E]	1xiTRAQ8plex [N-Term]; 1xPhospho [S8(100)]	Q53GS9 1xPhospho [S82(100)]	1	S82				1	3	4	1	1873.81	211.3	51	46.6	81.7	40.7	162.2	64.6	141.9		108.967	82.8	0.759865
Q8NHG8	ZNRF2	Q8NHG8 [82-95]	[R].SLGGAVGSVASGAR.[A]	1xiTRAQ8plex [N-Term]; 1xPhospho [S1(100)]	Q8NHG8 1xPhospho [S82(100)]	1	S82				1	1	4	0	1572.8	175.1	101.7	97	61.3	84.4	139.1	52.7	88.6		109.833	95.45	0.869044
Q53GS9	USP39	Q53GS9 [77-89]	[R].EVDEDSEPEREVR.[A]	1xiTRAQ8plex [N-Term]; 1xPhospho [S6(100)]	Q53GS9 1xPhospho [S82(100)]	1	S82				1	3	2	1	1972.88	153.9	61.8	20.3	14.8	13.1	264.5	48.6	223		88.1	78.175	0.887344
Q12830	BPTF	Q12830 [811-823]	[K].EVLVVNSQGEISR.[L]	1xiTRAQ8plex [N-Term]; 1xPhospho [S7(100)]	Q12830 1xPhospho [S817(100)]	1	S817				1	4	2	0	1813.94	11.1	107.9	222.8	95.7	213.2	40.3	66.1	42.9		61.7	143	2.31767
Q9H7F0	ATP13A3	Q9H7F0 [813-825]	[K].LVHDSLEDLQMTR.[Y]	1xiTRAQ8plex [N-Term]; 1xPhospho [S5(100)]; 1xOxidation [M11(100)]	Q9H7F0 1xPhospho [S817(100)]	1	S817				1	2	2	0	1956.94	59.9	126.5	159.9	102.6	115.2	30.8	122.8	82.2		103.067	102.125	0.990864
Q13263	TRIM28	Q13263 [805-835]	[K].FSAVLVEPPPMSLPGAGLSSQELSGGPGDGP.[-]	1xiTRAQ8plex [N-Term]; 1xPhospho [S12(98.6)]	Q13263 1xPhospho [S816(98.6)]	1	S816				1	2	20	0	3334.62	31.3	80.4	150.5	110.1	162.3	85.3	144.1	35.9		85.2667	127.05	1.49003
Q0VD83	APOBR	Q0VD83 [814-823]	[R].GSQVEAFESR.[E]	1xiTRAQ8plex [N-Term]; 1xPhospho [S2(100)]	Q0VD83 1xPhospho [S815(100)]	1	S815				1	1	4	0	1493.69	29	85.6	132.8	54.7	141.5	50.2	45.8	260.5		53.4667	94.8	1.77307
P42566	EPS15	P42566 [802-816]	[K].LNDPFQPFPGNDSPK.[E]	1xPhospho [S13(100)]; 1xiTRAQ8plex [K15(100)]	P42566 1xPhospho [S814(100)]	1	S814				1	2	18	0	2361.17	51.1	43.3	61.2	213.7	301.1	69.1	21.3	39		38.5667	161.275	4.18172
P55265	ADAR	P55265 [802-816]	[R].MGFTEVTPVTGASLR.[R]	1xiTRAQ8plex [N-Term]; 1xPhospho [S13(99.5)]; 1xOxidation [M1(100)]	P55265 1xPhospho [S814(99.5)]	1	S814				1	1	3	0	1965.97	40.4	29.6	91.7	149.1	365.3	55.4	35.8	32.7		35.2667	165.375	4.68927
Q9UHB7	AFF4	Q9UHB7 [810-822]	[K].DLLPSPAGPVPSK.[D]	1xiTRAQ8plex [K13(100)]; 1xPhospho [S5(100)]	Q9UHB7 1xPhospho [S814(100)]	1	S814				1	1	2	0	1966.09	117.1	35.6	48.3	210.4	229.3	58.7	22	78.5		58.2333	136.675	2.34702
Q9UMZ2	SYNRG	Q9UMZ2 [812-825]	[K].SLDLPSIGGSSVGK.[E]	1xiTRAQ8plex [K14(100)]; 1xPhospho [S1(100)]	Q9UMZ2 1xPhospho [S812(100)]	1	S812				1	1	2	0	2005.08	69	61	93.4	141.6	127.5	107.8	56.3	143.5		62.1	117.575	1.89332
O15164	TRIM24	O15164 [811-819]	[K].SPLHVGETR.[K]	1xiTRAQ8plex [N-Term]; 1xPhospho [S1(100)]	O15164 1xPhospho [S811(100)]	1	S811				1	1	2	0	1379.7	103.9	29.2	42.3	76.4	111.1	297.5	23.8	115.7		52.3	131.825	2.52055
O15164	TRIM24	O15164 [802-819]	[K].SEWLDPSQKSPLHVGETR.[K]	1xiTRAQ8plex [K9(100)]; 1xPhospho [S10(100)]	O15164 1xPhospho [S811(100)]	1	S811				1	1	2	1	2754.41	70.5	141.7	132.6	78.9	55.6	94.1	104.6	122		105.6	90.3	0.855114
Q5M775	SPECC1	Q5M775 [809-821]	[R].TSPTPPESATTVK.[S]	1xPhospho [S2(99.2)]; 1xiTRAQ8plex [K13(100)]	Q5M775 1xPhospho [S810(99.2)]	1	S810				1	2	4	0	2004.05	162.5	79.8	23	50.4	44.6	160.7	114.4	164.7		118.9	69.675	0.585997
Q9H410	DSN1	Q9H410 [77-92]	[K].SLHLSPQEQSASYQDR.[R]	1xiTRAQ8plex [N-Term]; 1xPhospho [S5(100)]	Q9H410 1xPhospho [S81(100)]	1	S81				1	2	6	0	2230.04	132.6	180.3	54.3	32.1	56.1	86.9	97.4	160.4		136.767	57.35	0.419327
Q969X1	TMBIM1	Q969X1 [79-93]	[R].AVSDSFGPGEWDDRK.[V]	1xPhospho [S3(100)]; 1xiTRAQ8plex [K15(100)]	Q969X1 1xPhospho [S81(100)]	1	S81				1	8	2	1	2354.13	166.4	277.2	90.4	47.6	53.9	65.6	60	38.9		167.867	64.375	0.383489
O75764	TCEA3	O75764 [78-86]	[R].LLDSPGPPK.[G]	1xiTRAQ8plex [K9(100)]; 1xPhospho [S4(100)]	O75764 1xPhospho [S81(100)]	1	S81				1	2	2	0	1611.9	158.1	41.7	18.6	69.4	48.1	126.5	80.2	257.4		93.3333	65.65	0.703393
Q96N64	PWWP2A	Q96N64 [81-94]	[R].SPEAVGPELEAEEK.[L]	1xiTRAQ8plex [K14(100)]; 1xPhospho [S1(100)]	Q96N64 1xPhospho [S81(100)]	1	S81				1	1	6	0	2173.09	82.7	68.3	83.4	102.1	58.3	129.6	117.9	157.7		89.6333	93.35	1.04147
Q14644	RASA3	Q14644 [807-817]	[K].YGSQEHPIGDK.[S]	1xiTRAQ8plex [K11(100)]; 1xPhospho [S3(100)]	Q14644 1xPhospho [S809(100)]	1	S809				1	1	2	0	1918.95	184.9	81.3	47.8	25.2	48.9	61.1	21.3	329.7		95.8333	45.75	0.477391
Q99490	AGAP2	Q99490 [806-822]	[R].ALSTDCTPSGDLSPLSR.[E]	1xiTRAQ8plex [N-Term]; 1xCarbamidomethyl [C6]; 1xPhospho [S3(100)]	Q99490 1xPhospho [S808(100)]	1	S808				1	3	5	0	2161.01	66.2	108.4	103.5	118.3	158.5	90.7	58.1	96.5		77.5667	117.75	1.51805
P06400	RB1	P06400 [799-810]	[R].IPGGNIYISPLK.[S]	1xiTRAQ8plex [K12(100)]; 1xPhospho [S9(100)]	P06400 1xPhospho [S807(100)]	1	S807				1	1	4	0	1960.11	79.7	173.9	74.4	91.6	131	45.5	14.1	189.8	CDK1, CDK2, CDK5	89.2333	85.625	0.959563
Q7L014	DDX46	Q7L014 [797-824]	[K].AALGLQDSDDEDAAVDIDEQIESMFNSK.[K]	1xiTRAQ8plex [K28(100)]; 1xPhospho [S8(100)]; 1xOxidation [M24(100)]	Q7L014 1xPhospho [S804(100)]	1	S804				1	2	43	0	3730.71	29.4	66.6	139.8	226	132.5	70.6	119.4	15.6		71.8	142.225	1.98085
Q7L014	DDX46	Q7L014 [797-824]	[K].AALGLQDSDDEDAAVDIDEQIESMFNSK.[K]	1xPhospho [S8(100)]; 1xiTRAQ8plex [K28(100)]	Q7L014 1xPhospho [S804(100)]	1	S804				1	2	14	0	3714.72	25.9	66.5	124.4	268.5	108.7	70.5	119.2	16.3		70.5333	143.025	2.02776
P22681	CBL	P22681 [789-829]	[R].TLSDISNASSSFGWLSLDGDPTTNVTEGSQVPERPPKPFPR.[R]	1xiTRAQ8plex [T/K]; 1xPhospho [S16(100)]; 1xDeamidated [N24(98.8)]	P22681 1xPhospho [S804(100)]	1	S804				1	5	2	0	5076.51	34.2	87.9	164.6	120.4	106.5	93.3	157.6	35.3		93.2333	121.2	1.29996
P51608	MECP2	P51608 [62-82]	[K].AETSEGSGSAPAVPEASASPK.[Q]	1xPhospho [S19(100)]; 1xiTRAQ8plex [K21(100)]	P51608 1xPhospho [S80(100)]	1	S80				1	5	12	0	2618.28	133.2	72.9	53.7	60.2	58.4	106.5	195.2	119.9		133.767	69.7	0.521057
Q6IQ19	CCSAP	Q6IQ19 [76-95]	[R].CAPPSPPPPVEPATQEEAER.[R]	1xiTRAQ8plex [N-Term]; 1xCarbamidomethyl [C1]; 1xPhospho [S5(100)]	Q6IQ19 1xPhospho [S80(100)]	1	S80				1	1	2	0	2543.18	116.1	73.1	101.6	62.9	45.5	97.4	239.5	63.9		142.9	76.85	0.537789
Q9UIQ6	LNPEP	Q9UIQ6 [76-84]	[K].LLGMSFMNR.[S]	1xiTRAQ8plex [N-Term]; 1xPhospho [S5(100)]	Q9UIQ6 1xPhospho [S80(100)]	1	S80				1	1	2	0	1452.7	97.3	29.8	266.7	284.7	82.3	8.8	14.8	15.5		47.3	160.625	3.39588
Q8N6S5	ARL6IP6	Q8N6S5 [71-87]	[R].SVLPPDGNGSPVLPDKR.[N]	1xiTRAQ8plex [K16(100)]; 1xPhospho [S10(100)]; 1xDeamidated [N8(100)]	Q8N6S5 1xPhospho [S80(100)]	1	S80				1	1	2	1	2437.29	36.7	216.4	120.5	113	122.2	36.6	109.2	45.4		120.767	98.075	0.812103
Q969T4	UBE2E3	Q969T4 [6-25]	[R].QRSDDESPSTSSGSSDADQR.[D]	1xiTRAQ8plex [N-Term]; 1xPhospho [S3(100)]	Q969T4 1xPhospho [S8(100)]	1	S8				1	6	2	1	2496.04	62.4	96.9	153.8	141.2	138.1	94	92.8	20.9		84.0333	131.775	1.56813
Q5JSP0	FGD3	Q5JSP0 [6-31]	[R].GSSTPPGPIAALGMPDTGPGSSSLGK.[L]	1xPhospho [S3(97.9)]; 1xOxidation [M14(100)]; 1xiTRAQ8plex [K26(100)]	Q5JSP0 1xPhospho [S8(97.9)]	1	S8				1	1	6	0	3043.53	55.5	61.3	164	143.9	180.4	65	67.3	62.6		61.3667	138.325	2.25407
O94979	SEC31A	O94979 [789-806]	[R].AQGEPVAGHESPKIPYEK.[Q]	1xPhospho [S11(100)]; iTRAQ8plex [K]	O94979 1xPhospho [S799(100)]	1	S799				1	5	4	1	2929.56	104	260.2	32.7	11.4	14.1	65.4	232.1	80		198.767	30.9	0.155459
O94979	SEC31A	O94979 [789-801]	[R].AQGEPVAGHESPK.[I]	1xPhospho [S11(100)]; 1xiTRAQ8plex [K13(100)]	O94979 1xPhospho [S799(100)]	1	S799				1	5	10	0	1995.02	216.2	96.5	49.8	55	99.4	149.8	20	113.4		110.9	88.5	0.798016
Q5VT52	RPRD2	Q5VT52 [781-801]	[R].ELSNSVSTYRPFGLGSESPYK.[Q]	1xPhospho [S18(100)]; 1xiTRAQ8plex [K21(99.4)]	Q5VT52 1xPhospho [S798(100)]	1	S798				1	1	2	0	3006.51	133.5	44.1	89.5	171.2	124.7	92	17.1	127.8		64.9	119.35	1.83898
Q7Z460	CLASP1	Q7Z460 [793-809]	[R].VLSTSTDLEAAVADALK.[K]	1xPhospho [S5(99.4)]; 1xiTRAQ8plex [K17(100)]	Q7Z460 1xPhospho [S797(99.4)]	1	S797				1	1	2	0	2392.28	41	32	143.6	118.2	216.9	47.5	57.3	143.5		43.4333	131.55	3.02878
P42566	EPS15	P42566 [790-801]	[R].SINKLDSPDPFK.[L]	1xPhospho [S7(100)]; iTRAQ8plex [K]	P42566 1xPhospho [S796(100)]	1	S796				1	2	2	1	2353.29	151.6	89.4	185.5	70	128.5	89.1	45.4	40.5		95.4667	118.275	1.23891
P42566	EPS15	P42566 [794-801]	[K].LDSPDPFK.[L]	1xPhospho [S3(100)]; 1xiTRAQ8plex [K8(100)]	P42566 1xPhospho [S796(100)]	1	S796				1	2	3	0	1606.83	173.2	60.3	68.5	71.2	142	175.9	43	65.9		92.1667	114.4	1.24123
Q99590	SCAF11	Q99590 [794-805]	[R].FHSPSTTWSPNK.[D]	1xiTRAQ8plex [K12(100)]; 1xPhospho [S3(100)]	Q99590 1xPhospho [S796(100)]	1	S796				1	3	8	0	2077.04	73.7	100.6	52.5	78.7	78.3	146.6	80.2	189.6		84.8333	89.025	1.04941
Q8IYB3	SRRM1	Q8IYB3 [791-800]	[K].SPTPSPSPPR.[N]	1xiTRAQ8plex [N-Term]; 1xPhospho [S5(99.6)]	Q8IYB3 1xPhospho [S795(99.6)]	1	S795				1	2	4	0	1406.7	10.7	21.9	44.1	39.5	86.1	35.6	547.4	14.7		193.333	51.325	0.265474
Q86W92	PPFIBP1	Q86W92 [791-806]	[R].RRPSDENTIAPSEVQK.[W]	1xiTRAQ8plex [K16(100)]; 1xPhospho [S4(100)]	Q86W92 1xPhospho [S794(100)]	1	S794				1	2	4	1	2515.31	157.9	142.7	44.5	38.1	58.1	81.7	207.4	69.7		169.333	55.6	0.328346
A3KN83	SBNO1	A3KN83 [794-812]	[K].SIDPDSIQSALLASGLGSK.[R]	1xPhospho [S1(100)]; 1xiTRAQ8plex [K19(100)]	A3KN83 1xPhospho [S794(100)]	1	S794				1	1	2	0	2547.35	63	68.4	158.7	222	154.9	48.9	26.7	57.4		52.7	146.125	2.77277
Q96JK2	DCAF5	Q96JK2 [789-799]	[R].AEEPPSPPVPK.[A]	1xPhospho [S6(100)]; 1xiTRAQ8plex [K11(100)]	Q96JK2 1xPhospho [S794(100)]	1	S794				1	1	8	0	1835.98	271.5	93.9	67.8	40.2	30.8	79	110.9	106		158.767	54.45	0.342956
Q14676	MDC1	Q14676 [784-805]	[R].AIPGDQHPESPVHTEPMGIQGR.[G]	1xiTRAQ8plex [N-Term]; 1xPhospho [S10(100)]; 1xOxidation [M17(100)]	Q14676 1xPhospho [S793(100)]	1	S793				1	1	10	0	2753.3	111	109.4	45.1	66	38.6	159.8	80.5	189.6		100.3	77.375	0.771436
P78536	ADAM17	P78536 [791-802]	[K].SFEDLTDHPVTR.[S]	1xiTRAQ8plex [N-Term]; 1xPhospho [S1(100)]	P78536 1xPhospho [S791(100)]	1	S791				1	1	2	0	1800.85	190.9	46.3	86.7	63.4	56.1	49.1	83	224.4		106.733	63.825	0.597986
P26368	U2AF2	P26368 [68-81]	[R].GAKEEHGGLIRSPR.[H]	1xiTRAQ8plex [N-Term]; 1xPhospho [S12(100)]	P26368 1xPhospho [S79(100)]	1	S79				1	1	1	2	1890.99	6.4	112.6	294.6	178.1	174.7	11.6	19.6	2.4	CDK1	46.2	164.75	3.56602
P26368	U2AF2	P26368 [71-81]	[K].EEHGGLIRSPR.[H]	1xiTRAQ8plex [N-Term]; 1xPhospho [S9(100)]	P26368 1xPhospho [S79(100)]	1	S79				1	1	57	1	1634.83	207.9	95	96.5	103.5	70.8	65.6	26.3	134.4	CDK1	109.733	84.1	0.766403
P49792	RANBP2	P49792 [785-791]	[KR].YSLSPSK.[S]	1xiTRAQ8plex [K7(100)]; 1xPhospho [S4(99.2)]	P49792 1xPhospho [S788(99.2)]	1	S788				1	11	3	0	1469.79	180.2	14.4	35.8	91.3	53.5	150.9	79.9	194		91.5	82.875	0.905738
O75400	PRPF40A	O75400 [777-789]	[K].EPAFEDITLESER.[K]	1xiTRAQ8plex [N-Term]; 1xPhospho [S11(100)]	O75400 1xPhospho [S787(100)]	1	S787				1	1	1	0	1919.89	19.5	87.4	219.1	165.8	37.5	18.4	236.7	15.7		114.533	110.2	0.962165
P46087	NOP2	P46087 [779-789]	[K].GPQPPTVSPIR.[S]	1xiTRAQ8plex [N-Term]; 1xPhospho [S8(100)]	P46087 1xPhospho [S786(100)]	1	S786				1	1	9	0	1532.81	65.2	44.1	56.9	49.8	52.6	87.2	49.1	395		52.8	61.625	1.16714
P78347	GTF2I	P78347 [782-790]	[R].RPSTFGIPR.[L]	1xiTRAQ8plex [N-Term]; 1xPhospho [S3(100)]	P78347 1xPhospho [S784(100)]	1	S784				1	1	2	0	1414.75	30.9	103.7	123	123.1	184.2	119.2	91.4	24.5	PKG1	75.3333	137.375	1.82356
P45974	USP5	P45974 [779-793]	[R].SAADSISESVPVGPK.[V]	1xPhospho [S5(100)]; 1xiTRAQ8plex [K15(100)]	P45974 1xPhospho [S783(100)]	1	S783				1	1	4	0	2132.11	60.7	185.2	143.7	71.3	71.6	68.3	96.4	102.8		114.1	88.725	0.777607
Q8TDD1	DDX54	Q8TDD1 [777-790]	[K].IDDRDSDEEGASDR.[R]	1xiTRAQ8plex [N-Term]; 1xPhospho [S6(100)]	Q8TDD1 1xPhospho [S782(100)]	1	S782				1	1	2	1	1963.82	43	97.1	179.5	146.5	160.8	78.2	22	72.7		54.0333	141.25	2.61413
O60307	MAST3	O60307 [772-788]	[R].GPSPSLLNTISLDTMPK.[F]	1xiTRAQ8plex [K17(100)]; 1xPhospho [S11(100)]; 1xOxidation [M15(100)]	O60307 1xPhospho [S782(100)]	1	S782				1	1	2	0	2475.3	27	46.3	299.7	149.8	114.2	24.5	15.9	122.5		29.7333	147.05	4.94563
Q92610	ZNF592	Q92610 [76-83]	[R].QESFEAEK.[D]	1xiTRAQ8plex [K8(100)]; 1xPhospho [S3(100)]	Q92610 1xPhospho [S78(100)]	1	S78				1	2	2	0	1655.81	182	99.3	90.9	90.7	56.2	89	39.6	152.3		106.967	81.7	0.763789
P13861	PRKAR2A	P13861 [71-93]	[R].VADAKGDSESEEDEDLEVPVPSR.[F]	1xPhospho [S8(100)]; 1xiTRAQ8plex [K5(100)]	P13861 1xPhospho [S78(100)]	1	S78				1	1	2	1	3161.5	10.7	73.7	264.5	56.1	63.3	66.2	232.4	33.2		105.6	112.525	1.06558
Q9Y2D5	AKAP2	Q9Y2D5 [773-802]	[K].VKPPPSPTTEGPSLQPDLAPEEAAGTQRPK.[N]	1xPhospho [S6(100)]; iTRAQ8plex [K]	Q9Y2D5 1xPhospho [S778(100)]	1	S778				1	1	8	0	4088.18	67	82.2	130.4	119.8	117.1	98.9	78.7	105.9		75.9667	116.55	1.53423
Q9Y2D5	AKAP2	Q9Y2D5 [773-802]	[K].VKPPPSPTTEGPSLQPDLAPEEAAGTQRPK.[N]	1xPhospho [S6(100)]; 1xDeamidated [Q27(100)]; iTRAQ8plex [K]	Q9Y2D5 1xPhospho [S778(100)]	1	S778				1	1	2	0	4089.17	76.4	79.2	125.6	115.4	112.8	76.8	75.8	138.2		77.1333	107.65	1.39564
Q8N4C8	MINK1	Q8N4C8 [769-786]	[R].VGVSSKPDSSPVLSPGNK.[A]	1xPhospho [S10(99.5)]; iTRAQ8plex [K]	Q8N4C8 1xPhospho [S778(99.5)]	1	S778				1	1	4	0	2747.51	176.6	85.8	26.3	19.3	32.4	34.3	25.2	400.2		95.8667	28.075	0.292855
Q68CZ2	TNS3	Q68CZ2 [774-792]	[R].KLSLGQYDNDAGGQLPFSK.[C]	iTRAQ8plex [K]; 1xPhospho [S3(100)]	Q68CZ2 1xPhospho [S776(100)]	1	S776				1	2	10	1	3030.61	115.9	42.3	171.4	144.6	171.1	69	30.8	54.9		63	139.025	2.20675
Q99590	SCAF11	Q99590 [767-783]	[K].VETVSQPSESPKDTIDK.[T]	1xPhospho [S10(99.6)]; iTRAQ8plex [K]	Q99590 1xPhospho [S776(99.6)]	1	S776				1	3	4	1	2852.51	73	33.4	27.3	112.2	43.4	125.6	51.2	333.9		52.5333	77.125	1.46812
Q13111	CHAF1A	Q13111 [775-795]	[R].SPSTTYLHTPTPSEDAAIPSK.[S]	1xiTRAQ8plex [K21(100)]; 1xPhospho [S1(100)]	Q13111 1xPhospho [S775(100)]	1	S775				1	1	2	0	2888.45	90.4	137.8	129.6	77.9	58.4	57	85.3	163.6		104.5	80.725	0.772488
Q8TEK3	DOT1L	Q8TEK3 [763-778]	[K].LSGLAAPDYTRLSPAK.[I]	1xiTRAQ8plex [K16(100)]; 1xPhospho [S13(100)]	Q8TEK3 1xPhospho [S775(100)]	1	S775				1	1	2	1	2348.28	110.6	79.7	79.7	60.2	31.6	174.9	93.6	169.7		94.6333	86.6	0.915111
O75665	OFD1	O75665 [770-779]	[R].MPLPSPTESR.[H]	1xiTRAQ8plex [N-Term]; 1xPhospho [S5(100)]; 1xOxidation [M1(100)]	O75665 1xPhospho [S774(100)]	1	S774				1	2	2	0	1514.72	37.2	50.3	105.1	156.2	109.4	87.7	99.9	154.2		62.4667	114.6	1.83458
Q6PKG0	LARP1	Q6PKG0 [766-778]	[R].SLPTTVPESPNYR.[N]	1xiTRAQ8plex [N-Term]; 1xPhospho [S9(100)]	Q6PKG0 1xPhospho [S774(100)]	1	S774				1	4	18	0	1844.91	51.3	136.2	79.5	57.7	73	68.4	68.1	265.8	MTOR, CDK2	85.2	69.65	0.817488
Q8N1F8	STK11IP	Q8N1F8 [771-780]	[K].NSPPQAPSTR.[D]	1xiTRAQ8plex [N-Term]; 1xPhospho [S2(100)]	Q8N1F8 1xPhospho [S772(100)]	1	S772				1	2	4	0	1438.7	144	95.7	163.6	122.4	109.1	74.3	12	78.9		83.9	117.35	1.39869
O14497	ARID1A	O14497 [756-774]	[R].NPQMPQYSSPQPGSALSPR.[Q]	1xiTRAQ8plex [N-Term]; 1xPhospho [S17(100)]; 1xOxidation [M4(100)]	O14497 1xPhospho [S772(100)]	1	S772				1	4	2	0	2442.14	86.2	88.1	84.8	137.9	76.2	113.9	93.3	119.5		89.2	103.2	1.15695
Q8N1F8	STK11IP	Q8N1F8 [769-780]	[R].AKNSPPQAPSTR.[D]	1xiTRAQ8plex [K2(100)]; 1xPhospho [S4(100)]	Q8N1F8 1xPhospho [S772(100)]	1	S772				1	2	5	1	1942.04	242.4	79.7	65.9	68.5	61.8	124.7	45.1	111.8		122.4	80.225	0.655433
Q13111	CHAF1A	Q13111 [764-774]	[R].GLLSNHTGSPR.[S]	1xiTRAQ8plex [N-Term]; 1xPhospho [S9(100)]	Q13111 1xPhospho [S772(100)]	1	S772				1	1	6	0	1522.77	92.5	120.2	62.7	69.5	62.7	127.1	57.6	207.5		90.1	80.5	0.893452
Q7Z5K2	WAPL	Q7Z5K2 [64-87]	[K].VEEESTGDPFGFDSDDESLPVSSK.[N]	1xPhospho [S14(99.4)]; 1xiTRAQ8plex [K24(100)]	Q7Z5K2 1xPhospho [S77(99.4)]	1	S77				1	1	6	0	3261.48	59.6	26	170.2	218.2	177.3	27.6	46.6	74.6		44.0667	148.325	3.36592
O43765	SGTA	O43765 [70-80]	[K].EMPQDLRSPAR.[T]	1xiTRAQ8plex [N-Term]; 1xPhospho [S8(100)]	O43765 1xPhospho [S77(100)]	1	S77				1	2	2	1	1683.82	83.9	131.2	39.6	29	41	130.2	37.9	307.1		84.3333	59.95	0.71087
Q99856	ARID3A	Q99856 [67-95]	[R].AAAAGLGHPASPGGSEDGPPGSEEEDAAR.[E]	1xiTRAQ8plex [N-Term]; 1xPhospho [S11(100)]	Q99856 1xPhospho [S77(100)]	1	S77				1	1	8	0	3044.35	96.5	51.6	119.7	33.1	39.7	143	91.5	224.9		79.8667	83.875	1.05019
Q5VT52	RPRD2	Q5VT52 [756-774]	[K].IISPGSSTPSSTRSPPPGR.[D]	1xiTRAQ8plex [N-Term]; 1xPhospho [S14(98.2)]	Q5VT52 1xPhospho [S769(98.2)]	1	S769				1	1	10	1	2265.15	150	74.5	52.2	36	33.9	155.3	164.9	133.2		129.8	69.35	0.534284
Q9UKE5	TNIK	Q9UKE5 [766-778]	[K].SEGSPVLPHEPAK.[V]	1xPhospho [S4(99.6)]; 1xiTRAQ8plex [K13(100)]	Q9UKE5 1xPhospho [S769(99.6)]	1	S769				1	1	2	0	2036.07	261.8	181.9	38.1	31.7	21.9	173.7	48.6	42.4		164.1	66.35	0.404327
Q32MZ4	LRRFIP1	Q32MZ4 [763-779]	[K].ALDSNSLENDDLSAPGR.[E]	1xiTRAQ8plex [N-Term]; 1xPhospho [S6(100)]	Q32MZ4 1xPhospho [S768(100)]	1	S768				1	1	2	0	2158	97.3	52.9	92.3	97.3	96.6	93	33.8	236.8		61.3333	94.8	1.54565
Q96JH7	VCPIP1	Q96JH7 [765-773]	[K].APYSPTTSK.[E]	1xPhospho [S4(100)]; 1xiTRAQ8plex [K9(100)]	Q96JH7 1xPhospho [S768(100)]	1	S768				1	1	2	0	1639.86	164.8	82.1	46.4	40.2	62.2	97.3	49.5	257.4		98.8	61.525	0.622723
Q9NXC5	MIOS	Q9NXC5 [757-769]	[R].GFSQYGVSGSPTK.[S]	1xPhospho [S10(100)]; 1xiTRAQ8plex [K13(100)]	Q9NXC5 1xPhospho [S766(100)]	1	S766				1	1	4	0	2003.01	57.4	112.9	88.8	49.5	59.6	50.8	284.2	96.6		151.5	62.175	0.410396
Q10570	CPSF1	Q10570 [764-778]	[R].RSSQPPADRDPAPFR.[A]	1xiTRAQ8plex [N-Term]; 1xPhospho [S3(99.6)]	Q10570 1xPhospho [S766(99.6)]	1	S766				1	1	5	2	2081.02	101.8	238.2	115.3	87.2	81.1	67	73.9	35.5		137.967	87.65	0.635298
Q96EV2	RBM33	Q96EV2 [761-771]	[K].VKPASPVAQPK.[E]	1xPhospho [S5(100)]; iTRAQ8plex [K]	Q96EV2 1xPhospho [S765(100)]	1	S765				1	2	2	0	2114.25	216.4	60	47.7	75.1	72.6	149.4	23.3	155.5		99.9	86.2	0.862863
Q13136	PPFIA1	Q13136 [757-768]	[K].GALHTVSHEDIR.[D]	1xiTRAQ8plex [N-Term]; 1xPhospho [S7(100)]	Q13136 1xPhospho [S763(100)]	1	S763				1	3	4	0	1718.85	128.6	88.5	29.1	42.5	80.3	247	28.7	155.3		81.9333	99.725	1.21715
Q14566	MCM6	Q14566 [755-769]	[K].EIESEIDSEEELINK.[K]	1xiTRAQ8plex [K15(100)]; 1xPhospho [S8(100)]	Q14566 1xPhospho [S762(100)]	1	S762				1	1	6	0	2465.22	27.8	70.7	189.4	83.9	77.6	50.6	268.3	31.7		122.267	100.375	0.820951
A0FGR8	ESYT2	A0FGR8 [751-770]	[K].EPTPSIASDISLPIATQELR.[Q]	1xiTRAQ8plex [N-Term]; 1xPhospho [S11(100)]	A0FGR8 1xPhospho [S761(100)]	1	S761				1	3	18	0	2522.31	36.3	74	143.6	188.8	244.7	31.1	57.4	24.1		55.9	152.05	2.72004
Q6ZSZ5	ARHGEF18	Q6ZSZ5 [756-764]	[R].GPPNSPDLK.[L]	1xiTRAQ8plex [K9(100)]; 1xPhospho [S5(100)]	Q6ZSZ5 1xPhospho [S760(100)]	1	S760				1	3	4	0	1612.86	119.5	58.9	76.3	60.3	109.7	169.5	45.7	160		74.7	103.95	1.39157
Q9UJ70	NAGK	Q9UJ70 [70-85]	[R].SLGLSLSGGDQEDAGR.[I]	1xiTRAQ8plex [N-Term]; 1xPhospho [S7(100)]	Q9UJ70 1xPhospho [S76(100)]	1	S76				1	6	10	0	1945.92	78.4	223.1	146.8	87.8	78.4	33.6	132.1	19.8	AURB, CDK1	144.533	86.65	0.599516
Q96E09	FAM122A	Q96E09 [69-79]	[R].HGLLLPASPVR.[M]	1xiTRAQ8plex [N-Term]; 1xPhospho [S8(100)]	Q96E09 1xPhospho [S76(100)]	1	S76				1	1	2	0	1543.87	139.8	63.7	105.1	73.9	128.1	138.5	48.4	102.7		83.9667	111.4	1.32672
O14828	SCAMP3	O14828 [74-81]	[R].KLSPTEPK.[N]	iTRAQ8plex [K]; 1xPhospho [S3(100)]	O14828 1xPhospho [S76(100)]	1	S76				1	1	2	1	1892.1	146.5	80.8	142.4	102.4	153.6	74.3	28.1	71.9		85.1333	118.175	1.38812
Q53EL6	PDCD4	Q53EL6 [70-86]	[R].DSGRGDSVSDSGSDALR.[S]	1xiTRAQ8plex [N-Term]; 1xPhospho [S7(100)]	Q53EL6 1xPhospho [S76(100)]	1	S76				1	2	8	1	2064.91	248.5	56.5	55	34.5	38.8	190.9	47.2	128.6		117.4	79.8	0.679727
O60930	RNASEH1	O60930 [74-94]	[K].SASPEVSEGHENQHGQESEAK.[A]	1xiTRAQ8plex [K21(100)]; 1xPhospho [S3(100)]	O60930 1xPhospho [S76(100)]	1	S76				1	1	2	0	2925.35	148.4	51.9	82.3	75.6	73.9	75.5	49.7	242.7		83.3333	76.825	0.9219
Q53EL6	PDCD4	Q53EL6 [74-86]	[R].GDSVSDSGSDALR.[S]	1xiTRAQ8plex [N-Term]; 1xPhospho [S3(100)]	Q53EL6 1xPhospho [S76(100)]	1	S76				1	2	8	0	1649.73	174.4	50.2	54.1	42.6	48.9	230.2	31.3	168.3		85.3	93.95	1.10141
Q66K74	MAP1S	Q66K74 [750-769]	[K].AVPMAPAPASPGSSNDSSAR.[S]	1xiTRAQ8plex [N-Term]; 1xPhospho [S10(100)]; 1xOxidation [M4(100)]	Q66K74 1xPhospho [S759(100)]	1	S759				1	1	24	0	2270.04	63.7	97.4	158.9	126.9	135.7	86.3	45.3	85.9		68.8	126.95	1.8452
A0A0A0MT49	SMARCA4	A0A0A0MT49 [753-768]	[K].KIPDPDSDDVSEVDAR.[H]	1xPhospho [S7(100)]; 1xiTRAQ8plex [K1(100)]	A0A0A0MT49 1xPhospho [S759(100)]	1	S759				1	3	2	1	2446.2	51.5	160.9	26.7	37.6	37.1	105.8	277.1	103.4		163.167	51.8	0.317467
Q6ZUJ8	PIK3AP1	Q6ZUJ8 [757-778]	[R].SRSPGPPQVDGTPTMSLERPPR.[V]	1xiTRAQ8plex [N-Term]; 1xPhospho [S3(100)]	Q6ZUJ8 1xPhospho [S759(100)]	1	S759				1	1	5	1	2746.36	96.3	95.9	96.8	58.7	63.4	111.1	142.7	135		111.633	82.5	0.739027
Q5T5C0	STXBP5	Q5T5C0 [757-771]	[R].KLSLPTDLKPDLDVK.[D]	1xPhospho [S3(100)]; iTRAQ8plex [K]	Q5T5C0 1xPhospho [S759(100)]	1	S759				1	3	2	1	2978.76	60.6	352.2	87	145.9	108.1	14.7	26.6	5		146.467	88.925	0.607135
Q66K74	MAP1S	Q66K74 [750-769]	[K].AVPMAPAPASPGSSNDSSAR.[S]	1xiTRAQ8plex [N-Term]; 1xPhospho [S10(100)]	Q66K74 1xPhospho [S759(100)]	1	S759				1	1	6	0	2254.05	82.3	91.7	79	61.7	83.2	157	124.1	121		99.3667	95.225	0.958319
O15014	ZNF609	O15014 [753-761]	[R].AEEGKSPFR.[E]	1xPhospho [S6(100)]; 1xiTRAQ8plex [K5(100)]	O15014 1xPhospho [S758(100)]	1	S758				1	1	4	1	1708.89	240	51.9	37.2	55.3	47.7	251.9	44.9	71.1		112.267	98.025	0.873144
O75152	ZC3H11A	O75152 [756-775]	[R].RLSSASTGKPPLSVEDDFEK.[L]	1xPhospho [S3(100)]; iTRAQ8plex [K]	O75152 1xPhospho [S758(100)]	1	S758				1	3	2	1	3155.68	178.4	74.2	156.2	58.4	52.8	96.4	34.9	148.8		95.8333	90.95	0.949043
Q8TEQ6	GEMIN5	Q8TEQ6 [751-767]	[R].TPVKLESIDGNEEESMK.[E]	1xPhospho [S7(100)]; 1xOxidation [M16(100)]; iTRAQ8plex [K]	Q8TEQ6 1xPhospho [S757(100)]	1	S757				1	1	4	1	2914.49	70.2	44.4	34	24.8	34.1	36.6	56.9	499		57.1667	32.375	0.566327
P05107	ITGB2	P05107 [756-765]	[K].SATTTVMNPK.[F]	1xPhospho [S1(100)]; 1xOxidation [M7(100)]; 1xiTRAQ8plex [K10(100)]	P05107 1xPhospho [S756(100)]	1	S756				1	2	4	0	1753.9	396.9	82	67.7	70.9	47.3	57	35	43.2		171.3	60.725	0.354495
Q9ULU4	ZMYND8	Q9ULU4 [746-765]	[K].TPPSTTVGSHSPPETPVLTR.[S]	1xiTRAQ8plex [N-Term]; 1xPhospho [S11(100)]	Q9ULU4 1xPhospho [S756(100)]	1	S756				1	3	9	0	2445.23	69.6	94.3	167.6	123.3	50.6	62.8	124.5	107.3		96.1333	101.075	1.0514
Q9BYW2	SETD2	Q9BYW2 [748-759]	[R].ETEPLVSPHQDK.[L]	1xiTRAQ8plex [K12(100)]; 1xPhospho [S7(100)]	Q9BYW2 1xPhospho [S754(100)]	1	S754				1	5	4	0	2068.06	175.7	96.6	36	40.3	63.9	151.1	50.6	185.8		107.633	72.825	0.676603
Q9UMZ2	SYNRG	Q9UMZ2 [750-764]	[R].QLSLEGSGLGVEDLK.[D]	1xiTRAQ8plex [K15(100)]; 1xPhospho [S3(100)]	Q9UMZ2 1xPhospho [S752(100)]	1	S752				1	1	15	0	2233.19	85.5	31.4	154.5	155.7	195.1	55	22.3	100.6		46.4	140.075	3.01886
Q13263	TRIM28	Q13263 [751-767]	[K].LSPPYSSPQEFAQDVGR.[M]	1xiTRAQ8plex [N-Term]; 1xPhospho [S2(99.4)]	Q13263 1xPhospho [S752(99.4)]	1	S752				1	2	4	0	2262.07	15.8	66.1	156.8	212.9	146.5	54.2	107.7	40.2		63.2	142.6	2.25633
Q13263	TRIM28	Q13263 [747-767]	[R].LQEKLSPPYSSPQEFAQDVGR.[M]	1xiTRAQ8plex [K4(100)]; 1xPhospho [S6(100)]	Q13263 1xPhospho [S752(100)]	1	S752				1	2	4	1	3064.56	16.3	59.9	200.8	190.6	140.5	29.6	120.4	42.1		65.5333	140.375	2.14204
P21127	CDK11B	P21127 [750-771]	[R].GTSPRPPEGGLGYSQLGDDDLK.[E]	1xPhospho [S3(99.3)]; 1xiTRAQ8plex [K22(100)]	P21127 1xPhospho [S752(99.3)]	1	S752				1	10	2	0	2947.47	3.1	81.2	179.9	350.7	80.7	30.1	65.9	8.5		50.0667	160.35	3.20273
Q8TDD1	DDX54	Q8TDD1 [59-82]	[K].LGPGRPLPTFPTSECTSDVEPDTR.[E]	1xiTRAQ8plex [N-Term]; 1xCarbamidomethyl [C15]; 1xPhospho [S17(100)]	Q8TDD1 1xPhospho [S75(100)]	1	S75				1	2	6	0	3013.43	10.5	30	97.8	189.1	318.9	56.9	48.5	48.3		29.6667	165.675	5.58455
P68371	TUBB4B	P68371 [63-77]	[R].AVLVDLEPGTMDSVR.[S]	1xiTRAQ8plex [N-Term]; 1xPhospho [S13(99.5)]; 1xOxidation [M11(100)]	P68371 1xPhospho [S75(99.5)]	1	S75				1	10	2	0	2001.99	13.8	24.2	364.6	130.1	209.9	9.9	16.7	30.8		18.2333	178.625	9.79662
Q86UP2	KTN1	Q86UP2 [66-82]	[K].EIQNGNLHESDSESVPR.[D]	1xiTRAQ8plex [N-Term]; 1xPhospho [S10(100)]; 1xDeamidated [N4(100)]	Q86UP2 1xPhospho [S75(100)]	1	S75				1	1	26	0	2296.04	154.7	124.7	50.9	35.6	56.7	130.3	86.6	160.6		122	68.375	0.560451
Q92934	BAD	Q92934 [73-94]	[R].HSSYPAGTEDDEGMGEEPSPFR.[G]	1xiTRAQ8plex [N-Term]; 1xPhospho [S3(99.3)]; 1xOxidation [M14(100)]	Q92934 1xPhospho [S75(99.3)]	1	S75				1	1	2	0	2795.14	74.5	211	97.2	84.4	110.1	106.7	58.2	58	C-RAF, P90RSK, PAK1, PKACA, PKCE, PKD1, RSK2	114.567	99.6	0.869363
Q96S55	WRNIP1	Q96S55 [73-81]	[R].RLSESSALK.[Q]	1xPhospho [S3(100)]; 1xiTRAQ8plex [K9(100)]	Q96S55 1xPhospho [S75(100)]	1	S75				1	1	3	1	1678.93	220.7	56.6	23.7	27.5	168.7	147.1	65	90.8		114.1	91.75	0.804119
P09874	PARP1	P09874 [66-78]	[R].HPDVEVDGFSELR.[W]	1xiTRAQ8plex [N-Term]; 1xPhospho [S10(100)]	P09874 1xPhospho [S75(100)]	1	S75				1	3	2	0	1883.88	26.1	98.4	87.8	135.9	104.7	87.8	235.6	23.8		120.033	104.05	0.866843
Q6N021	TET2	Q6N021 [74-83]	[R].VSPDFTQESR.[G]	1xiTRAQ8plex [N-Term]; 1xPhospho [S2(100)]	Q6N021 1xPhospho [S75(100)]	1	S75				1	4	4	0	1549.72	157.7	63.1	65	69.6	70.3	154	37.2	183.1		86	89.725	1.04331
Q9Y2D5	AKAP2	Q9Y2D5 [741-750]	[R].QVLQSTQSPR.[T]	1xiTRAQ8plex [N-Term]; 1xPhospho [S8(100)]	Q9Y2D5 1xPhospho [S748(100)]	1	S748				1	1	2	0	1527.78	218.3	66.7	60.8	49.1	37.3	152.7	28.1	186.9		104.367	74.975	0.718381
Q96PC5	MIA2	Q96PC5 [745-758]	[R].SNSELEDEILCLEK.[DE]	1xiTRAQ8plex [K14(100)]; 1xCarbamidomethyl [C11]; 1xPhospho [S3(100)]	Q96PC5 1xPhospho [S747(100)]	1	S747				1	9	4	0	2367.16	15.4	44.4	250.7	228.1	164	35.1	51.5	10.8		37.1	169.475	4.56806
Q96JH7	VCPIP1	Q96JH7 [745-752]	[R].TVSPSTIR.[D]	1xiTRAQ8plex [N-Term]; 1xPhospho [S3(99.6)]	Q96JH7 1xPhospho [S747(99.6)]	1	S747				1	1	2	0	1244.66	153.7	90.7	109	61.2	59	142.2	63.1	121.2		102.5	92.85	0.905854
A0A087WXI0	RAB44	A0A087WXI0 [739-748]	[K].SAPPRGSPPR.[G]	1xiTRAQ8plex [N-Term]; 1xPhospho [S7(100)]	A0A087WXI0 1xPhospho [S745(100)]	1	S745				1	2	2	1	1405.73	232.8	113.2	148.7	87	78.1	51.6	17.8	70.9		121.267	91.35	0.753299
Q86YV5	PRAG1	Q86YV5 [736-749]	[K].VSQGSAESLSPSFR.[G]	1xiTRAQ8plex [N-Term]; 1xPhospho [S10(99.7)]	Q86YV5 1xPhospho [S745(99.7)]	1	S745				1	1	2	0	1835.88	81.8	48.1	79.7	18.8	25	150.1	24.6	371.9		51.5	68.4	1.32816
O75676	RPS6KA4	O75676 [743-753]	[R].RGSPAPANPGR.[A]	1xiTRAQ8plex [N-Term]; 1xPhospho [S3(100)]	O75676 1xPhospho [S745(100)]	1	S745				1	2	14	1	1463.74	227.1	90.9	163.9	100	89.9	72.2	29.4	26.5		115.8	106.5	0.919689
Q08J23	NSUN2	Q08J23 [738-767]	[R].AGEPNSPDAEEANSPDVTAGCDPAGVHPPR.[-]	1xiTRAQ8plex [N-Term]; 1xCarbamidomethyl [C21]; 1xPhospho [S6(100)]	Q08J23 1xPhospho [S743(100)]	1	S743				1	1	4	0	3398.49	92.9	99.3	121.3	111.4	108.9	92.7	73.1	100.5		88.4333	108.575	1.22776
Q9P275	USP36	Q9P275 [740-750]	[R].AVSPAPQSSSR.[L]	1xiTRAQ8plex [N-Term]; 1xPhospho [S3(100)]	Q9P275 1xPhospho [S742(100)]	1	S742				1	2	2	0	1470.73	83.2	44.2	65.5	89.5	129.5	165.3	24.9	198		50.7667	112.45	2.21504
Q3KQU3	MAP7D1	Q3KQU3 [735-747]	[K].EANANGSSPEPVK.[A]	1xiTRAQ8plex [K13(100)]; 1xPhospho [S8(99.7)]; 1xDeamidated [N5(100)]	Q3KQU3 1xPhospho [S742(99.7)]	1	S742				1	1	2	0	1988.98	186	81.7	36.4	26.6	44.7	132	87.1	205.4		118.267	59.925	0.506694
Q6PJG6	BRAT1	Q6PJG6 [741-754]	[R].GSPNTASAEATLPR.[W]	1xiTRAQ8plex [N-Term]; 1xPhospho [S2(100)]	Q6PJG6 1xPhospho [S742(100)]	1	S742				1	1	2	0	1755.86	69.8	102.6	56.7	68.3	57.6	146.9	145.4	152.8		105.933	82.375	0.777612
Q96T37	RBM15	Q96T37 [733-744]	[R].TTAPTEGKSPLK.[K]	iTRAQ8plex [T]; 1xPhospho [S9(100)]	Q96T37 1xPhospho [S741(100)]	1	S741				1	2	1	1	2222.26	310.3	78.1	11.6	25.4	27	115.6	11.1	220.9		133.167	44.9	0.337171
Q9UKJ3	GPATCH8	Q9UKJ3 [730-745]	[R].GPKPEPPGSGSPAPPR.[R]	1xPhospho [S11(100)]; 1xiTRAQ8plex [K3(100)]	Q9UKJ3 1xPhospho [S740(100)]	1	S740				1	1	24	0	2216.17	160.1	70.1	44.1	37	35.4	129.8	159.7	163.8		129.967	61.575	0.473775
Q9Y5B0	CTDP1	Q9Y5B0 [738-747]	[R].ENSPAAFPDR.[E]	1xiTRAQ8plex [N-Term]; 1xPhospho [S3(100)]	Q9Y5B0 1xPhospho [S740(100)]	1	S740				1	5	7	0	1487.68	140.2	97.7	42.6	29.7	55.4	147.5	123.9	163	CK2-A1	120.6	68.8	0.570481
Q96C19	EFHD2	Q96C19 [63-78]	[R].ADLNQGIGEPQSPSRR.[V]	1xiTRAQ8plex [N-Term]; 1xPhospho [S12(100)]	Q96C19 1xPhospho [S74(100)]	1	S74				1	1	4	1	2109.04	151.1	297.1	44	29.9	28.9	90.9	55.8	102.4	CDK1, CDK2	168	48.425	0.288244
Q8N292	GAPT	Q8N292 [71-81]	[R].HEISVETQDHK.[S]	1xiTRAQ8plex [K11(100)]; 1xPhospho [S4(100)]	Q8N292 1xPhospho [S74(100)]	1	S74				1	1	2	0	2011.01	352.1	150.2	74	54.1	47.9	41.9	70.9	8.8		191.067	54.475	0.28511
Q96C19	EFHD2	Q96C19 [62-78]	[R].RADLNQGIGEPQSPSRR.[V]	1xiTRAQ8plex [N-Term]; 1xPhospho [S13(100)]	Q96C19 1xPhospho [S74(100)]	1	S74				1	1	8	2	2265.14	168.4	196.5	94.6	72.1	58.7	67	50.3	92.3	CDK1, CDK2	138.4	73.1	0.528179
P27707	DCK	P27707 [58-76]	[R].WCNVQSTQDEFEELTMSQK.[N]	1xiTRAQ8plex [K19(100)]; 1xCarbamidomethyl [C2]; 1xPhospho [S17(100)]	P27707 1xPhospho [S74(100)]	1	S74				1	3	14	0	3048.39	65.8	116.7	159.6	180.8	178	36.8	37.1	25.3		73.2	138.8	1.89617
Q96FS4	SIPA1	Q96FS4 [72-87]	[R].AHSHEEASRPAATSTR.[L]	1xiTRAQ8plex [N-Term]; 1xPhospho [S3(100)]	Q96FS4 1xPhospho [S74(100)]	1	S74				1	3	8	0	2091.99	376.9	76.3	64.2	47	41.6	36.4	61.5	96.1		171.567	47.3	0.275695
P27707	DCK	P27707 [58-76]	[R].WCNVQSTQDEFEELTMSQK.[N]	1xCarbamidomethyl [C2]; 1xPhospho [S17(100)]; 1xOxidation [M16(100)]; 1xiTRAQ8plex [K19(100)]	P27707 1xPhospho [S74(100)]	1	S74				1	3	14	0	3064.39	74.4	124.4	148.4	130.5	198.4	60.4	32.9	30.6		77.2333	134.425	1.7405
Q5SSJ5	HP1BP3	Q5SSJ5 [57-97]	[K].LAEGEEEKPEPDISSEESVSTVEEQENETPPATSSEAEQPK.[G]	iTRAQ8plex [L]; 1xPhospho [S18(96.9)]; 1xDeamidated [Q/N]	Q5SSJ5 1xPhospho [S74(85.8)]	1	S74				1	4	7	0	5436.55	30.8	86.1	136.6	144.2	122.6	83.5	164.7	31.5		93.8667	121.725	1.29679
Q5SSJ5	HP1BP3	Q5SSJ5 [57-97]	[K].LAEGEEEKPEPDISSEESVSTVEEQENETPPATSSEAEQPK.[G]	iTRAQ8plex [L]; 1xPhospho [S18(95.8)]; 2xDeamidated [Q25(100); N27(100)]	Q5SSJ5 1xPhospho [S74(92.5)]	1	S74				1	4	6	0	5437.54	24.9	69.6	110.4	177.4	138.7	67.5	176.4	35.2		90.3	123.5	1.36766
Q9BXP5	SRRT	Q9BXP5 [71-78]	[R].HELSPPQK.[R]	1xiTRAQ8plex [K8(100)]; 1xPhospho [S4(100)]; 1xDeamidated [Q7(100)]	Q9BXP5 1xPhospho [S74(100)]	1	S74				1	2	4	0	1624.86	211.5	38.7	72.5	53	58.6	133.4	69.4	162.9		106.533	79.375	0.745072
P27707	DCK	P27707 [58-76]	[R].WCNVQSTQDEFEELTMSQK.[N]	1xCarbamidomethyl [C2]; 1xPhospho [S17(99.4)]; 1xDeamidated [Q/N]; 1xiTRAQ8plex [K19(100)]	P27707 1xPhospho [S74(99.4)]	1	S74				1	3	2	0	3049.38	124.9	135.5	94	68.7	206.7	53.2	90	26.9		116.8	105.65	0.904538
Q9BXP5	SRRT	Q9BXP5 [71-78]	[R].HELSPPQK.[R]	1xiTRAQ8plex [K8(100)]; 1xPhospho [S4(100)]	Q9BXP5 1xPhospho [S74(100)]	1	S74				1	2	32	0	1623.87	183.7	52.2	26	69.5	70.3	208.5	30	159.9		88.6333	93.575	1.05575
P28290	ITPRID2	P28290 [737-749]	[R].SQSLPTTLLSPVR.[V]	1xiTRAQ8plex [N-Term]; 1xPhospho [S3(100)]	P28290 1xPhospho [S739(100)]	1	S739				1	3	8	0	1782.97	47.3	24.8	127.8	254.1	229.6	37	45.5	33.9		39.2	162.125	4.13584
Q12789	GTF3C1	Q12789 [725-758]	[K].TSQPPVPQGEAEEDSQGKEGPSGSGDSQLSASSR.[S]	1xPhospho [S15(99.9)]; 1xiTRAQ8plex [K18(100)]	Q12789 1xPhospho [S739(99.9)]	1	S739				1	1	1	1	4074.9	31.4	87.7	139.2	127.9	125	85.1	184.8	18.9		101.3	119.3	1.17769
Q12789	GTF3C1	Q12789 [725-742]	[K].TSQPPVPQGEAEEDSQGK.[E]	1xPhospho [S15(100)]; 1xiTRAQ8plex [K18(100)]	Q12789 1xPhospho [S739(100)]	1	S739				1	1	12	0	2572.24	170.6	53.8	52.2	65.5	53.5	218.9	87.9	97.7		104.1	97.525	0.93684
Q9H2P0	ADNP	Q9H2P0 [731-757]	[R].KLDDDSDSPSFFEEKPEEPVVLALDPK.[G]	1xPhospho [S8(97.8)]; 3xiTRAQ8plex [K1(100); K15(100); K27(100)]	Q9H2P0 1xPhospho [S738(97.8)]	1	S738				1	1	1	1	4343.27	17.4	44.8	83.9	196.4	298.6	47.5	80.3	31		47.5	156.6	3.29684
Q8IYB3	SRRM1	Q8IYB3 [736-745]	[K].AASPSPQSVR.[R]	1xiTRAQ8plex [N-Term]; 1xPhospho [S3(100)]; 1xDeamidated [Q7(100)]	Q8IYB3 1xPhospho [S738(100)]	1	S738				1	3	3	0	1384.68	94.7	85.3	58.2	81	81.8	185.7	47.7	165.5		75.9	101.675	1.33959
Q8IYB3	SRRM1	Q8IYB3 [736-745]	[K].AASPSPQSVR.[R]	1xiTRAQ8plex [N-Term]; 1xPhospho [S3(100)]	Q8IYB3 1xPhospho [S738(100)]	1	S738				1	3	20	0	1383.69	122.5	60.3	36.2	65.8	81.5	224.2	25.8	183.7		69.5333	101.925	1.46584
Q9P2G1	ANKIB1	Q9P2G1 [731-743]	[R].GVAPADSPEAPRR.[S]	1xiTRAQ8plex [N-Term]; 1xPhospho [S7(100)]	Q9P2G1 1xPhospho [S737(100)]	1	S737				1	1	2	1	1706.85	90	89.3	93.2	136.4	157.9	105.6	39.4	88.3		72.9	123.275	1.69102
Q709C8	VPS13C	Q709C8 [733-744]	[K].TTNSSLEEIMDK.[A]	1xiTRAQ8plex [K12(100)]; 1xPhospho [S5(99.7)]	Q709C8 1xPhospho [S737(99.7)]	1	S737				1	1	2	0	2056.01	60	236.5	108.9	50.7	51.2	82.6	175.8	34.2		157.433	73.35	0.465911
Q9P2G1	ANKIB1	Q9P2G1 [731-742]	[R].GVAPADSPEAPR.[R]	1xiTRAQ8plex [N-Term]; 1xPhospho [S7(100)]	Q9P2G1 1xPhospho [S737(100)]	1	S737				1	1	2	0	1550.75	86	45.7	71.5	91.1	66.6	129.6	201.3	108.2		111	89.7	0.808108
Q96T58	SPEN	Q96T58 [733-746]	[R].RPQSPGASPSQAER.[L]	1xiTRAQ8plex [N-Term]; 1xPhospho [S4(100)]	Q96T58 1xPhospho [S736(100)]	1	S736				1	1	4	0	1851.9	85.7	64.5	95.6	95.7	117.2	205.3	48.2	87.6		66.1333	128.45	1.94229
A0FGR8	ESYT2	A0FGR8 [736-750]	[R].SSSSLLASPGHISVK.[E]	1xiTRAQ8plex [K15(100)]; 1xPhospho [S1(99.5)]	A0FGR8 1xPhospho [S736(99.5)]	1	S736				1	3	2	0	2158.17	114.9	104	111.2	133.3	75.9	103.3	29.6	127.9		82.8333	105.925	1.27877
O75064	DENND4B	O75064 [732-740]	[R].SAPSSPAPR.[R]	1xiTRAQ8plex [N-Term]; 1xPhospho [S5(100)]	O75064 1xPhospho [S736(100)]	1	S736				1	2	4	0	1253.62	178.6	130.4	116.1	76.8	124.5	76.1	13.4	84		107.467	98.375	0.9154
Q8IXK0	PHC2	Q8IXK0 [714-739]	[K].KQPTGTVPLSVTAALQLTHSQEDSSR.[C]	1xPhospho [S20(100)]; 1xiTRAQ8plex [K1(100)]	Q8IXK0 1xPhospho [S733(100)]	1	S733				1	3	2	1	3439.8	27.1	41.8	241.1	183.5	156	62.8	31.2	56.7		33.3667	160.85	4.82068
Q6ZSZ5	ARHGEF18	Q6ZSZ5 [721-736]	[R].RAETFAGYDCTNSPTK.[N]	1xCarbamidomethyl [C10]; 1xPhospho [S13(100)]; 1xiTRAQ8plex [K16(100)]	Q6ZSZ5 1xPhospho [S733(100)]	1	S733				1	3	4	1	2506.19	123.6	70.6	42	30.7	36.2	119.6	92.5	284.7		95.5667	57.125	0.59775
P46087	NOP2	P46087 [722-735]	[K].GTDTQTPAVLSPSK.[T]	1xiTRAQ8plex [K14(100)]; 1xPhospho [S11(100)]	P46087 1xPhospho [S732(100)]	1	S732				1	1	9	0	2090.1	97.1	33.3	40.1	32.1	41.1	110.6	53.6	392.1		61.3333	55.975	0.912636
Q66K74	MAP1S	Q66K74 [729-748]	[R].SASPHDVDLCLVSPCEFEHR.[K]	1xiTRAQ8plex [N-Term]; 2xCarbamidomethyl [C10; C15]; 1xPhospho [S3(99.7)]	Q66K74 1xPhospho [S731(99.7)]	1	S731				1	1	8	0	2739.22	58.1	52.6	176.1	203	119.2	80.7	44.3	65.9		51.6667	144.75	2.80161
Q99575	POP1	Q99575 [719-734]	[R].VQAYEEPSVASSPNGK.[E]	1xPhospho [S12(100)]; 1xiTRAQ8plex [K16(100)]	Q99575 1xPhospho [S730(100)]	1	S730				1	1	6	0	2351.17	79	159.6	66.4	41.1	64	86.5	161.2	142.2		133.267	64.5	0.483992
Q99575	POP1	Q99575 [719-739]	[R].VQAYEEPSVASSPNGKESDLR.[R]	1xiTRAQ8plex [K16(100)]; 1xPhospho [S12(100)]; 1xDeamidated [N14(100)]	Q99575 1xPhospho [S730(100)]	1	S730				1	1	2	1	2952.44	6	284.5	114.3	13.4	11.3	10.4	350.9	9.3		213.8	37.35	0.174696
Q99575	POP1	Q99575 [719-734]	[R].VQAYEEPSVASSPNGK.[E]	1xPhospho [S12(100)]; 1xDeamidated [N14(100)]; 1xiTRAQ8plex [K16(100)]	Q99575 1xPhospho [S730(100)]	1	S730				1	1	12	0	2352.16	66.8	116.4	42	54.5	56.9	97.6	209.2	156.6		130.8	62.75	0.47974
Q92609	TBC1D5	Q92609 [729-739]	[R].GSFSGQAQPLR.[T]	1xiTRAQ8plex [N-Term]; 1xPhospho [S2(100)]	Q92609 1xPhospho [S730(100)]	1	S730				1	1	2	0	1531.76	217.6	131.8	49.7	43.8	55.4	129.9	68.7	103.2		139.367	69.7	0.50012
Q99575	POP1	Q99575 [719-734]	[R].VQAYEEPSVASSPNGK.[E]	1xiTRAQ8plex [K16(100)]; 1xPhospho [S12(99.3)]; 2xDeamidated [Q2(100); N14(100)]	Q99575 1xPhospho [S730(99.3)]	1	S730				1	1	3	0	2353.14	92.6	129.2	86.1	65.8	108.2	101.9	115.2	101.1		112.333	90.5	0.805638
O43583	DENR	O43583 [68-93]	[K].LTVENSPKQEAGISEGQGTAGEEEEK.[K]	iTRAQ8plex [L]; 1xPhospho [S6(100)]	O43583 1xPhospho [S73(100)]	1	S73				1	2	6	1	3709.86	63.7	196.8	36.7	33.7	33	42.7	202.4	190.9		154.3	36.525	0.236714
P08670	VIM	P08670 [70-78]	[R].LRSSVPGVR.[L]	1xiTRAQ8plex [N-Term]; 1xPhospho [S4(99.7)]	P08670 1xPhospho [S73(99.7)]	1	S73				1	5	16	1	1354.75	334.1	90.7	70.9	93.6	36.3	103.1	26.4	44.9	AURB, PKACA	150.4	75.975	0.505153
Q96EU6	RRP36	Q96EU6 [67-75]	[K].QLVAGNSPK.[K]	1xPhospho [S7(100)]; 1xiTRAQ8plex [K9(100)]	Q96EU6 1xPhospho [S73(100)]	1	S73				1	1	2	0	1601.89	212.9	56.4	43.4	67.7	63.6	79.5	31.8	244.7		100.367	63.55	0.633178
Q8NFH5	NUP35	Q8NFH5 [66-83]	[R].SPLLAGGSPPQPVVPAHK.[D]	1xiTRAQ8plex [K18(100)]; 1xPhospho [S8(100)]	Q8NFH5 1xPhospho [S73(100)]	1	S73				1	5	2	0	2440.36	42.2	86.9	111.2	150.7	93	55.3	132.4	128.4		87.1667	102.55	1.17648
Q0VD83	APOBR	Q0VD83 [58-80]	[K].IVEEEAQEDLEGLRGSQNEGAGR.[L]	1xiTRAQ8plex [N-Term]; 1xPhospho [S16(100)]	Q0VD83 1xPhospho [S73(100)]	1	S73				1	1	8	1	2870.35	175.7	89.5	246.4	109.7	91.5	12.6	30.2	44.4		98.4667	115.05	1.16842
O43583	DENR	O43583 [68-75]	[K].LTVENSPK.[Q]	1xPhospho [S6(100)]; 1xiTRAQ8plex [K8(100)]	O43583 1xPhospho [S73(100)]	1	S73				1	2	5	0	1575.86	134.7	81.9	45.8	56.2	77	125.2	28.2	251		81.6	76.05	0.931985
P47712	PLA2G4A	P47712 [726-736]	[R].CSVSLSNVEAR.[R]	1xiTRAQ8plex [N-Term]; 1xCarbamidomethyl [C1]; 1xPhospho [S4(100)]	P47712 1xPhospho [S729(100)]	1	S729				1	1	4	0	1605.76	313.4	136.6	73	52.9	27.3	72.2	50	74.5		166.667	56.35	0.3381
P15056	BRAF	P15056 [727-735]	[R].SASEPSLNR.[A]	1xiTRAQ8plex [N-Term]; 1xPhospho [S3(100)]	P15056 1xPhospho [S729(100)]	1	S729				1	2	10	0	1344.65	225.6	73.1	57.9	33.4	53.3	182.8	39	134.9		112.567	81.85	0.727125
P46019	PHKA2	P46019 [729-742]	[K].SLNLVDSPQPLLEK.[V]	1xPhospho [S1(100)]; 1xiTRAQ8plex [K14(100)]	P46019 1xPhospho [S729(100)]	1	S729				1	1	2	0	2241.24	146.5	96.5	154.8	138.4	122.4	48.7	82.4	10.3		108.467	116.075	1.07014
P25205	MCM3	P25205 [725-732]	[K].TADSQETK.[E]	1xiTRAQ8plex [K8(100)]; 1xPhospho [S4(100)]	P25205 1xPhospho [S728(100)]	1	S728				1	3	4	0	1567.78	4.9	425.8	233.6	41.4	44	18.5	19.4	12.4		150.033	84.375	0.562375
P40763	STAT3	P40763 [710-729]	[K].FICVTPTTCSNTIDLPMSPR.[T]	1xiTRAQ8plex [N-Term]; 2xCarbamidomethyl [C3; C9]; 1xPhospho [S18(100)]; 1xOxidation [M17(100)]	P40763 1xPhospho [S727(100)]	1	S727				1	2	2	0	2710.26	44.4	76.9	222.5	169.1	166.5	24.7	41.8	54.1	JNK1, P38-ALPHA, PKCD, PKCE, RSK2	54.3667	145.7	2.67995
Q12888	TP53BP1	Q12888 [1201-1238]	[R].GSGEKPVSAPGDDTESLHSQGEEEFDMPQPPHGHVLHR.[H]	1xiTRAQ8plex [K5(100)]; 2xPhospho [S16(98.7); S19(98.7)]	Q12888 2xPhospho [S1216(98.7); S1219(98.7)]	2	S1216	S1219			1	2	2	0	4859.2	33.2	140.2	142.6	271.3	110.7	32.3	54.6	15	ATM	76	139.225	1.83191
Q12888	TP53BP1	Q12888 [1201-1238]	[R].GSGEKPVSAPGDDTESLHSQGEEEFDMPQPPHGHVLHR.[H]	1xiTRAQ8plex [G/K]; 2xPhospho [S19(99.4); T/S]; 1xDeamidated [Q20(100)]	Q12888 2xPhospho [S1219(99.4); T/S]	2	S1219	T/S			1	2	2	0	4860.19	60.9	188	93.2	248.3	83.7	57	56.2	12.7	ATM	101.7	120.55	1.18535
Q96T58	SPEN	Q96T58 [725-732]	[R].SQSPVHLR.[R]	1xiTRAQ8plex [N-Term]; 1xPhospho [S3(100)]	Q96T58 1xPhospho [S727(100)]	1	S727				1	1	4	0	1307.68	157.7	49.8	72.2	107	62.5	192.5	51.2	107.1		86.2333	108.55	1.25879
Q9UHB6	LIMA1	Q9UHB6 [726-738]	[K].SQDVELWEGEVVK.[E]	1xiTRAQ8plex [K13(100)]; 1xPhospho [S1(100)]	Q9UHB6 1xPhospho [S726(100)]	1	S726				1	3	3	0	2206.13	16.7	32.8	119	113.7	214.8	51.1	36.8	215		28.7667	124.65	4.33314
Q7LBC6	KDM3B	Q7LBC6 [725-763]	[R].SSSPTSSLTQPIEMPTLSSSPTEERPTVGPGQQDNPLLK.[T]	1xiTRAQ8plex [S/K]; 1xPhospho [S1]; 1xOxidation [M14]	Q7LBC6 1xPhospho [S725]	1	S725				1	1	1	0	4798.4	29.7	83.1	131.8	217.9	118.3	80.6	79.5	59.1		64.1	137.15	2.13963
Q9H869	YY1AP1	Q9H869 [721-732]	[K].VEHSPGPPPVDK.[Q]	1xPhospho [S4(100)]; 1xiTRAQ8plex [K12(100)]	Q9H869 1xPhospho [S724(100)]	1	S724				1	1	2	0	1947.02	220.8	87.9	43.2	51.3	63.7	150.6	36.2	146.4		114.967	77.2	0.671499
Q14161	GIT2	Q14161 [717-744]	[K].TLPGDPGSPTDVQLVTQQVIQCAYDIAK.[A]	1xCarbamidomethyl [C22]; 1xPhospho [S8(99.2)]; 1xiTRAQ8plex [K28(100)]	Q14161 1xPhospho [S724(99.2)]	1	S724				1	3	2	0	3702.89	27.1	181.1	130.4	95.4	151.8	73.9	124.8	15.6		111	112.875	1.01689
Q6P2E9	EDC4	Q6P2E9 [696-726]	[K].GPGQVPTATSALSLELQEVEPLGLPQASPSR.[T]	1xiTRAQ8plex [N-Term]; 1xPhospho [S28(99.2)]	Q6P2E9 1xPhospho [S723(99.2)]	1	S723				1	1	13	0	3513.81	37.5	70.1	131.1	226.4	121	60.9	102.9	50		70.1667	134.85	1.92185
P98175	RBM10	P98175 [716-726]	[K].LASDDRPSPPR.[G]	1xiTRAQ8plex [N-Term]; 1xPhospho [S8(100)]	P98175 1xPhospho [S723(100)]	1	S723				1	2	59	0	1594.79	140.4	44.4	50.5	89.4	55.9	242	46.2	131.1		77	109.45	1.42143
Q8N122	RPTOR	Q8N122 [719-727]	[R].SVSSYGNIR.[A]	1xiTRAQ8plex [N-Term]; 1xPhospho [S4(99.6)]	Q8N122 1xPhospho [S722(99.6)]	1	S722				1	1	2	0	1366.67	95.3	45.6	65.2	78.9	105.9	155.9	36.3	216.7	P90RSK	59.0667	101.475	1.71797
A8MXP9	MATR3	A8MXP9 [718-742]	[R].RFPGSMEGFVTLDEVGDEEDSELQK.[L]	1xPhospho [S5(100)]; 1xOxidation [M6(100)]; 1xiTRAQ8plex [K25(100)]	A8MXP9 1xPhospho [S722(100)]	1	S722				1	2	1	1	3518.65	34.9	187.6	193.4	158.4	161.9	23.8	20.1	19.8		80.8667	134.375	1.66169
Q71RC2	LARP4	Q71RC2 [715-724]	[K].EQYVPPRSPK.[-]	1xPhospho [S8(100)]; 1xiTRAQ8plex [K10(100)]	Q71RC2 1xPhospho [S722(100)]	1	S722				1	2	1	1	1889.01	158.6	19.5	36.5	26.7	44.9	82.8	35	396		71.0333	47.725	0.671868
Q96ST2	IWS1	Q96ST2 [718-727]	[R].MNSTGGQTPR.[R]	1xiTRAQ8plex [N-Term]; 1xPhospho [S3(100)]; 1xOxidation [M1(100)]	Q96ST2 1xPhospho [S720(100)]	1	S720				1	2	6	0	1448.65	129.3	102.3	172.7	125.4	131.2	57.1	25.5	56.6		85.7	121.6	1.4189
Q15149	PLEC	Q15149 [714-724]	[R].SDEGQLSPATR.[G]	1xiTRAQ8plex [N-Term]; 1xPhospho [S7(100)]	Q15149 1xPhospho [S720(100)]	1	S720				1	2	2	0	1544.73	320.4	90.1	72.5	56.8	51.4	98.2	15	95.6		141.833	69.725	0.491598
Q86YV0	RASAL3	Q86YV0 [69-76]	[R].RVLSAPPK.[E]	1xiTRAQ8plex [K8(100)]; 1xPhospho [S4(100)]	Q86YV0 1xPhospho [S72(100)]	1	S72				1	1	6	1	1555.92	217.9	128.2	45.1	23.6	63.6	66	85.8	169.9		143.967	49.575	0.344351
O60493	SNX3	O60493 [70-78]	[R].RYSDFEWLR.[S]	1xiTRAQ8plex [N-Term]; 1xPhospho [S3(100)]	O60493 1xPhospho [S72(100)]	1	S72				1	1	2	1	1655.79	22.2	147.3	204.4	123.5	226.9	32.9	18	24.8		62.5	146.925	2.3508
P24821	TNC	P24821 [58-75]	[K].LPVGSQCSVDLESASGEK.[D]	1xiTRAQ8plex [K18(100)]; 1xCarbamidomethyl [C7]; 1xPhospho [S15(100)]	P24821 1xPhospho [S72(100)]	1	S72				1	5	2	0	2551.26	132.3	170.6	199	38.7	74.7	44.5	75.3	64.9		126.067	89.225	0.70776
Q86YV0	RASAL3	Q86YV0 [70-76]	[R].VLSAPPK.[E]	1xiTRAQ8plex [K7(100)]; 1xPhospho [S3(100)]	Q86YV0 1xPhospho [S72(100)]	1	S72				1	1	4	0	1399.82	144.6	73	32.7	53.4	212.5	66.3	91.4	126.2		103	91.225	0.88568
P51149	RAB7A	P51149 [70-79]	[R].FQSLGVAFYR.[G]	1xiTRAQ8plex [N-Term]; 1xPhospho [S3(100)]	P51149 1xPhospho [S72(100)]	1	S72				1	4	6	0	1571.79	108.4	254.8	235.3	104	64.7	14.3	6.5	12.1		123.233	104.575	0.848593
Q8WUM0	NUP133	Q8WUM0 [67-82]	[R].MFPHHSITESVNYDVK.[T]	1xPhospho [S6(100)]; 1xOxidation [M1(100)]; 1xiTRAQ8plex [K16(100)]	Q8WUM0 1xPhospho [S72(100)]	1	S72				1	1	2	0	2608.27	67.2	185.4	178.7	112.3	96.5	46.4	83.4	30.1		112	108.475	0.968527
P40818	USP8	P40818 [716-731]	[R].SYSSPDITQAIQEEEK.[R]	1xiTRAQ8plex [K16(100)]; 1xPhospho [S3(99.7)]	P40818 1xPhospho [S718(99.7)]	1	S718				1	1	4	0	2513.23	28	103.3	173.3	146.3	180.2	64.6	39.7	64.6		57	141.1	2.47544
P40818	USP8	P40818 [715-731]	[K].RSYSSPDITQAIQEEEK.[R]	1xPhospho [S4(99.7)]; 1xiTRAQ8plex [K17(100)]	P40818 1xPhospho [S718(99.7)]	1	S718				1	1	10	1	2669.33	100.5	119.4	83.1	59.5	50.9	96.4	68.8	221.4		96.2333	72.475	0.753117
Q8IXT5	RBM12B	Q8IXT5 [709-724]	[R].HSPEEDFRQSPQEHFR.[R]	1xiTRAQ8plex [N-Term]; 1xPhospho [S10(100)]	Q8IXT5 1xPhospho [S718(100)]	1	S718				1	1	6	1	2410.09	29.1	23	56.6	51.8	53	88	425	73.4		159.033	62.35	0.392056
P29374	ARID4A	P29374 [709-723]	[K].NLINEELSLKDELEK.[N]	iTRAQ8plex [N]; 1xPhospho [S8(100)]	P29374 1xPhospho [S716(100)]	1	S716				1	2	2	1	2779.53	29.8	17.9	52.1	256.8	317.7	73.8	17.1	34.9		21.6	175.1	8.10648
O14497	ARID1A	O14497 [711-750]	[R].SGPLSPAAVPGNQMPPRPPSGQSDSIMHPSMNQSSIAQDR.[G]	1xiTRAQ8plex [N-Term]; 1xPhospho [S5]; 1xDeamidated [Q/N]; 3xOxidation [M14; M27; M31]	O14497 1xPhospho [S715]	1	S715				1	4	3	0	4560.09	31.3	87.7	139.1	204.5	124.9	85.1	83.9	43.5		67.6333	138.4	2.04633
P51812	RPS6KA3	P51812 [713-723]	[R].NQSPVLEPVGR.[S]	1xiTRAQ8plex [N-Term]; 1xPhospho [S3(100)]	P51812 1xPhospho [S715(100)]	1	S715				1	1	2	0	1579.81	80.1	50.7	69.6	49.5	65.2	127.9	162.5	194.5		97.7667	78.05	0.798329
P26358	DNMT1	P26358 [698-716]	[K].EADDDEEVDDNIPEMPSPK.[K]	1xiTRAQ8plex [K19(100)]; 1xPhospho [S17(100)]; 1xOxidation [M15(100)]	P26358 1xPhospho [S714(100)]	1	S714				1	1	2	0	2849.25	66.8	138.2	82.3	77.4	55.8	86.6	198.9	94	MTOR	134.633	75.525	0.560968
P26358	DNMT1	P26358 [698-716]	[K].EADDDEEVDDNIPEMPSPK.[K]	1xiTRAQ8plex [K19(100)]; 1xPhospho [S17(100)]	P26358 1xPhospho [S714(100)]	1	S714				1	1	3	0	2833.26	50.3	125	137.9	134.4	137.8	47.3	80	87.2	MTOR	85.1	114.35	1.34371
O43719	HTATSF1	O43719 [706-716]	[K].LFDEEEDSSEK.[L]	1xPhospho [S9(99.8)]; 1xiTRAQ8plex [K11(100)]	O43719 1xPhospho [S714(99.8)]	1	S714				1	1	7	0	2015.93	102.6	34.3	32.2	77.4	86.9	300.2	45	121.5		60.6333	124.175	2.04797
Q8IYB3	SRRM1	Q8IYB3 [711-722]	[R].RQSPSPSTRPIR.[R]	1xiTRAQ8plex [N-Term]; 1xPhospho [S3(100)]	Q8IYB3 1xPhospho [S713(100)]	1	S713				1	3	8	1	1765.94	57.1	93.8	110.7	86.7	117.6	168.2	58.9	106.9		69.9333	120.8	1.72736
Q12873	CHD3	Q12873 [704-721]	[K].ELQGDGPPSSPTNDPTVK.[Y]	1xPhospho [S10(100)]; 1xiTRAQ8plex [K18(100)]	Q12873 1xPhospho [S713(100)]	1	S713				1	1	6	0	2527.25	47	97.5	94.8	47.8	48.6	127.2	275.8	61.2		140.1	79.6	0.568166
P25205	MCM3	P25205 [701-724]	[K].DGDSYDPYDFSDTEEEMPQVHTPK.[T]	1xPhospho [S11(100)]; 1xiTRAQ8plex [K24(100)]	P25205 1xPhospho [S711(100)]	1	S711				1	3	16	0	3490.51	25.6	95.3	161.5	213.8	123.8	71.1	70.3	38.6	CDK2	63.7333	142.55	2.23666
P25205	MCM3	P25205 [701-724]	[K].DGDSYDPYDFSDTEEEMPQVHTPK.[T]	1xiTRAQ8plex [K24(100)]; 1xPhospho [S11(99)]; 1xOxidation [M17(100)]	P25205 1xPhospho [S711(99)]	1	S711				1	3	16	0	3506.51	26.5	103.6	169.3	198.6	136.3	51.9	74	39.8	CDK2	68.0333	139.025	2.04348
Q9UPN7	PPP6R1	Q9UPN7 [693-728]	[R].GGATPLSYPSPGPQPPGPSWTATFDPVPTDAPTSPR.[V]	1xiTRAQ8plex [N-Term]; 1xPhospho [S19(90.7)]	Q9UPN7 1xPhospho [S711(90.7)]	1	S711				1	1	2	0	3987.91	25.5	65.7	122.9	224.8	159.1	69.7	117.7	14.7		69.6333	144.125	2.06977
Q8IXT5	RBM12B	Q8IXT5 [701-716]	[R].RPPEEDFRHSPEEDFR.[Q]	1xiTRAQ8plex [N-Term]; 1xPhospho [S10(100)]	Q8IXT5 1xPhospho [S710(100)]	1	S710				1	1	5	1	2427.1	91.3	153.9	109	63	59.2	93.4	158.6	71.5		134.6	81.15	0.602897
Q9BZL6	PRKD2	Q9BZL6 [710-730]	[R].SVVGTPAYLAPEVLLNQGYNR.[S]	1xiTRAQ8plex [N-Term]; 1xPhospho [S1(100)]	Q9BZL6 1xPhospho [S710(100)]	1	S710				1	2	11	0	2645.36	23.2	59.8	102.9	181.9	306.4	38.4	64.9	22.5	PKCA, PKCD, PKCE, PKD1	49.3	157.4	3.1927
Q9UKV3	ACIN1	Q9UKV3 [708-717]	[R].RLSQPESAEK.[H]	1xPhospho [S3(100)]; 1xiTRAQ8plex [K10(100)]	Q9UKV3 1xPhospho [S710(100)]	1	S710				1	3	11	1	1832.97	405.5	89	31.9	54.3	39.4	108.3	15.2	56.5		169.9	58.475	0.344173
P98175	RBM10	P98175 [707-715]	[R].QHTSMDLPK.[L]	1xPhospho [S4(100)]; 1xOxidation [M5(100)]; 1xiTRAQ8plex [K9(100)]	P98175 1xPhospho [S710(100)]	1	S710				1	2	2	0	1760.89	77.4	83.2	91.4	69.3	82.1	61.4	24.3	310.9		61.6333	76.05	1.23391
I3L1I5	ARHGEF18	I3L1I5 [62-76]	[R].DSLFSSLAGSQDLSR.[R]	1xiTRAQ8plex [N-Term]; 1xPhospho [S10(100)]	I3L1I5 1xPhospho [S71(100)]	1	S71				1	1	8	0	1966.94	66.2	31.5	161.2	190.1	244.3	46.7	20.1	39.9		39.2667	160.575	4.08935
Q9NR30	DDX21	Q9NR30 [61-73]	[K].KAEPSEVDMNSPK.[S]	iTRAQ8plex [K]; 1xPhospho [S11(100)]	Q9NR30 1xPhospho [S71(100)]	1	S71				1	1	4	1	2424.26	64.9	55.6	35.8	37.7	39.1	47.3	261.1	258.5		127.2	39.975	0.314269
P78549	NTHL1	P78549 [66-83]	[R].VAYEGSDSEKGEGAEPLK.[V]	iTRAQ8plex [V]; 1xPhospho [S6(99.3)]	P78549 1xPhospho [S71(99.3)]	1	S71				1	3	2	1	2858.46	129.1	52.1	14.6	16	44.3	180.6	216	147.4		132.4	63.875	0.48244
Q02543	RPL18A	Q02543 [57-74]	[K].SSGEIVYCGQVFEKSPLR.[V]	1xiTRAQ8plex [K14(100)]; 1xCarbamidomethyl [C8]; 1xPhospho [S15(100)]	Q02543 1xPhospho [S71(100)]	1	S71				1	5	4	1	2744.39	23.1	191.9	201.9	66.5	19.4	6.8	278.3	12.1		164.433	73.65	0.447902
Q7Z5L9	IRF2BP2	Q7Z5L9 [71-89]	[R].SPPGAAASAAAKPPPLSAK.[D]	1xPhospho [S1(100)]; iTRAQ8plex [K]	Q7Z5L9 1xPhospho [S71(100)]	1	S71				1	1	10	0	2681.52	30.6	42.5	50.3	89.8	134.2	51.2	98.4	303		57.1667	81.375	1.42347
Q9NR30	DDX21	Q9NR30 [61-73]	[K].KAEPSEVDMNSPK.[S]	1xPhospho [S11(100)]; 1xOxidation [M9(100)]; iTRAQ8plex [K]	Q9NR30 1xPhospho [S71(100)]	1	S71				1	1	3	1	2440.26	146.6	47.3	81.3	57.7	40.2	42	45.8	339		79.9	55.3	0.692115
Q02543	RPL18A	Q02543 [57-74]	[K].SSGEIVYCGQVFEKSPLR.[V]	1xCarbamidomethyl [C8]; 1xPhospho [S15(100)]; 1xDeamidated [Q10(100)]; 1xiTRAQ8plex [K14(100)]	Q02543 1xPhospho [S71(100)]	1	S71				1	5	2	1	2745.38	23.4	146.6	211.1	121.6	35.8	11.5	230.8	19.3		133.6	95	0.711078
Q14671	PUM1	Q14671 [707-718]	[R].RDSLTGSSDLYK.[R]	1xPhospho [S3(100)]; 1xiTRAQ8plex [Y/K/R]	Q14671 1xPhospho [S709(100)]	1	S709				1	5	4	1	2030.04	196.9	91.3	69.9	39.8	62.8	113.7	59.5	165.9		115.9	71.55	0.617343
Q9H2P0	ADNP	Q9H2P0 [706-716]	[R].LNQSPSLAPVK.[R]	1xPhospho [S4(100)]; 1xiTRAQ8plex [K11(100)]	Q9H2P0 1xPhospho [S709(100)]	1	S709				1	1	2	0	1842.03	157	95.2	71.3	52.1	78.4	117.1	68.3	160.7		106.833	79.725	0.746256
Q96D71	REPS1	Q96D71 [707-723]	[R].LKSEDELRPEVDEHTQK.[T]	1xPhospho [S3(100)]; iTRAQ8plex [K]	Q96D71 1xPhospho [S709(100)]	1	S709				1	4	3	1	3045.6	160.6	85.3	39.4	28.8	33.2	124	37.8	290.9		94.5667	56.35	0.595876
Q5VUA4	ZNF318	Q5VUA4 [708-714]	[K].NSPPFLK.[S]	1xPhospho [S2(100)]; 1xiTRAQ8plex [K7(100)]	Q5VUA4 1xPhospho [S709(100)]	1	S709				1	1	2	0	1490.82	131.8	54.1	110.8	88.6	63.8	100.5	79.1	171.4		88.3333	90.925	1.02934
P11171	EPB41	P11171 [707-715]	[K].RLSTHSPFR.[T]	1xiTRAQ8plex [N-Term]; 1xPhospho [S3(100)]	P11171 1xPhospho [S709(100)]	1	S709				1	3	3	1	1484.77	206.2	70	65.5	61.4	130.4	191.3	41.8	33.5		106	112.15	1.05802
Q96F46	IL17RA	Q96F46 [694-713]	[R].LALAGEGEACPLLGSPGAGR.[N]	1xiTRAQ8plex [N-Term]; 1xCarbamidomethyl [C10]; 1xPhospho [S15(100)]	Q96F46 1xPhospho [S708(100)]	1	S708				1	1	4	0	2280.14	29.9	39.5	214.4	273	95.7	41.9	70.8	34.8		46.7333	156.25	3.34344
O95425	SVIL	O95425 [707-715]	[K].SFDEQNVPK.[R]	1xiTRAQ8plex [K9(100)]; 1xPhospho [S1(100)]	O95425 1xPhospho [S707(100)]	1	S707				1	1	5	0	1751.88	171.3	68.4	34.8	34	69.1	265.2	26.8	130.3		88.8333	100.775	1.13443
P16070	CD44	P16070 [706-715]	[K].SQEMVHLVNK.[E]	1xiTRAQ8plex [K10(100)]; 1xPhospho [S1(100)]; 1xDeamidated [N9(100)]	P16070 1xPhospho [S706(100)]	1	S706				1	4	3	0	1873.97	125.7	29	73.9	54.1	100.6	229.2	40.5	147.1	CAMK2-ALPHA	65.0667	114.45	1.75897
O94885	SASH1	O94885 [685-709]	[R].AVLLTAVELLQEYDSNSDQSGSQEK.[L]	1xiTRAQ8plex [K25(100)]; 1xPhospho [S22(99.5)]; 1xDeamidated [Q/N]	O94885 1xPhospho [S706(99.5)]	1	S706				1	2	2	0	3413.68	29.4	75.7	141.7	103.6	91.7	80.3	135.7	142		80.2667	104.325	1.29973
P16070	CD44	P16070 [706-715]	[K].SQEMVHLVNK.[E]	1xiTRAQ8plex [K10(100)]; 1xPhospho [S1(100)]; 1xOxidation [M4(100)]	P16070 1xPhospho [S706(100)]	1	S706				1	4	27	0	1888.98	144.5	51	33.4	35.3	97.1	240.1	33.8	164.8	CAMK2-ALPHA	76.4333	101.475	1.32763
P16070	CD44	P16070 [706-715]	[K].SQEMVHLVNK.[E]	1xPhospho [S1(100)]; 1xiTRAQ8plex [K10(100)]	P16070 1xPhospho [S706(100)]	1	S706				1	4	24	0	1872.99	139.9	45.5	22.7	22.7	103	255.6	48	162.5	CAMK2-ALPHA	77.8	101	1.2982
O75151	PHF2	O75151 [702-710]	[K].RDLSFLLDK.[K]	1xPhospho [S4(100)]; 1xiTRAQ8plex [K9(100)]	O75151 1xPhospho [S705(100)]	1	S705				1	1	1	1	1795	137.7	37.7	70.5	51.6	228.1	75.9	67.5	131.2		80.9667	106.525	1.31566
O94913	PCF11	O94913 [701-714]	[R].EEQRSPFNDRFPLK.[R]	1xiTRAQ8plex [K14(100)]; 1xPhospho [S5(100)]	O94913 1xPhospho [S705(100)]	1	S705				1	3	2	2	2451.26	173.2	47.2	127.9	75.3	49.1	78.3	44.8	204.2		88.4	82.65	0.934955
P19634	SLC9A1	P19634 [701-711]	[R].IGSDPLAYEPK.[E]	1xiTRAQ8plex [K11(100)]; 1xPhospho [S3(100)]	P19634 1xPhospho [S703(100)]	1	S703				1	1	2	0	1877.99	112.7	189.2	110.7	81	71.6	62.7	106	66	AKT1, P90RSK	135.967	81.5	0.599412
Q9UHB7	AFF4	Q9UHB7 [700-717]	[K].ELLSPLSEPDDRYPLIVK.[I]	1xiTRAQ8plex [K18(100)]; 1xPhospho [S4(100)]	Q9UHB7 1xPhospho [S703(100)]	1	S703				1	1	2	1	2772.5	72	21.5	157.8	255.7	176.2	26.3	29.6	60.9		41.0333	154	3.75305
P49756	RBM25	P49756 [688-708]	[K].KLPVDSVFNKFEDEDSDDVPR.[K]	iTRAQ8plex [K]; 1xPhospho [S16(100)]	P49756 1xPhospho [S703(100)]	1	S703				1	1	2	2	3443.75	21.5	25.1	131.8	326.3	124.2	18.1	128	24.9		58.2	150.1	2.57904
O43719	HTATSF1	O43719 [696-705]	[K].LFEDDDSNEK.[L]	1xPhospho [S7(100)]; 1xiTRAQ8plex [K10(100)]	O43719 1xPhospho [S702(100)]	1	S702				1	1	10	0	1899.88	158.7	40.2	12.2	52.9	44.8	312.3	24.2	154.7		74.3667	105.55	1.41932
Q96T37	RBM15	Q96T37 [694-703]	[R].LLLERPSPIR.[D]	1xiTRAQ8plex [N-Term]; 1xPhospho [S7(100)]	Q96T37 1xPhospho [S700(100)]	1	S700				1	2	5	0	1577.91	35.9	25.9	142.9	295.2	111.3	64.2	63.8	60.8		41.8667	153.4	3.66401
Q96T37	RBM15	Q96T37 [694-705]	[R].LLLERPSPIRDR.[R]	1xiTRAQ8plex [N-Term]; 1xPhospho [S7(100)]	Q96T37 1xPhospho [S700(100)]	1	S700				1	2	7	1	1849.04	81.8	74.6	149.6	104.9	78.3	113.5	92.4	104.9		82.9333	111.575	1.34536
O75376	NCOR1	O75376 [67-85]	[R].RRPSLLSEFHPGSDRPQER.[R]	1xiTRAQ8plex [N-Term]; 1xPhospho [S4(100)]	O75376 1xPhospho [S70(100)]	1	S70				1	5	2	1	2648.34	95.5	65.3	122.2	106.4	112.9	148.4	55.7	93.7	PKACA, PKCA	72.1667	122.475	1.69711
P06748	NPM1	P06748 [55-73]	[K].DELHIVEAEAMNYEGSPIK.[V]	1xPhospho [S16(100)]; 1xOxidation [M11(100)]; 1xiTRAQ8plex [K19(100)]	P06748 1xPhospho [S70(100)]	1	S70				1	1	84	0	2849.39	30.8	78.1	137.7	140.1	175.5	84.3	98.4	55	CDK1, CDK2	69.1	134.4	1.94501
Q8TC07	TBC1D15	Q8TC07 [68-81]	[R].KDSSSVVEWTQAPK.[E]	iTRAQ8plex [K]; 1xPhospho [S3(99.6)]	Q8TC07 1xPhospho [S70(99.6)]	1	S70				1	2	2	1	2554.37	115.4	233.9	92.6	28.2	69.9	73.2	86.8	99.9		145.367	65.975	0.453852
P06748	NPM1	P06748 [55-73]	[K].DELHIVEAEAMNYEGSPIK.[V]	1xiTRAQ8plex [K19(100)]; 1xPhospho [S16(100)]	P06748 1xPhospho [S70(100)]	1	S70				1	1	127	0	2833.39	26.9	74.9	122	150.5	201.9	65.3	93.2	65.2	CDK1	65	134.925	2.07577
P06748	NPM1	P06748 [55-73]	[K].DELHIVEAEAMNYEGSPIK.[V]	1xPhospho [S16(100)]; 1xOxidation [M11(100)]; 1xDeamidated [N12(100)]; 1xiTRAQ8plex [K19(100)]	P06748 1xPhospho [S70(100)]	1	S70				1	1	2	0	2850.37	27.2	63.5	80.8	132.2	183	101	136.6	75.7	CDK1, CDK2	75.7667	124.25	1.6399
P06748	NPM1	P06748 [46-80]	[R].TVSLGAGAKDELHIVEAEAMNYEGSPIKVTLATLK.[M]	1xPhospho [S25(92.1)]; 1xOxidation [M20(100)]; 3xiTRAQ8plex [K9(99.8); K28(99.6); K35(100)]	P06748 1xPhospho [S70(92.1)]	1	S70				1	1	2	2	4968.71	26.3	125.1	126.6	92.6	81.9	71.7	260.6	15.1		137.333	93.2	0.678641
P06748	NPM1	P06748 [55-80]	[K].DELHIVEAEAMNYEGSPIKVTLATLK.[M]	iTRAQ8plex [D]; 1xPhospho [S16(100)]	P06748 1xPhospho [S70(100)]	1	S70				1	1	22	1	3864.06	7.4	107.2	263.8	33.1	21.9	19.2	340.7	6.8	CDK1, CDK2	151.767	84.5	0.556776
P06748	NPM1	P06748 [55-80]	[K].DELHIVEAEAMNYEGSPIKVTLATLK.[M]	iTRAQ8plex [D]; 1xPhospho [S16(99.4)]; 1xDeamidated [N12(100)]	P06748 1xPhospho [S70(99.4)]	1	S70				1	1	2	1	3865.05	6	109.4	279.8	21.1	18.7	16.3	345.3	3.4	CDK1, CDK2	153.567	83.975	0.546831
P06748	NPM1	P06748 [46-73]	[R].TVSLGAGAKDELHIVEAEAMNYEGSPIK.[V]	1xPhospho [S25(100)]; 1xOxidation [M20(100)]; iTRAQ8plex [K]	P06748 1xPhospho [S70(100)]	1	S70				1	1	23	1	3938.04	25.2	189.9	157.4	74.4	98.2	35.6	144.9	74.3	CDK1, CDK2	120	91.4	0.761667
P06748	NPM1	P06748 [46-73]	[R].TVSLGAGAKDELHIVEAEAMNYEGSPIK.[V]	iTRAQ8plex [T]; 1xPhospho [S25(100)]	P06748 1xPhospho [S70(100)]	1	S70				1	1	13	1	3922.04	30.2	140.5	131.8	91	113.4	44.6	161.4	87.2	CDK1, CDK2	110.7	95.2	0.859982
P10809	HSPD1	P10809 [61-72]	[R].TVIIEQSWGSPK.[V]	1xPhospho [S10(100)]; 1xiTRAQ8plex [K12(100)]	P10809 1xPhospho [S70(100)]	1	S70				1	6	14	0	2033.09	20.4	59	149	155.4	115.5	46.9	213.2	40.6		97.5333	116.7	1.19651
P06748	NPM1	P06748 [55-80]	[K].DELHIVEAEAMNYEGSPIKVTLATLK.[M]	1xPhospho [S16(100)]; 1xOxidation [M11(100)]; iTRAQ8plex [Y]	P06748 1xPhospho [S70(100)]	1	S70				1	1	17	1	3880.06	20.1	75.2	229	70.8	70.9	54.8	267.6	11.5	CDK1, CDK2	120.967	106.375	0.879374
H0YGG4	EIF2B1	H0YGG4 [5-20]	[R].LGSPGAPQQEDAMDDK.[E]	1xPhospho [S3(100)]; 1xiTRAQ8plex [K16(100)]	H0YGG4 1xPhospho [S7(100)]	1	S7				1	1	1	0	2347.11	67.2	242.4	41	31	50.1	100.3	120.9	147.1		143.5	55.6	0.387456
Q13206	DDX10	Q13206 [4-18]	[K].TANSPGSGARPDPVR.[S]	1xiTRAQ8plex [N-Term]; 1xPhospho [S4(100)]	Q13206 1xPhospho [S7(100)]	1	S7				1	2	3	0	1865.92	94.8	70.4	71.6	80.4	74.5	133.3	56.3	218.6		73.8333	89.95	1.21828
Q01105	SET	Q01105 [5-13]	[K].RQSPLPPQK.[K]	1xiTRAQ8plex [K9(100)]; 1xPhospho [S3(100)]	Q01105 1xPhospho [S7(100)]	1	S7				1	2	71	1	1738.98	285.4	82.6	41.2	33.2	48.2	241.7	25.9	41.9		131.3	91.075	0.693641
P08670	VIM	P08670 [5-12]	[R].SVSSSSYR.[R]	1xiTRAQ8plex [N-Term]; 1xPhospho [S3(99.8)]	P08670 1xPhospho [S7(99.8)]	1	S7				1	5	4	0	1256.58	197.4	76.7	100.9	113.3	162	49.2	67.2	33.5		113.767	106.35	0.934808
Q9UK61	TASOR	Q9UK61 [694-705]	[K].SVGGDSDTEDMR.[S]	1xiTRAQ8plex [N-Term]; 1xPhospho [S6(100)]	Q9UK61 1xPhospho [S699(100)]	1	S699				1	2	2	0	1652.68	84.4	27.6	47.3	93.8	66.2	295.2	39.9	145.6		50.6333	125.625	2.48107
Q9UK61	TASOR	Q9UK61 [694-705]	[K].SVGGDSDTEDMR.[S]	1xiTRAQ8plex [N-Term]; 1xPhospho [S6(99.4)]; 1xOxidation [M11(100)]	Q9UK61 1xPhospho [S699(99.4)]	1	S699				1	2	2	0	1668.67	170	55.5	18.9	71.2	42.8	237.7	42.5	161.4		89.3333	92.65	1.03713
Q14978	NOLC1	Q14978 [684-699]	[R].GGSISVQVNSIKFDSE.[-]	1xPhospho [S15(100)]; 1xiTRAQ8plex [K12(100)]	Q14978 1xPhospho [S698(100)]	1	S698				1	2	38	1	2355.21	69.6	47.8	111.2	132.3	105.1	74.5	100.4	159.1		72.6	105.775	1.45696
Q9Y2W1	THRAP3	Q9Y2W1 [689-700]	[K].HGLAHDEMKSPR.[E]	1xiTRAQ8plex [K9(100)]; 1xPhospho [S10(100)]	Q9Y2W1 1xPhospho [S698(100)]	1	S698				1	1	8	1	2066.05	236.9	127.3	27.2	45	39.3	138.1	27.8	158.4		130.667	62.4	0.477551
Q9Y2W1	THRAP3	Q9Y2W1 [689-700]	[K].HGLAHDEMKSPR.[E]	1xiTRAQ8plex [K9(100)]; 1xPhospho [S10(100)]; 1xOxidation [M8(100)]	Q9Y2W1 1xPhospho [S698(100)]	1	S698				1	1	16	1	2082.04	152.8	134.2	89	92.8	70.9	99.5	34.5	126.2		107.167	88.05	0.821617
P16070	CD44	P16070 [682-705]	[K].LVINSGNGAVEDRKPSGLNGEASK.[S]	1xPhospho [S16(100)]; 1xDeamidated [N19(98.8)]; 2xiTRAQ8plex [K14(100); K24(100)]	P16070 1xPhospho [S697(100)]	1	S697				1	5	1	1	3405.81	242.3	194.1	96.5	31.1	34.9	43.4	81.5	76.2	PKACA	172.633	51.475	0.298175
P16070	CD44	P16070 [695-705]	[R].KPSGLNGEASK.[S]	1xPhospho [S3(100)]; iTRAQ8plex [K]	P16070 1xPhospho [S697(100)]	1	S697				1	5	2	0	2080.16	364.7	133.9	68.7	51.9	69.3	67.6	7.2	36.7	PKACA	168.6	64.375	0.381821
Q8IYB3	SRRM1	Q8IYB3 [690-701]	[R].APQTSSSPPPVR.[R]	1xiTRAQ8plex [N-Term]; 1xPhospho [S7(98.7)]; 1xDeamidated [Q3(100)]	Q8IYB3 1xPhospho [S696(98.7)]	1	S696				1	4	2	0	1608.79	61.4	79.6	108.6	106.7	102.4	134.2	55.5	151.7		65.5	112.975	1.72481
Q86YV5	PRAG1	Q86YV5 [694-703]	[K].SASFAFEFPK.[D]	1xPhospho [S3(99.8)]; 1xiTRAQ8plex [K10(100)]	Q86YV5 1xPhospho [S696(99.8)]	1	S696				1	1	2	0	1818.93	19.7	50.6	340.9	69.3	61.3	53.7	90.7	114.1		53.6667	131.3	2.44658
O14497	ARID1A	O14497 [694-710]	[R].GPSPSPVGSPASVAQSR.[S]	1xiTRAQ8plex [N-Term]; 1xPhospho [S3(100)]	O14497 1xPhospho [S696(100)]	1	S696				1	4	44	0	1964.97	131.5	57.5	69.5	84.3	73.6	169.2	53	161.3		80.6667	99.15	1.22913
Q8IYB3	SRRM1	Q8IYB3 [690-701]	[R].APQTSSSPPPVR.[R]	1xiTRAQ8plex [N-Term]; 1xPhospho [S7(100)]	Q8IYB3 1xPhospho [S696(100)]	1	S696				1	4	77	0	1607.81	93.1	127	44.4	57.9	56.9	184.8	62.9	173.1		94.3333	86	0.911661
Q04759	PRKCQ	Q04759 [693-703]	[R].NFSFMNPGMER.[L]	1xiTRAQ8plex [N-Term]; 1xPhospho [S3(100)]	Q04759 1xPhospho [S695(100)]	1	S695				1	2	4	0	1713.74	25.1	85.1	115.8	219.3	242.1	53.9	28.4	30.4		46.2	157.775	3.41504
Q04759	PRKCQ	Q04759 [693-703]	[R].NFSFMNPGMER.[L]	1xiTRAQ8plex [N-Term]; 1xPhospho [S3(100)]; 2xOxidation [M5(100); M9(100)]	Q04759 1xPhospho [S695(100)]	1	S695				1	2	3	0	1745.73	30.9	116.3	76.2	191.7	250	65.7	32.2	37		59.8	145.9	2.4398
P19634	SLC9A1	P19634 [691-698]	[K].LDSPTMSR.[A]	1xiTRAQ8plex [N-Term]; 1xPhospho [S3(100)]; 1xOxidation [M6(100)]	P19634 1xPhospho [S693(100)]	1	S693				1	1	2	0	1306.6	135.4	84.8	192.1	95.3	77.8	82.4	16	116.2	ERK2	78.7333	111.9	1.42125
A0FGR8	ESYT2	A0FGR8 [688-719]	[K].SHMSGSPGPGGSNTAPSTPVIGGSDKPGMEEK.[A]	iTRAQ8plex [S]; 1xPhospho [S6]; 1xDeamidated [N13]; 2xOxidation [M3; M29]	A0FGR8 1xPhospho [S693]	1	S693				1	1	1	0	4078.95	25.2	91.8	112.1	102.9	100.6	68.5	250.1	48.7		122.367	96.025	0.784732
Q12996	CSTF3	Q12996 [686-697]	[K].RPNEDSDEDEEK.[G]	1xiTRAQ8plex [K12(100)]; 1xPhospho [S6(100)]	Q12996 1xPhospho [S691(100)]	1	S691				1	2	2	0	2150.97	44.6	183.5	140.7	134.3	77.2	86.5	22.8	110.4		83.6333	109.675	1.31138
Q9NYF8	BCLAF1	Q9NYF8 [686-694]	[K].LRCDSADLR.[H]	1xiTRAQ8plex [N-Term]; 1xCarbamidomethyl [C3]; 1xPhospho [S5(100)]	Q9NYF8 1xPhospho [S690(100)]	1	S690				1	5	2	1	1489.71	194.4	85.7	104.3	113.4	93.4	137.9	25.6	45.3		101.9	112.25	1.10157
Q8IXQ3	C9orf40	Q8IXQ3 [58-72]	[K].IDAGTMAEPSASPSK.[R]	1xiTRAQ8plex [K15(100)]; 1xPhospho [S12(100)]; 1xOxidation [M6(100)]	Q8IXQ3 1xPhospho [S69(100)]	1	S69				1	1	2	0	2166.06	197	97.3	34.4	47.7	22.2	70.1	75.7	255.7	CDK2	123.333	43.6	0.353514
Q7L2J0	MEPCE	Q7L2J0 [68-86]	[R].ESPGAAATSSSGPQAQQHR.[G]	1xiTRAQ8plex [N-Term]; 1xPhospho [S2(100)]	Q7L2J0 1xPhospho [S69(100)]	1	S69				1	1	8	0	2251.04	76.1	84.6	144.7	120.2	112.8	85.4	111.4	64.7		90.7	115.775	1.27646
Q6ZS72	PEAK3	Q6ZS72 [67-73]	[R].TQSLPTR.[R]	1xiTRAQ8plex [N-Term]; 1xPhospho [S3(100)]	Q6ZS72 1xPhospho [S69(100)]	1	S69				1	1	3	0	1186.61	245.6	68	69.6	63.3	68.2	34.9	46.6	203.8		120.067	59	0.491394
Q969R5	L3MBTL2	Q969R5 [687-700]	[K].ASSPELPVSVENIK.[Q]	1xPhospho [S3(99.7)]; 1xiTRAQ8plex [K14(100)]	Q969R5 1xPhospho [S689(99.7)]	1	S689				1	1	2	0	2158.16	50.2	25.5	77.9	315.6	124.9	79.2	57.1	69.7		44.2667	149.4	3.375
Q9UER7	DAXX	Q9UER7 [686-705]	[R].VDSPSHGLVTSSLCIPSPAR.[L]	1xiTRAQ8plex [N-Term]; 1xCarbamidomethyl [C14]; 1xPhospho [S3(100)]	Q9UER7 1xPhospho [S688(100)]	1	S688				1	1	4	0	2464.22	75.9	45.8	175.8	161.6	90.4	118.8	64.8	67		62.1667	136.65	2.19812
Q9H1A4	ANAPC1	Q9H1A4 [680-694]	[R].NFDFEGSLSPVIAPK.[K]	1xiTRAQ8plex [K15(100)]; 1xPhospho [S9(100)]	Q9H1A4 1xPhospho [S688(100)]	1	S688				1	2	6	0	2309.2	17.9	134.6	125.1	146.3	261.4	24.3	44.9	45.5	CDK1, PLK1	65.8	139.275	2.11664
Q13427	PPIG	Q13427 [685-691]	[R].DQSPFSK.[I]	1xPhospho [S3(100)]; 1xiTRAQ8plex [K7(100)]	Q13427 1xPhospho [S687(100)]	1	S687				1	2	9	0	1496.76	207.4	51.9	22	53.2	55.5	183.3	26	200.7		95.1	78.5	0.825447
Q9UHB6	LIMA1	Q9UHB6 [668-695]	[K].EGHSLEMENENLVENGADSDEDDNSFLK.[Q]	1xPhospho [S19(100)]; 1xiTRAQ8plex [K28(100)]	Q9UHB6 1xPhospho [S686(100)]	1	S686				1	3	4	0	3825.69	60.5	31.1	99	195.8	173.2	66	55.7	118.7		49.1	133.5	2.71894
P16070	CD44	P16070 [681-694]	[K].KLVINSGNGAVEDR.[K]	1xiTRAQ8plex [K1(100)]; 1xPhospho [S6(100)]; 1xDeamidated [N8(100)]	P16070 1xPhospho [S686(100)]	1	S686				1	5	2	1	2161.15	359.2	148.8	34.8	17	46.6	73.7	28.9	91.1		178.967	43.025	0.240408
P16070	CD44	P16070 [681-694]	[K].KLVINSGNGAVEDR.[K]	1xiTRAQ8plex [K1(100)]; 1xPhospho [S6(100)]	P16070 1xPhospho [S686(100)]	1	S686				1	5	2	1	2160.16	362.5	118	48.3	35.3	82.6	46.3	20.9	86		167.133	53.125	0.31786
P16070	CD44	P16070 [682-694]	[K].LVINSGNGAVEDR.[K]	1xiTRAQ8plex [N-Term]; 1xPhospho [S5(100)]; 1xDeamidated [N7(100)]	P16070 1xPhospho [S686(100)]	1	S686				1	5	4	0	1728.85	287.8	86.2	46.8	34.2	147.4	60.7	54.3	82.6		142.767	72.275	0.506246
Q9UHB6	LIMA1	Q9UHB6 [668-695]	[K].EGHSLEMENENLVENGADSDEDDNSFLK.[Q]	1xPhospho [S19(97.2)]; 1xOxidation [M7(100)]; 1xDeamidated [N9(97.1)]; 1xiTRAQ8plex [K28(100)]	Q9UHB6 1xPhospho [S686(97.2)]	1	S686				1	3	2	0	3842.67	66.2	77.3	144.8	105.9	93.7	82	138.6	91.5		94.0333	106.6	1.13364
P16070	CD44	P16070 [682-694]	[K].LVINSGNGAVEDR.[K]	1xiTRAQ8plex [N-Term]; 1xPhospho [S5(100)]	P16070 1xPhospho [S686(100)]	1	S686				1	5	4	0	1727.86	205.5	79.3	53.4	32.9	238.6	65.8	50.3	74.2		111.7	97.675	0.87444
Q5VWN6	TASOR2	Q5VWN6 [681-694]	[R].NGTKSPEAATPVGK.[V]	1xPhospho [S5(99.5)]; iTRAQ8plex [K]	Q5VWN6 1xPhospho [S685(99.5)]	1	S685				1	1	2	1	2349.29	291.3	77.8	91.6	46.4	35	81.2	49.5	127.2		139.533	63.55	0.455447
O43823	AKAP8	O43823 [667-686]	[R].VAPAPAAADAEVEQTDAESK.[D]	1xiTRAQ8plex [K20(100)]; 1xPhospho [S19(100)]	O43823 1xPhospho [S685(100)]	1	S685				1	1	2	0	2658.31	80.1	80.8	78.1	89.2	47.3	153.4	84.1	187.1		81.6667	92	1.12653
Q15052	ARHGEF6	Q15052 [682-695]	[R].KDSIPQVLLPEEEK.[L]	1xPhospho [S3(100)]; iTRAQ8plex [K]	Q15052 1xPhospho [S684(100)]	1	S684				1	1	9	1	2617.46	120.7	224.5	178.8	64.8	66.8	76.6	22.3	45.6		122.5	96.75	0.789796
Q03188	CENPC	Q03188 [678-688]	[K].TSVLEESGPSR.[L]	1xiTRAQ8plex [N-Term]; 1xPhospho [S7(99.7)]	Q03188 1xPhospho [S684(99.7)]	1	S684				1	2	2	0	1545.75	166.8	73.2	93.1	102.8	88.7	125.5	37	112.8		92.3333	102.525	1.11038
Q15052	ARHGEF6	Q15052 [682-702]	[R].KDSIPQVLLPEEEKLIIEETR.[S]	iTRAQ8plex [K]; 1xPhospho [S3(100)]	Q15052 1xPhospho [S684(100)]	1	S684				1	1	2	2	3471.95	2.9	311	428.7	15.3	16.3	7.9	13.4	4.5		109.1	117.05	1.07287
Q13263	TRIM28	Q13263 [677-695]	[K].EEDGSLSLDGADSTGVVAK.[L]	1xiTRAQ8plex [K19(100)]; 1xPhospho [S7(99.7)]	Q13263 1xPhospho [S683(99.7)]	1	S683				1	2	4	0	2538.24	54.3	133.7	107.3	89.9	83.7	104.4	97.2	129.6		95.0667	96.325	1.01324
O75676	RPS6KA4	O75676 [681-686]	[R].SSPPLR.[T]	1xiTRAQ8plex [N-Term]; 1xPhospho [S2(100)]	O75676 1xPhospho [S682(100)]	1	S682				1	3	6	0	1040.54	95.4	56.2	125.3	120.8	153.3	125.2	43.1	80.7		64.9	131.15	2.0208
Q9Y2W1	THRAP3	Q9Y2W1 [678-687]	[R].RIDISPSTFR.[K]	1xiTRAQ8plex [N-Term]; 1xPhospho [S5(100)]	Q9Y2W1 1xPhospho [S682(100)]	1	S682				1	1	22	1	1575.82	34.7	264.2	101.6	57	27.2	76.4	170.9	68.1		156.6	65.55	0.418582
Q9Y2W1	THRAP3	Q9Y2W1 [679-687]	[R].IDISPSTFR.[K]	1xiTRAQ8plex [N-Term]; 1xPhospho [S4(100)]	Q9Y2W1 1xPhospho [S682(100)]	1	S682				1	1	14	0	1419.72	18.2	148.1	95.4	228.6	105.7	74.7	90	39.3		85.4333	126.1	1.476
Q9NYV4	CDK12	Q9NYV4 [664-689]	[R].HLLTDLPLPPELPGGDLSPPDSPEPK.[A]	1xPhospho [S18(99.4)]; 1xiTRAQ8plex [K26(100)]	Q9NYV4 1xPhospho [S681(99.4)]	1	S681				1	2	12	0	3419.8	14.1	40.9	157.2	278.7	169.2	44.4	69.8	25.5		41.6	162.375	3.90325
K7EK60	FMNL1	K7EK60 [667-682]	[R].RRPPGPPLQVTSDLSL.[-]	1xiTRAQ8plex [N-Term]; 1xPhospho [S15(100)]	K7EK60 1xPhospho [S681(100)]	1	S681				1	1	3	1	2117.14	65.8	66	181.1	135.5	138.5	70	118.2	25		83.3333	131.275	1.5753
O75151	PHF2	O75151 [675-687]	[R].DEYEYVSDDGELK.[I]	1xPhospho [S7(100)]; 1xiTRAQ8plex [K13(100)]	O75151 1xPhospho [S681(100)]	1	S681				1	1	2	0	2250.03	65.9	176.7	112.4	75.2	100.2	110	87.3	72.3		109.967	99.45	0.904365
Q9UEY8	ADD3	Q9UEY8 [668-684]	[K].IEEVLSPEGSPSKSPSK.[K]	iTRAQ8plex [I]; 1xPhospho [S14(99.6)]	Q9UEY8 1xPhospho [S681(99.6)]	1	S681				1	1	4	1	2763.49	251.3	91	77.8	37.4	76.4	202.5	18.9	44.7	CDK5	120.4	98.525	0.818314
Q13107	USP4	Q13107 [672-695]	[K].EQLSETEGSGEDEPGNDPSETTQK.[K]	1xiTRAQ8plex [K24(100)]; 1xPhospho [S9(99.2)]; 1xDeamidated [N16(100)]	Q13107 1xPhospho [S680(99.2)]	1	S680				1	2	1	0	3253.44	55	393.8	24.4	22.4	21.9	49.3	204.7	28.5		217.833	29.5	0.135425
Q8IZ73	RPUSD2	Q8IZ73 [65-77]	[K].VELSPGPPKPAGR.[E]	1xiTRAQ8plex [K9(100)]; 1xPhospho [S4(100)]	Q8IZ73 1xPhospho [S68(100)]	1	S68				1	2	4	0	1993.11	49.3	351.3	50.6	25.9	54.9	56.9	103.4	107.6		168	47.075	0.280208
Q99618	CDCA3	Q99618 [60-75]	[K].HAQDSDPRSPTLGIAR.[T]	1xiTRAQ8plex [N-Term]; 1xPhospho [S9(100)]	Q99618 1xPhospho [S68(100)]	1	S68				1	4	2	1	2105.04	112	84.9	102	111.9	119.8	45.4	14	210		70.3	94.775	1.34815
Q6JBY9	RCSD1	Q6JBY9 [58-77]	[K].VDLGQNGEEKSPPNASHPPK.[F]	iTRAQ8plex [V]; 1xPhospho [S11(100)]; 1xDeamidated [Q/N]	Q6JBY9 1xPhospho [S68(100)]	1	S68				1	1	2	1	3094.6	218.7	42.6	79.8	58.3	123.9	81.4	76.4	118.9		112.567	85.85	0.762659
Q8N163	CCAR2	Q8N163 [675-693]	[R].SVASNQSEMEFSSLQDMPK.[E]	1xPhospho [S4(100)]; 2xOxidation [M9(100); M17(100)]; 1xiTRAQ8plex [K19(100)]	Q8N163 1xPhospho [S678(100)]	1	S678				1	4	2	0	2835.3	41.7	55.4	229.9	177.7	134.1	40.4	96.1	24.7		64.4	145.525	2.2597
P35658	NUP214	P35658 [669-682]	[R].ITPPAAKPGSPQAK.[S]	iTRAQ8plex [I]; 1xPhospho [S10(100)]	P35658 1xPhospho [S678(100)]	1	S678				1	2	4	0	2355.36	136.1	41.8	34	37.3	84.8	119.6	192.3	154.1		123.4	68.925	0.558549
Q4KMP7	TBC1D10B	Q4KMP7 [672-684]	[R].AAGGAPSPPPPVR.[R]	1xiTRAQ8plex [N-Term]; 1xPhospho [S7(100)]	Q4KMP7 1xPhospho [S678(100)]	1	S678				1	1	49	0	1557.81	186.8	132.9	62.1	33.7	68.4	133.2	33.6	149.3		117.767	74.35	0.631333
P49756	RBM25	P49756 [672-685]	[K].LGASNSPGQPNSVK.[R]	1xiTRAQ8plex [K14(100)]; 1xPhospho [S6(100)]; 1xDeamidated [N11(100)]	P49756 1xPhospho [S677(100)]	1	S677				1	1	8	0	2045.05	132.2	97.8	75.5	60.9	63	151.4	105.7	113.5		111.9	87.7	0.783735
Q96RL1	UIMC1	Q96RL1 [673-680]	[R].DLNESPVK.[S]	1xiTRAQ8plex [K8(100)]; 1xPhospho [S5(100)]	Q96RL1 1xPhospho [S677(100)]	1	S677				1	1	4	0	1589.84	251.4	60.9	53.3	52.2	39.7	191.9	22.3	128.3		111.533	84.275	0.755604
P49756	RBM25	P49756 [672-685]	[K].LGASNSPGQPNSVK.[R]	1xiTRAQ8plex [K14(100)]; 1xPhospho [S6(100)]	P49756 1xPhospho [S677(100)]	1	S677				1	1	28	0	2044.07	180.9	57.2	40.9	54.6	46	204.9	59.4	156.2		99.1667	86.6	0.873277
Q68EM7	ARHGAP17	Q68EM7 [674-699]	[R].SPSPPTQHTGQPPGQPSAPSQLSAPR.[R]	1xiTRAQ8plex [N-Term]; 1xPhospho [S3(100)]	Q68EM7 1xPhospho [S676(100)]	1	S676				1	2	35	0	2991.46	133.4	86.2	112	38.2	34.4	115.3	49.4	231		89.6667	74.975	0.836152
O43719	HTATSF1	O43719 [672-687]	[K].LFEESDDKEDEDADGK.[E]	1xPhospho [S5(100)]; iTRAQ8plex [K]	O43719 1xPhospho [S676(100)]	1	S676				1	1	2	1	2834.34	150.9	68.5	38.6	49.6	31	223.2	41.9	196.3		87.1	85.6	0.982778
Q96JM3	CHAMP1	Q96JM3 [671-680]	[K].MDMTSPEQSR.[N]	1xiTRAQ8plex [N-Term]; 1xPhospho [S5(99.3)]; 2xOxidation [M1(100); M3(100)]	Q96JM3 1xPhospho [S675(99.3)]	1	S675				1	1	2	0	1597.65	79.3	86.9	192.7	150	118.9	29	69.4	73.8		78.5333	122.65	1.56176
Q8IYB3	SRRM1	Q8IYB3 [672-680]	[R].EARSPQPNK.[R]	1xPhospho [S4(100)]; 1xiTRAQ8plex [K9(100)]	Q8IYB3 1xPhospho [S675(100)]	1	S675				1	4	4	1	1714.91	21.8	257.8	162.7	112.4	81.2	48	21.6	94.4		100.4	101.075	1.00672
Q9BPX3	NCAPG	Q9BPX3 [664-681]	[K].TLHCEGTEINSDDEQESK.[E]	1xiTRAQ8plex [K18(100)]; 1xCarbamidomethyl [C4]; 1xPhospho [S11(100)]	Q9BPX3 1xPhospho [S674(100)]	1	S674				1	2	7	0	2780.25	165.6	97.9	48.4	30.8	27.3	142.6	51.4	236		104.967	62.275	0.593284
Q9BPX3	NCAPG	Q9BPX3 [664-690]	[K].TLHCEGTEINSDDEQESKEVEETATAK.[N]	1xCarbamidomethyl [C4]; 1xPhospho [S11(99.3)]; iTRAQ8plex [K]	Q9BPX3 1xPhospho [S674(99.3)]	1	S674				1	2	2	1	4042.92	30.2	211.2	134.1	123.1	120.4	82	80.9	18.2		107.433	114.9	1.0695
Q6VMQ6	ATF7IP	Q6VMQ6 [663-676]	[K].RHEHPPNPPVSPGK.[T]	1xiTRAQ8plex [K14(100)]; 1xPhospho [S11(100)]	Q6VMQ6 1xPhospho [S673(100)]	1	S673				1	1	16	1	2237.18	138.8	100.7	87.7	94.2	60.5	112	71	135.2		103.5	88.6	0.856039
Q6VMQ6	ATF7IP	Q6VMQ6 [664-676]	[R].HEHPPNPPVSPGK.[T]	1xPhospho [S10(100)]; 1xiTRAQ8plex [K13(100)]	Q6VMQ6 1xPhospho [S673(100)]	1	S673				1	1	8	0	2081.08	67.9	133.4	164.3	116.9	109.3	56.4	92	59.7		97.7667	111.725	1.14277
Q9Y2K2	SIK3	Q9Y2K2 [669-685]	[R].IQPSSPPPNHPNNHLFR.[Q]	1xiTRAQ8plex [N-Term]; 1xPhospho [S5(99.6)]	Q9Y2K2 1xPhospho [S673(99.6)]	1	S673				1	4	4	0	2336.16	143.7	97.1	133.2	124.6	78.2	77.2	29.7	116.3		90.1667	103.3	1.14566
Q05209	PTPN12	Q05209 [666-680]	[K].DVDVSEDSPPPLPER.[T]	1xiTRAQ8plex [N-Term]; 1xPhospho [S8(100)]	Q05209 1xPhospho [S673(100)]	1	S673				1	1	8	0	2035.95	124.7	64.8	85.9	85.8	103.3	86.3	79.5	169.7		89.6667	90.325	1.00734
P25205	MCM3	P25205 [668-688]	[R].SEDESETEDEEEKSQEDQEQK.[R]	1xPhospho [S5(100)]; iTRAQ8plex [K]	P25205 1xPhospho [S672(100)]	1	S672				1	3	4	1	3520.57	11.7	297.4	75.6	47.9	46.8	31.9	281.5	7.1		196.867	50.55	0.256773
Q9Y3T9	NOC2L	Q9Y3T9 [666-684]	[K].DLFDLNSSEEDDTEGFSER.[G]	1xiTRAQ8plex [N-Term]; 1xPhospho [S7(99.6)]	Q9Y3T9 1xPhospho [S672(99.6)]	1	S672				1	1	2	0	2589.08	8.5	8.7	63.6	203.9	289	30.5	162.3	33.6		59.8333	146.75	2.45265
Q9NPG3	UBN1	Q9NPG3 [640-678]	[R].ELPSQASGGLANPPPVNLEDSLDEDLIRNPASSVEAVSK.[E]	1xiTRAQ8plex [K39(100)]; 1xPhospho [S33(97.2)]	Q9NPG3 1xPhospho [S672(97.2)]	1	S672				1	2	2	1	4704.39	33	84.8	158.8	116.1	102.7	90	152	62.5		89.9333	116.9	1.29985
Q9C0C2	TNKS1BP1	Q9C0C2 [663-683]	[R].TEAQDLCRASPEPPGPESSSR.[W]	1xiTRAQ8plex [N-Term]; 1xCarbamidomethyl [C7]; 1xPhospho [S10(100)]	Q9C0C2 1xPhospho [S672(100)]	1	S672				1	1	2	1	2655.2	51.2	103.4	79.2	32.2	28.5	87.2	59	359.4		71.2	56.775	0.797402
Q9C0C2	TNKS1BP1	Q9C0C2 [671-683]	[R].ASPEPPGPESSSR.[W]	1xiTRAQ8plex [N-Term]; 1xPhospho [S2(100)]	Q9C0C2 1xPhospho [S672(100)]	1	S672				1	1	12	0	1681.77	89.2	54.2	39.1	45.1	46.4	197.8	33.9	294.3		59.1	82.1	1.38917
O14920	IKBKB	O14920 [667-680]	[R].GPVSGSPDSMNASR.[L]	1xiTRAQ8plex [N-Term]; 1xPhospho [S6(99.4)]; 1xOxidation [M10(100)]	O14920 1xPhospho [S672(99.4)]	1	S672				1	1	2	0	1761.78	107.6	75.6	119.9	67	73.3	131.2	106.8	118.6		96.6667	97.85	1.01224
Q92841	DDX17	Q92841 [671-684]	[R].SSQSSSQQFSGIGR.[S]	1xiTRAQ8plex [N-Term]; 1xPhospho [S2(100)]	Q92841 1xPhospho [S672(100)]	1	S672				1	1	2	0	1839.85	120.7	67.9	96	43.6	53.7	110.3	42.2	265.5		76.9333	75.9	0.986568
[truncated: 4,376 more rows]

## Sheet: Table S3
Table S3. IC50 values of DNA-PK inhibitors in Ba/F3 cell lines.
Cell line	NU7441 IC50 (µM)	M3814 IC50 (µM)
Ba/F3
EV	2.66	>8
FLT3-WT(IL3)	2.57	>8
FLT3-WT(FL)	1.23	3.18
FLT3-D835V	1.82	2.77
[truncated: 8 more rows]

## Sheet: Table S4
Supplementary Table S4. Synergy between DNA-PK inhibitors and FLT3 inhibitors in AML and Ba/F3 cell lines.
[truncated: 12 more rows]

[truncated: 3 more sheets: Table S5, Table S6, Table S7]
